# Supplementary material for: Guanidine Derivatives: How Simple Structural Modification of Histamine H3R Antagonists Has Led to the Discovery of Potent Muscarinic M2R/M4R Antagonists
Source: ACS Chem Neurosci. 2021 Jun 8;12(13):2503–19. doi: 10.1021/acschemneuro.1c00237 (PMC8291587; doi:10.1021/acschemneuro.1c00237)
Supplement: Supplementary file 3 — cn1c00237_si_003.pdb [file cn1c00237_si_003.pdb]

ATOM      1  N   ALA A  31      66.717 102.659  59.927  0.00  0.00      A    N1+
ATOM      2  CA  ALA A  31      67.569 102.232  58.760  0.00  0.00      A    C  
ATOM      3  C   ALA A  31      68.056 100.789  58.830  0.00  0.00      A    C  
ATOM      4  O   ALA A  31      67.728  99.989  57.965  0.00  0.00      A    O  
ATOM      5  CB  ALA A  31      68.760 103.201  58.612  0.00  0.00      A    C  
ATOM      6  HA  ALA A  31      67.011 102.354  57.919  0.00  0.00      A    H  
ATOM      7  HB1 ALA A  31      69.571 102.781  59.011  0.00  0.00      A    H  
ATOM      8  HB2 ALA A  31      68.912 103.382  57.644  0.00  0.00      A    H  
ATOM      9  HB3 ALA A  31      68.548 104.050  59.088  0.00  0.00      A    H  
ATOM     10  H1  ALA A  31      66.443 103.605  59.792  0.00  0.00      A    H  
ATOM     11  H2  ALA A  31      65.916 102.071  59.969  0.00  0.00      A    H  
ATOM     12  H3  ALA A  31      67.251 102.572  60.761  0.00  0.00      A    H  
ATOM     13  N   ALA A  32      68.789 100.397  59.903  0.00  0.00      A    N  
ATOM     14  CA  ALA A  32      69.162  99.018  60.179  0.00  0.00      A    C  
ATOM     15  C   ALA A  32      67.954  98.089  60.267  0.00  0.00      A    C  
ATOM     16  O   ALA A  32      67.993  96.986  59.741  0.00  0.00      A    O  
ATOM     17  CB  ALA A  32      70.014  98.952  61.465  0.00  0.00      A    C  
ATOM     18  H   ALA A  32      69.064 101.202  60.524  0.00  0.00      A    H  
ATOM     19  HA  ALA A  32      69.765  98.687  59.433  0.00  0.00      A    H  
ATOM     20  HB1 ALA A  32      69.426  99.121  62.251  0.00  0.00      A    H  
ATOM     21  HB2 ALA A  32      70.425  98.047  61.534  0.00  0.00      A    H  
ATOM     22  HB3 ALA A  32      70.726  99.647  61.417  0.00  0.00      A    H  
ATOM     23  N   TRP A  33      66.817  98.559  60.846  0.00  0.00      A    N  
ATOM     24  CA  TRP A  33      65.551  97.837  60.805  0.00  0.00      A    C  
ATOM     25  C   TRP A  33      65.121  97.476  59.383  0.00  0.00      A    C  
ATOM     26  O   TRP A  33      64.856  96.321  59.093  0.00  0.00      A    O  
ATOM     27  CB  TRP A  33      64.424  98.641  61.514  0.00  0.00      A    C  
ATOM     28  CG  TRP A  33      64.611  98.755  63.018  0.00  0.00      A    C  
ATOM     29  CD1 TRP A  33      64.904  99.841  63.799  0.00  0.00      A    C  
ATOM     30  CD2 TRP A  33      64.465  97.641  63.915  0.00  0.00      A    C  
ATOM     31  CE2 TRP A  33      64.703  98.128  65.216  0.00  0.00      A    C  
ATOM     32  CE3 TRP A  33      64.153  96.301  63.694  0.00  0.00      A    C  
ATOM     33  NE1 TRP A  33      64.980  99.472  65.123  0.00  0.00      A    N  
ATOM     34  CZ2 TRP A  33      64.621  97.287  66.314  0.00  0.00      A    C  
ATOM     35  CZ3 TRP A  33      64.081  95.451  64.806  0.00  0.00      A    C  
ATOM     36  CH2 TRP A  33      64.307  95.938  66.099  0.00  0.00      A    C  
ATOM     37  H   TRP A  33      66.942  99.481  61.318  0.00  0.00      A    H  
ATOM     38  HA  TRP A  33      65.675  96.969  61.312  0.00  0.00      A    H  
ATOM     39  HB2 TRP A  33      64.414  99.559  61.150  0.00  0.00      A    H  
ATOM     40  HB3 TRP A  33      63.563  98.181  61.360  0.00  0.00      A    H  
ATOM     41  HD1 TRP A  33      65.043 100.770  63.458  0.00  0.00      A    H  
ATOM     42  HE1 TRP A  33      65.198 100.072  65.885  0.00  0.00      A    H  
ATOM     43  HE3 TRP A  33      63.984  95.946  62.786  0.00  0.00      A    H  
ATOM     44  HZ2 TRP A  33      64.783  97.634  67.245  0.00  0.00      A    H  
ATOM     45  HZ3 TRP A  33      63.867  94.493  64.663  0.00  0.00      A    H  
ATOM     46  HH2 TRP A  33      64.245  95.324  66.876  0.00  0.00      A    H  
ATOM     47  N   THR A  34      65.151  98.437  58.437  0.00  0.00      A    N  
ATOM     48  CA  THR A  34      64.838  98.246  57.022  0.00  0.00      A    C  
ATOM     49  C   THR A  34      65.729  97.234  56.325  0.00  0.00      A    C  
ATOM     50  O   THR A  34      65.263  96.379  55.574  0.00  0.00      A    O  
ATOM     51  CB  THR A  34      64.955  99.555  56.248  0.00  0.00      A    C  
ATOM     52  CG2 THR A  34      64.550  99.380  54.781  0.00  0.00      A    C  
ATOM     53  OG1 THR A  34      64.117 100.559  56.807  0.00  0.00      A    O  
ATOM     54  H   THR A  34      65.434  99.383  58.829  0.00  0.00      A    H  
ATOM     55  HA  THR A  34      63.873  97.924  56.952  0.00  0.00      A    H  
ATOM     56  HB  THR A  34      65.928  99.887  56.299  0.00  0.00      A    H  
ATOM     57  HG1 THR A  34      63.374 100.796  56.170  0.00  0.00      A    H  
ATOM     58 HG21 THR A  34      63.574  99.578  54.677  0.00  0.00      A    H  
ATOM     59 HG22 THR A  34      65.079 100.009  54.210  0.00  0.00      A    H  
ATOM     60 HG23 THR A  34      64.731  98.438  54.494  0.00  0.00      A    H  
ATOM     61  N   ALA A  35      67.050  97.305  56.582  0.00  0.00      A    N  
ATOM     62  CA  ALA A  35      68.025  96.352  56.091  0.00  0.00      A    C  
ATOM     63  C   ALA A  35      67.830  94.936  56.639  0.00  0.00      A    C  
ATOM     64  O   ALA A  35      67.889  93.960  55.893  0.00  0.00      A    O  
ATOM     65  CB  ALA A  35      69.446  96.851  56.419  0.00  0.00      A    C  
ATOM     66  H   ALA A  35      67.308  98.133  57.183  0.00  0.00      A    H  
ATOM     67  HA  ALA A  35      67.961  96.309  55.075  0.00  0.00      A    H  
ATOM     68  HB1 ALA A  35      69.978  96.094  56.789  0.00  0.00      A    H  
ATOM     69  HB2 ALA A  35      69.872  97.190  55.584  0.00  0.00      A    H  
ATOM     70  HB3 ALA A  35      69.385  97.584  57.091  0.00  0.00      A    H  
ATOM     71  N   VAL A  36      67.542  94.813  57.959  0.00  0.00      A    N  
ATOM     72  CA  VAL A  36      67.155  93.582  58.641  0.00  0.00      A    C  
ATOM     73  C   VAL A  36      65.899  92.994  58.040  0.00  0.00      A    C  
ATOM     74  O   VAL A  36      65.859  91.800  57.743  0.00  0.00      A    O  
ATOM     75  CB  VAL A  36      66.960  93.813  60.146  0.00  0.00      A    C  
ATOM     76  CG1 VAL A  36      66.173  92.682  60.844  0.00  0.00      A    C  
ATOM     77  CG2 VAL A  36      68.345  93.944  60.809  0.00  0.00      A    C  
ATOM     78  H   VAL A  36      67.629  95.741  58.474  0.00  0.00      A    H  
ATOM     79  HA  VAL A  36      67.903  92.915  58.525  0.00  0.00      A    H  
ATOM     80  HB  VAL A  36      66.415  94.649  60.265  0.00  0.00      A    H  
ATOM     81 HG11 VAL A  36      65.223  92.964  60.944  0.00  0.00      A    H  
ATOM     82 HG12 VAL A  36      66.227  91.859  60.286  0.00  0.00      A    H  
ATOM     83 HG13 VAL A  36      66.576  92.514  61.740  0.00  0.00      A    H  
ATOM     84 HG21 VAL A  36      68.820  94.723  60.407  0.00  0.00      A    H  
ATOM     85 HG22 VAL A  36      68.220  94.085  61.788  0.00  0.00      A    H  
ATOM     86 HG23 VAL A  36      68.859  93.106  60.646  0.00  0.00      A    H  
ATOM     87  N   LEU A  37      64.859  93.827  57.795  0.00  0.00      A    N  
ATOM     88  CA  LEU A  37      63.625  93.388  57.175  0.00  0.00      A    C  
ATOM     89  C   LEU A  37      63.887  92.785  55.807  0.00  0.00      A    C  
ATOM     90  O   LEU A  37      63.638  91.602  55.599  0.00  0.00      A    O  
ATOM     91  CB  LEU A  37      62.592  94.547  57.067  0.00  0.00      A    C  
ATOM     92  CG  LEU A  37      62.006  95.060  58.405  0.00  0.00      A    C  
ATOM     93  CD1 LEU A  37      61.215  96.359  58.172  0.00  0.00      A    C  
ATOM     94  CD2 LEU A  37      61.128  94.045  59.154  0.00  0.00      A    C  
ATOM     95  H   LEU A  37      65.038  94.812  58.098  0.00  0.00      A    H  
ATOM     96  HA  LEU A  37      63.203  92.682  57.758  0.00  0.00      A    H  
ATOM     97  HB2 LEU A  37      63.047  95.312  56.631  0.00  0.00      A    H  
ATOM     98  HB3 LEU A  37      61.835  94.223  56.517  0.00  0.00      A    H  
ATOM     99  HG  LEU A  37      62.754  95.239  59.035  0.00  0.00      A    H  
ATOM    100 HD11 LEU A  37      60.471  96.177  57.533  0.00  0.00      A    H  
ATOM    101 HD12 LEU A  37      60.845  96.676  59.042  0.00  0.00      A    H  
ATOM    102 HD13 LEU A  37      61.827  97.050  57.792  0.00  0.00      A    H  
ATOM    103 HD21 LEU A  37      61.672  93.235  59.366  0.00  0.00      A    H  
ATOM    104 HD22 LEU A  37      60.796  94.460  59.999  0.00  0.00      A    H  
ATOM    105 HD23 LEU A  37      60.355  93.792  58.576  0.00  0.00      A    H  
ATOM    106  N   ALA A  38      64.516  93.529  54.871  0.00  0.00      A    N  
ATOM    107  CA  ALA A  38      64.749  93.018  53.533  0.00  0.00      A    C  
ATOM    108  C   ALA A  38      65.613  91.759  53.503  0.00  0.00      A    C  
ATOM    109  O   ALA A  38      65.306  90.819  52.772  0.00  0.00      A    O  
ATOM    110  CB  ALA A  38      65.336  94.104  52.610  0.00  0.00      A    C  
ATOM    111  H   ALA A  38      64.804  94.468  55.196  0.00  0.00      A    H  
ATOM    112  HA  ALA A  38      63.851  92.797  53.105  0.00  0.00      A    H  
ATOM    113  HB1 ALA A  38      65.581  93.690  51.737  0.00  0.00      A    H  
ATOM    114  HB2 ALA A  38      64.652  94.815  52.469  0.00  0.00      A    H  
ATOM    115  HB3 ALA A  38      66.146  94.493  53.041  0.00  0.00      A    H  
ATOM    116  N   ALA A  39      66.679  91.690  54.334  0.00  0.00      A    N  
ATOM    117  CA  ALA A  39      67.501  90.505  54.464  0.00  0.00      A    C  
ATOM    118  C   ALA A  39      66.757  89.279  54.997  0.00  0.00      A    C  
ATOM    119  O   ALA A  39      66.742  88.233  54.353  0.00  0.00      A    O  
ATOM    120  CB  ALA A  39      68.693  90.815  55.397  0.00  0.00      A    C  
ATOM    121  H   ALA A  39      66.846  92.574  54.868  0.00  0.00      A    H  
ATOM    122  HA  ALA A  39      67.884  90.268  53.547  0.00  0.00      A    H  
ATOM    123  HB1 ALA A  39      69.449  90.209  55.167  0.00  0.00      A    H  
ATOM    124  HB2 ALA A  39      68.965  91.764  55.268  0.00  0.00      A    H  
ATOM    125  HB3 ALA A  39      68.411  90.666  56.341  0.00  0.00      A    H  
ATOM    126  N   LEU A  40      66.061  89.380  56.152  0.00  0.00      A    N  
ATOM    127  CA  LEU A  40      65.337  88.261  56.742  0.00  0.00      A    C  
ATOM    128  C   LEU A  40      64.180  87.783  55.891  0.00  0.00      A    C  
ATOM    129  O   LEU A  40      63.953  86.585  55.725  0.00  0.00      A    O  
ATOM    130  CB  LEU A  40      64.798  88.601  58.151  0.00  0.00      A    C  
ATOM    131  CG  LEU A  40      65.884  88.756  59.233  0.00  0.00      A    C  
ATOM    132  CD1 LEU A  40      65.243  89.296  60.520  0.00  0.00      A    C  
ATOM    133  CD2 LEU A  40      66.625  87.440  59.527  0.00  0.00      A    C  
ATOM    134  H   LEU A  40      66.093  90.334  56.577  0.00  0.00      A    H  
ATOM    135  HA  LEU A  40      65.988  87.489  56.863  0.00  0.00      A    H  
ATOM    136  HB2 LEU A  40      64.316  89.460  58.090  0.00  0.00      A    H  
ATOM    137  HB3 LEU A  40      64.202  87.867  58.431  0.00  0.00      A    H  
ATOM    138  HG  LEU A  40      66.569  89.397  58.913  0.00  0.00      A    H  
ATOM    139 HD11 LEU A  40      64.545  88.654  60.832  0.00  0.00      A    H  
ATOM    140 HD12 LEU A  40      65.948  89.396  61.220  0.00  0.00      A    H  
ATOM    141 HD13 LEU A  40      64.826  90.183  60.331  0.00  0.00      A    H  
ATOM    142 HD21 LEU A  40      67.066  87.120  58.691  0.00  0.00      A    H  
ATOM    143 HD22 LEU A  40      67.312  87.603  60.232  0.00  0.00      A    H  
ATOM    144 HD23 LEU A  40      65.968  86.760  59.845  0.00  0.00      A    H  
ATOM    145  N   MET A  41      63.422  88.724  55.311  0.00  0.00      A    N  
ATOM    146  CA  MET A  41      62.330  88.427  54.418  0.00  0.00      A    C  
ATOM    147  C   MET A  41      62.756  87.767  53.114  0.00  0.00      A    C  
ATOM    148  O   MET A  41      62.120  86.818  52.665  0.00  0.00      A    O  
ATOM    149  CB  MET A  41      61.583  89.719  54.079  0.00  0.00      A    C  
ATOM    150  CG  MET A  41      60.924  90.418  55.286  0.00  0.00      A    C  
ATOM    151  SD  MET A  41      60.614  92.192  54.998  0.00  0.00      A    S  
ATOM    152  CE  MET A  41      59.464  92.479  56.363  0.00  0.00      A    C  
ATOM    153  H   MET A  41      63.704  89.704  55.573  0.00  0.00      A    H  
ATOM    154  HA  MET A  41      61.692  87.786  54.893  0.00  0.00      A    H  
ATOM    155  HB2 MET A  41      62.226  90.373  53.657  0.00  0.00      A    H  
ATOM    156  HB3 MET A  41      60.858  89.516  53.406  0.00  0.00      A    H  
ATOM    157  HG2 MET A  41      60.051  89.930  55.500  0.00  0.00      A    H  
ATOM    158  HG3 MET A  41      61.527  90.286  56.101  0.00  0.00      A    H  
ATOM    159  HE1 MET A  41      59.806  93.228  56.928  0.00  0.00      A    H  
ATOM    160  HE2 MET A  41      58.568  92.717  55.992  0.00  0.00      A    H  
ATOM    161  HE3 MET A  41      59.392  91.648  56.911  0.00  0.00      A    H  
ATOM    162  N   ALA A  42      63.862  88.238  52.484  0.00  0.00      A    N  
ATOM    163  CA  ALA A  42      64.462  87.601  51.326  0.00  0.00      A    C  
ATOM    164  C   ALA A  42      64.934  86.186  51.653  0.00  0.00      A    C  
ATOM    165  O   ALA A  42      64.649  85.244  50.920  0.00  0.00      A    O  
ATOM    166  CB  ALA A  42      65.634  88.450  50.775  0.00  0.00      A    C  
ATOM    167  H   ALA A  42      64.241  89.114  52.922  0.00  0.00      A    H  
ATOM    168  HA  ALA A  42      63.775  87.544  50.589  0.00  0.00      A    H  
ATOM    169  HB1 ALA A  42      65.268  89.294  50.396  0.00  0.00      A    H  
ATOM    170  HB2 ALA A  42      66.261  88.653  51.520  0.00  0.00      A    H  
ATOM    171  HB3 ALA A  42      66.101  87.930  50.066  0.00  0.00      A    H  
ATOM    172  N   LEU A  43      65.599  85.976  52.811  0.00  0.00      A    N  
ATOM    173  CA  LEU A  43      66.006  84.653  53.267  0.00  0.00      A    C  
ATOM    174  C   LEU A  43      64.842  83.686  53.448  0.00  0.00      A    C  
ATOM    175  O   LEU A  43      64.919  82.528  53.036  0.00  0.00      A    O  
ATOM    176  CB  LEU A  43      66.784  84.726  54.601  0.00  0.00      A    C  
ATOM    177  CG  LEU A  43      68.179  85.375  54.512  0.00  0.00      A    C  
ATOM    178  CD1 LEU A  43      68.711  85.621  55.933  0.00  0.00      A    C  
ATOM    179  CD2 LEU A  43      69.171  84.546  53.680  0.00  0.00      A    C  
ATOM    180  H   LEU A  43      65.792  86.854  53.346  0.00  0.00      A    H  
ATOM    181  HA  LEU A  43      66.643  84.258  52.579  0.00  0.00      A    H  
ATOM    182  HB2 LEU A  43      66.247  85.265  55.234  0.00  0.00      A    H  
ATOM    183  HB3 LEU A  43      66.907  83.802  54.929  0.00  0.00      A    H  
ATOM    184  HG  LEU A  43      68.103  86.240  54.036  0.00  0.00      A    H  
ATOM    185 HD11 LEU A  43      68.773  84.749  56.414  0.00  0.00      A    H  
ATOM    186 HD12 LEU A  43      69.614  86.041  55.876  0.00  0.00      A    H  
ATOM    187 HD13 LEU A  43      68.085  86.230  56.416  0.00  0.00      A    H  
ATOM    188 HD21 LEU A  43      68.817  84.448  52.752  0.00  0.00      A    H  
ATOM    189 HD22 LEU A  43      70.052  85.015  53.659  0.00  0.00      A    H  
ATOM    190 HD23 LEU A  43      69.276  83.646  54.099  0.00  0.00      A    H  
ATOM    191  N   LEU A  44      63.713  84.161  54.027  0.00  0.00      A    N  
ATOM    192  CA  LEU A  44      62.477  83.399  54.124  0.00  0.00      A    C  
ATOM    193  C   LEU A  44      61.918  82.993  52.769  0.00  0.00      A    C  
ATOM    194  O   LEU A  44      61.571  81.832  52.571  0.00  0.00      A    O  
ATOM    195  CB  LEU A  44      61.357  84.194  54.844  0.00  0.00      A    C  
ATOM    196  CG  LEU A  44      61.433  84.238  56.382  0.00  0.00      A    C  
ATOM    197  CD1 LEU A  44      60.289  85.120  56.913  0.00  0.00      A    C  
ATOM    198  CD2 LEU A  44      61.342  82.832  57.003  0.00  0.00      A    C  
ATOM    199  H   LEU A  44      63.819  85.136  54.399  0.00  0.00      A    H  
ATOM    200  HA  LEU A  44      62.661  82.555  54.658  0.00  0.00      A    H  
ATOM    201  HB2 LEU A  44      61.399  85.132  54.517  0.00  0.00      A    H  
ATOM    202  HB3 LEU A  44      60.490  83.777  54.600  0.00  0.00      A    H  
ATOM    203  HG  LEU A  44      62.300  84.631  56.652  0.00  0.00      A    H  
ATOM    204 HD11 LEU A  44      59.417  84.730  56.626  0.00  0.00      A    H  
ATOM    205 HD12 LEU A  44      60.336  85.150  57.909  0.00  0.00      A    H  
ATOM    206 HD13 LEU A  44      60.388  86.040  56.541  0.00  0.00      A    H  
ATOM    207 HD21 LEU A  44      62.099  82.277  56.665  0.00  0.00      A    H  
ATOM    208 HD22 LEU A  44      61.395  82.911  57.996  0.00  0.00      A    H  
ATOM    209 HD23 LEU A  44      60.474  82.416  56.742  0.00  0.00      A    H  
ATOM    210  N   ILE A  45      61.864  83.934  51.792  0.00  0.00      A    N  
ATOM    211  CA  ILE A  45      61.479  83.667  50.401  0.00  0.00      A    C  
ATOM    212  C   ILE A  45      62.279  82.556  49.800  0.00  0.00      A    C  
ATOM    213  O   ILE A  45      61.746  81.541  49.360  0.00  0.00      A    O  
ATOM    214  CB  ILE A  45      61.654  84.875  49.479  0.00  0.00      A    C  
ATOM    215  CG1 ILE A  45      60.615  85.905  49.911  0.00  0.00      A    C  
ATOM    216  CG2 ILE A  45      61.448  84.504  47.984  0.00  0.00      A    C  
ATOM    217  CD1 ILE A  45      60.713  87.263  49.235  0.00  0.00      A    C  
ATOM    218  H   ILE A  45      62.130  84.894  52.133  0.00  0.00      A    H  
ATOM    219  HA  ILE A  45      60.517  83.361  50.439  0.00  0.00      A    H  
ATOM    220  HB  ILE A  45      62.545  85.255  49.634  0.00  0.00      A    H  
ATOM    221 HG12 ILE A  45      59.699  85.526  49.737  0.00  0.00      A    H  
ATOM    222 HG13 ILE A  45      60.700  86.041  50.906  0.00  0.00      A    H  
ATOM    223 HG21 ILE A  45      61.547  85.327  47.436  0.00  0.00      A    H  
ATOM    224 HG22 ILE A  45      62.134  83.834  47.726  0.00  0.00      A    H  
ATOM    225 HG23 ILE A  45      60.537  84.124  47.874  0.00  0.00      A    H  
ATOM    226 HD11 ILE A  45      60.604  87.147  48.250  0.00  0.00      A    H  
ATOM    227 HD12 ILE A  45      59.993  87.857  49.587  0.00  0.00      A    H  
ATOM    228 HD13 ILE A  45      61.606  87.663  49.431  0.00  0.00      A    H  
ATOM    229  N   VAL A  46      63.608  82.735  49.828  0.00  0.00      A    N  
ATOM    230  CA  VAL A  46      64.550  81.863  49.174  0.00  0.00      A    C  
ATOM    231  C   VAL A  46      64.494  80.454  49.736  0.00  0.00      A    C  
ATOM    232  O   VAL A  46      64.413  79.483  48.986  0.00  0.00      A    O  
ATOM    233  CB  VAL A  46      65.951  82.452  49.247  0.00  0.00      A    C  
ATOM    234  CG1 VAL A  46      66.980  81.459  48.678  0.00  0.00      A    C  
ATOM    235  CG2 VAL A  46      65.995  83.751  48.414  0.00  0.00      A    C  
ATOM    236  H   VAL A  46      63.898  83.586  50.382  0.00  0.00      A    H  
ATOM    237  HA  VAL A  46      64.312  81.813  48.191  0.00  0.00      A    H  
ATOM    238  HB  VAL A  46      66.189  82.582  50.204  0.00  0.00      A    H  
ATOM    239 HG11 VAL A  46      67.619  81.952  48.092  0.00  0.00      A    H  
ATOM    240 HG12 VAL A  46      67.472  81.032  49.433  0.00  0.00      A    H  
ATOM    241 HG13 VAL A  46      66.502  80.763  48.148  0.00  0.00      A    H  
ATOM    242 HG21 VAL A  46      65.549  84.477  48.931  0.00  0.00      A    H  
ATOM    243 HG22 VAL A  46      66.947  83.987  48.240  0.00  0.00      A    H  
ATOM    244 HG23 VAL A  46      65.516  83.595  47.554  0.00  0.00      A    H  
ATOM    245  N   ALA A  47      64.458  80.310  51.078  0.00  0.00      A    N  
ATOM    246  CA  ALA A  47      64.353  79.022  51.734  0.00  0.00      A    C  
ATOM    247  C   ALA A  47      63.048  78.289  51.410  0.00  0.00      A    C  
ATOM    248  O   ALA A  47      63.048  77.091  51.120  0.00  0.00      A    O  
ATOM    249  CB  ALA A  47      64.524  79.195  53.257  0.00  0.00      A    C  
ATOM    250  H   ALA A  47      64.513  81.220  51.595  0.00  0.00      A    H  
ATOM    251  HA  ALA A  47      65.127  78.435  51.435  0.00  0.00      A    H  
ATOM    252  HB1 ALA A  47      65.319  78.673  53.555  0.00  0.00      A    H  
ATOM    253  HB2 ALA A  47      64.656  80.161  53.461  0.00  0.00      A    H  
ATOM    254  HB3 ALA A  47      63.705  78.860  53.715  0.00  0.00      A    H  
ATOM    255  N   THR A  48      61.907  79.017  51.394  0.00  0.00      A    N  
ATOM    256  CA  THR A  48      60.595  78.505  50.977  0.00  0.00      A    C  
ATOM    257  C   THR A  48      60.576  78.029  49.536  0.00  0.00      A    C  
ATOM    258  O   THR A  48      60.057  76.956  49.224  0.00  0.00      A    O  
ATOM    259  CB  THR A  48      59.480  79.542  51.092  0.00  0.00      A    C  
ATOM    260  CG2 THR A  48      58.098  78.976  50.733  0.00  0.00      A    C  
ATOM    261  OG1 THR A  48      59.355  79.974  52.431  0.00  0.00      A    O  
ATOM    262  H   THR A  48      62.049  80.011  51.717  0.00  0.00      A    H  
ATOM    263  HA  THR A  48      60.359  77.722  51.578  0.00  0.00      A    H  
ATOM    264  HB  THR A  48      59.722  80.352  50.511  0.00  0.00      A    H  
ATOM    265  HG1 THR A  48      60.087  80.627  52.668  0.00  0.00      A    H  
ATOM    266 HG21 THR A  48      58.206  78.216  50.092  0.00  0.00      A    H  
ATOM    267 HG22 THR A  48      57.645  78.651  51.564  0.00  0.00      A    H  
ATOM    268 HG23 THR A  48      57.544  79.693  50.310  0.00  0.00      A    H  
ATOM    269  N   VAL A  49      61.166  78.821  48.612  0.00  0.00      A    N  
ATOM    270  CA  VAL A  49      61.316  78.489  47.199  0.00  0.00      A    C  
ATOM    271  C   VAL A  49      62.150  77.237  46.994  0.00  0.00      A    C  
ATOM    272  O   VAL A  49      61.719  76.311  46.310  0.00  0.00      A    O  
ATOM    273  CB  VAL A  49      61.930  79.661  46.432  0.00  0.00      A    C  
ATOM    274  CG1 VAL A  49      62.354  79.319  44.988  0.00  0.00      A    C  
ATOM    275  CG2 VAL A  49      60.890  80.790  46.337  0.00  0.00      A    C  
ATOM    276  H   VAL A  49      61.519  79.731  49.022  0.00  0.00      A    H  
ATOM    277  HA  VAL A  49      60.394  78.317  46.819  0.00  0.00      A    H  
ATOM    278  HB  VAL A  49      62.772  79.944  46.911  0.00  0.00      A    H  
ATOM    279 HG11 VAL A  49      61.840  79.892  44.356  0.00  0.00      A    H  
ATOM    280 HG12 VAL A  49      63.330  79.492  44.888  0.00  0.00      A    H  
ATOM    281 HG13 VAL A  49      62.158  78.358  44.813  0.00  0.00      A    H  
ATOM    282 HG21 VAL A  49      61.045  81.301  45.495  0.00  0.00      A    H  
ATOM    283 HG22 VAL A  49      59.978  80.388  46.331  0.00  0.00      A    H  
ATOM    284 HG23 VAL A  49      60.994  81.391  47.126  0.00  0.00      A    H  
ATOM    285  N   LEU A  50      63.337  77.151  47.636  0.00  0.00      A    N  
ATOM    286  CA  LEU A  50      64.215  75.994  47.557  0.00  0.00      A    C  
ATOM    287  C   LEU A  50      63.596  74.728  48.120  0.00  0.00      A    C  
ATOM    288  O   LEU A  50      63.650  73.672  47.494  0.00  0.00      A    O  
ATOM    289  CB  LEU A  50      65.556  76.248  48.292  0.00  0.00      A    C  
ATOM    290  CG  LEU A  50      66.486  77.283  47.623  0.00  0.00      A    C  
ATOM    291  CD1 LEU A  50      67.660  77.614  48.559  0.00  0.00      A    C  
ATOM    292  CD2 LEU A  50      67.014  76.804  46.260  0.00  0.00      A    C  
ATOM    293  H   LEU A  50      63.564  78.007  48.201  0.00  0.00      A    H  
ATOM    294  HA  LEU A  50      64.443  75.831  46.579  0.00  0.00      A    H  
ATOM    295  HB2 LEU A  50      65.343  76.583  49.198  0.00  0.00      A    H  
ATOM    296  HB3 LEU A  50      66.045  75.391  48.330  0.00  0.00      A    H  
ATOM    297  HG  LEU A  50      65.968  78.111  47.441  0.00  0.00      A    H  
ATOM    298 HD11 LEU A  50      68.173  76.779  48.747  0.00  0.00      A    H  
ATOM    299 HD12 LEU A  50      68.253  78.283  48.115  0.00  0.00      A    H  
ATOM    300 HD13 LEU A  50      67.302  77.991  49.411  0.00  0.00      A    H  
ATOM    301 HD21 LEU A  50      66.241  76.640  45.650  0.00  0.00      A    H  
ATOM    302 HD22 LEU A  50      67.607  77.508  45.874  0.00  0.00      A    H  
ATOM    303 HD23 LEU A  50      67.530  75.959  46.388  0.00  0.00      A    H  
ATOM    304  N   GLY A  51      62.951  74.809  49.304  0.00  0.00      A    N  
ATOM    305  CA  GLY A  51      62.320  73.661  49.945  0.00  0.00      A    C  
ATOM    306  C   GLY A  51      61.181  73.065  49.160  0.00  0.00      A    C  
ATOM    307  O   GLY A  51      61.168  71.871  48.878  0.00  0.00      A    O  
ATOM    308  H   GLY A  51      62.948  75.770  49.714  0.00  0.00      A    H  
ATOM    309  HA2 GLY A  51      63.030  72.944  50.111  0.00  0.00      A    H  
ATOM    310  HA3 GLY A  51      61.985  73.942  50.869  0.00  0.00      A    H  
ATOM    311  N   ASN A  52      60.197  73.889  48.754  0.00  0.00      A    N  
ATOM    312  CA  ASN A  52      59.066  73.438  47.954  0.00  0.00      A    C  
ATOM    313  C   ASN A  52      59.442  72.955  46.568  0.00  0.00      A    C  
ATOM    314  O   ASN A  52      58.943  71.931  46.108  0.00  0.00      A    O  
ATOM    315  CB  ASN A  52      57.960  74.504  47.880  0.00  0.00      A    C  
ATOM    316  CG  ASN A  52      57.404  74.583  49.290  0.00  0.00      A    C  
ATOM    317  ND2 ASN A  52      57.631  75.696  50.015  0.00  0.00      A    N  
ATOM    318  OD1 ASN A  52      56.814  73.604  49.739  0.00  0.00      A    O  
ATOM    319  H   ASN A  52      60.322  74.879  49.066  0.00  0.00      A    H  
ATOM    320  HA  ASN A  52      58.653  72.646  48.445  0.00  0.00      A    H  
ATOM    321  HB2 ASN A  52      58.362  75.349  47.650  0.00  0.00      A    H  
ATOM    322  HB3 ASN A  52      57.270  74.191  47.284  0.00  0.00      A    H  
ATOM    323 HD21 ASN A  52      58.162  76.430  49.571  0.00  0.00      A    H  
ATOM    324 HD22 ASN A  52      57.292  75.779  50.929  0.00  0.00      A    H  
ATOM    325  N   ALA A  53      60.373  73.647  45.880  0.00  0.00      A    N  
ATOM    326  CA  ALA A  53      60.882  73.218  44.593  0.00  0.00      A    C  
ATOM    327  C   ALA A  53      61.601  71.878  44.652  0.00  0.00      A    C  
ATOM    328  O   ALA A  53      61.401  71.024  43.790  0.00  0.00      A    O  
ATOM    329  CB  ALA A  53      61.842  74.271  44.017  0.00  0.00      A    C  
ATOM    330  H   ALA A  53      60.688  74.519  46.366  0.00  0.00      A    H  
ATOM    331  HA  ALA A  53      60.103  73.134  43.944  0.00  0.00      A    H  
ATOM    332  HB1 ALA A  53      61.354  75.134  43.911  0.00  0.00      A    H  
ATOM    333  HB2 ALA A  53      62.609  74.391  44.643  0.00  0.00      A    H  
ATOM    334  HB3 ALA A  53      62.175  73.960  43.130  0.00  0.00      A    H  
ATOM    335  N   LEU A  54      62.417  71.641  45.708  0.00  0.00      A    N  
ATOM    336  CA  LEU A  54      63.030  70.351  45.976  0.00  0.00      A    C  
ATOM    337  C   LEU A  54      62.000  69.255  46.159  0.00  0.00      A    C  
ATOM    338  O   LEU A  54      62.122  68.191  45.559  0.00  0.00      A    O  
ATOM    339  CB  LEU A  54      63.948  70.395  47.227  0.00  0.00      A    C  
ATOM    340  CG  LEU A  54      65.358  70.952  46.957  0.00  0.00      A    C  
ATOM    341  CD1 LEU A  54      66.088  71.199  48.290  0.00  0.00      A    C  
ATOM    342  CD2 LEU A  54      66.165  69.996  46.060  0.00  0.00      A    C  
ATOM    343  H   LEU A  54      62.562  72.485  46.314  0.00  0.00      A    H  
ATOM    344  HA  LEU A  54      63.621  70.107  45.191  0.00  0.00      A    H  
ATOM    345  HB2 LEU A  54      63.518  70.981  47.892  0.00  0.00      A    H  
ATOM    346  HB3 LEU A  54      64.049  69.473  47.556  0.00  0.00      A    H  
ATOM    347  HG  LEU A  54      65.278  71.811  46.464  0.00  0.00      A    H  
ATOM    348 HD11 LEU A  54      66.160  70.337  48.786  0.00  0.00      A    H  
ATOM    349 HD12 LEU A  54      66.999  71.559  48.100  0.00  0.00      A    H  
ATOM    350 HD13 LEU A  54      65.568  71.858  48.829  0.00  0.00      A    H  
ATOM    351 HD21 LEU A  54      65.689  69.885  45.190  0.00  0.00      A    H  
ATOM    352 HD22 LEU A  54      67.071  70.383  45.903  0.00  0.00      A    H  
ATOM    353 HD23 LEU A  54      66.248  69.113  46.517  0.00  0.00      A    H  
ATOM    354  N   VAL A  55      60.924  69.502  46.938  0.00  0.00      A    N  
ATOM    355  CA  VAL A  55      59.825  68.553  47.098  0.00  0.00      A    C  
ATOM    356  C   VAL A  55      59.149  68.211  45.788  0.00  0.00      A    C  
ATOM    357  O   VAL A  55      58.930  67.040  45.473  0.00  0.00      A    O  
ATOM    358  CB  VAL A  55      58.741  69.096  48.025  0.00  0.00      A    C  
ATOM    359  CG1 VAL A  55      57.489  68.185  48.054  0.00  0.00      A    C  
ATOM    360  CG2 VAL A  55      59.336  69.222  49.433  0.00  0.00      A    C  
ATOM    361  H   VAL A  55      60.954  70.432  47.412  0.00  0.00      A    H  
ATOM    362  HA  VAL A  55      60.208  67.698  47.488  0.00  0.00      A    H  
ATOM    363  HB  VAL A  55      58.433  69.978  47.668  0.00  0.00      A    H  
ATOM    364 HG11 VAL A  55      56.681  68.754  48.174  0.00  0.00      A    H  
ATOM    365 HG12 VAL A  55      57.434  67.689  47.193  0.00  0.00      A    H  
ATOM    366 HG13 VAL A  55      57.575  67.546  48.813  0.00  0.00      A    H  
ATOM    367 HG21 VAL A  55      59.060  68.430  49.973  0.00  0.00      A    H  
ATOM    368 HG22 VAL A  55      60.331  69.257  49.363  0.00  0.00      A    H  
ATOM    369 HG23 VAL A  55      58.994  70.059  49.856  0.00  0.00      A    H  
ATOM    370  N   MET A  56      58.814  69.238  44.979  0.00  0.00      A    N  
ATOM    371  CA  MET A  56      58.165  69.038  43.703  0.00  0.00      A    C  
ATOM    372  C   MET A  56      59.037  68.273  42.718  0.00  0.00      A    C  
ATOM    373  O   MET A  56      58.602  67.282  42.138  0.00  0.00      A    O  
ATOM    374  CB  MET A  56      57.753  70.392  43.079  0.00  0.00      A    C  
ATOM    375  CG  MET A  56      56.662  71.156  43.861  0.00  0.00      A    C  
ATOM    376  SD  MET A  56      56.440  72.890  43.350  0.00  0.00      A    S  
ATOM    377  CE  MET A  56      56.035  72.556  41.609  0.00  0.00      A    C  
ATOM    378  H   MET A  56      59.068  70.174  45.364  0.00  0.00      A    H  
ATOM    379  HA  MET A  56      57.322  68.495  43.855  0.00  0.00      A    H  
ATOM    380  HB2 MET A  56      58.566  70.983  43.020  0.00  0.00      A    H  
ATOM    381  HB3 MET A  56      57.411  70.229  42.146  0.00  0.00      A    H  
ATOM    382  HG2 MET A  56      55.780  70.633  43.764  0.00  0.00      A    H  
ATOM    383  HG3 MET A  56      56.893  71.100  44.863  0.00  0.00      A    H  
ATOM    384  HE1 MET A  56      55.526  73.330  41.242  0.00  0.00      A    H  
ATOM    385  HE2 MET A  56      56.882  72.431  41.099  0.00  0.00      A    H  
ATOM    386  HE3 MET A  56      55.481  71.729  41.560  0.00  0.00      A    H  
ATOM    387  N   LEU A  57      60.319  68.671  42.568  0.00  0.00      A    N  
ATOM    388  CA  LEU A  57      61.288  67.983  41.730  0.00  0.00      A    C  
ATOM    389  C   LEU A  57      61.586  66.560  42.172  0.00  0.00      A    C  
ATOM    390  O   LEU A  57      61.750  65.670  41.344  0.00  0.00      A    O  
ATOM    391  CB  LEU A  57      62.621  68.742  41.582  0.00  0.00      A    C  
ATOM    392  CG  LEU A  57      62.524  70.054  40.781  0.00  0.00      A    C  
ATOM    393  CD1 LEU A  57      63.856  70.803  40.920  0.00  0.00      A    C  
ATOM    394  CD2 LEU A  57      62.185  69.838  39.292  0.00  0.00      A    C  
ATOM    395  H   LEU A  57      60.550  69.535  43.122  0.00  0.00      A    H  
ATOM    396  HA  LEU A  57      60.924  67.951  40.778  0.00  0.00      A    H  
ATOM    397  HB2 LEU A  57      62.941  68.972  42.487  0.00  0.00      A    H  
ATOM    398  HB3 LEU A  57      63.255  68.153  41.109  0.00  0.00      A    H  
ATOM    399  HG  LEU A  57      61.796  70.607  41.154  0.00  0.00      A    H  
ATOM    400 HD11 LEU A  57      64.592  70.233  40.560  0.00  0.00      A    H  
ATOM    401 HD12 LEU A  57      63.808  71.657  40.405  0.00  0.00      A    H  
ATOM    402 HD13 LEU A  57      64.023  71.000  41.884  0.00  0.00      A    H  
ATOM    403 HD21 LEU A  57      61.305  69.374  39.224  0.00  0.00      A    H  
ATOM    404 HD22 LEU A  57      62.139  70.725  38.838  0.00  0.00      A    H  
ATOM    405 HD23 LEU A  57      62.898  69.279  38.875  0.00  0.00      A    H  
ATOM    406  N   ALA A  58      61.659  66.303  43.493  0.00  0.00      A    N  
ATOM    407  CA  ALA A  58      61.820  64.973  44.041  0.00  0.00      A    C  
ATOM    408  C   ALA A  58      60.656  64.029  43.734  0.00  0.00      A    C  
ATOM    409  O   ALA A  58      60.878  62.894  43.318  0.00  0.00      A    O  
ATOM    410  CB  ALA A  58      62.050  65.072  45.564  0.00  0.00      A    C  
ATOM    411  H   ALA A  58      61.587  67.167  44.087  0.00  0.00      A    H  
ATOM    412  HA  ALA A  58      62.671  64.559  43.659  0.00  0.00      A    H  
ATOM    413  HB1 ALA A  58      61.304  65.592  45.971  0.00  0.00      A    H  
ATOM    414  HB2 ALA A  58      62.074  64.153  45.948  0.00  0.00      A    H  
ATOM    415  HB3 ALA A  58      62.917  65.534  45.731  0.00  0.00      A    H  
ATOM    416  N   PHE A  59      59.392  64.499  43.884  0.00  0.00      A    N  
ATOM    417  CA  PHE A  59      58.190  63.761  43.513  0.00  0.00      A    C  
ATOM    418  C   PHE A  59      58.106  63.442  42.021  0.00  0.00      A    C  
ATOM    419  O   PHE A  59      57.775  62.325  41.632  0.00  0.00      A    O  
ATOM    420  CB  PHE A  59      56.922  64.552  43.973  0.00  0.00      A    C  
ATOM    421  CG  PHE A  59      55.627  63.949  43.458  0.00  0.00      A    C  
ATOM    422  CD1 PHE A  59      55.114  64.167  42.162  0.00  0.00      A    C  
ATOM    423  CD2 PHE A  59      54.972  63.029  44.268  0.00  0.00      A    C  
ATOM    424  CE1 PHE A  59      53.962  63.495  41.723  0.00  0.00      A    C  
ATOM    425  CE2 PHE A  59      53.816  62.371  43.850  0.00  0.00      A    C  
ATOM    426  CZ  PHE A  59      53.307  62.608  42.578  0.00  0.00      A    C  
ATOM    427  H   PHE A  59      59.363  65.466  44.302  0.00  0.00      A    H  
ATOM    428  HA  PHE A  59      58.229  62.870  43.998  0.00  0.00      A    H  
ATOM    429  HB2 PHE A  59      56.904  64.529  44.953  0.00  0.00      A    H  
ATOM    430  HB3 PHE A  59      57.001  65.462  43.616  0.00  0.00      A    H  
ATOM    431  HD1 PHE A  59      55.571  64.800  41.553  0.00  0.00      A    H  
ATOM    432  HD2 PHE A  59      55.342  62.830  45.184  0.00  0.00      A    H  
ATOM    433  HE1 PHE A  59      53.619  63.660  40.796  0.00  0.00      A    H  
ATOM    434  HE2 PHE A  59      53.354  61.726  44.476  0.00  0.00      A    H  
ATOM    435  HZ  PHE A  59      52.477  62.148  42.272  0.00  0.00      A    H  
ATOM    436  N   VAL A  60      58.380  64.426  41.137  0.00  0.00      A    N  
ATOM    437  CA  VAL A  60      58.244  64.216  39.697  0.00  0.00      A    C  
ATOM    438  C   VAL A  60      59.327  63.297  39.137  0.00  0.00      A    C  
ATOM    439  O   VAL A  60      59.130  62.655  38.107  0.00  0.00      A    O  
ATOM    440  CB  VAL A  60      58.206  65.510  38.872  0.00  0.00      A    C  
ATOM    441  CG1 VAL A  60      57.015  66.394  39.294  0.00  0.00      A    C  
ATOM    442  CG2 VAL A  60      59.521  66.283  39.041  0.00  0.00      A    C  
ATOM    443  H   VAL A  60      58.686  65.314  41.566  0.00  0.00      A    H  
ATOM    444  HA  VAL A  60      57.348  63.778  39.528  0.00  0.00      A    H  
ATOM    445  HB  VAL A  60      58.052  65.266  37.920  0.00  0.00      A    H  
ATOM    446 HG11 VAL A  60      56.173  65.990  38.947  0.00  0.00      A    H  
ATOM    447 HG12 VAL A  60      56.985  66.443  40.289  0.00  0.00      A    H  
ATOM    448 HG13 VAL A  60      57.137  67.306  38.912  0.00  0.00      A    H  
ATOM    449 HG21 VAL A  60      59.578  66.624  39.977  0.00  0.00      A    H  
ATOM    450 HG22 VAL A  60      60.284  65.668  38.854  0.00  0.00      A    H  
ATOM    451 HG23 VAL A  60      59.533  67.046  38.399  0.00  0.00      A    H  
ATOM    452  N   ALA A  61      60.496  63.219  39.816  0.00  0.00      A    N  
ATOM    453  CA  ALA A  61      61.625  62.421  39.400  0.00  0.00      A    C  
ATOM    454  C   ALA A  61      61.648  61.007  39.991  0.00  0.00      A    C  
ATOM    455  O   ALA A  61      61.765  60.033  39.249  0.00  0.00      A    O  
ATOM    456  CB  ALA A  61      62.930  63.162  39.770  0.00  0.00      A    C  
ATOM    457  H   ALA A  61      60.496  63.809  40.692  0.00  0.00      A    H  
ATOM    458  HA  ALA A  61      61.614  62.335  38.382  0.00  0.00      A    H  
ATOM    459  HB1 ALA A  61      63.159  62.958  40.717  0.00  0.00      A    H  
ATOM    460  HB2 ALA A  61      63.659  62.851  39.168  0.00  0.00      A    H  
ATOM    461  HB3 ALA A  61      62.788  64.141  39.657  0.00  0.00      A    H  
ATOM    462  N   ASP A  62      61.544  60.843  41.337  0.00  0.00      A    N  
ATOM    463  CA  ASP A  62      61.577  59.535  41.984  0.00  0.00      A    C  
ATOM    464  C   ASP A  62      60.236  58.835  41.778  0.00  0.00      A    C  
ATOM    465  O   ASP A  62      59.164  59.368  42.054  0.00  0.00      A    O  
ATOM    466  CB  ASP A  62      61.990  59.620  43.504  0.00  0.00      A    C  
ATOM    467  CG  ASP A  62      62.445  58.286  44.127  0.00  0.00      A    C  
ATOM    468  OD1 ASP A  62      62.199  57.231  43.484  0.00  0.00      A    O  
ATOM    469  OD2 ASP A  62      63.066  58.260  45.229  0.00  0.00      A    O1-
ATOM    470  H   ASP A  62      61.439  61.742  41.857  0.00  0.00      A    H  
ATOM    471  HA  ASP A  62      62.269  58.987  41.513  0.00  0.00      A    H  
ATOM    472  HB2 ASP A  62      62.737  60.275  43.567  0.00  0.00      A    H  
ATOM    473  HB3 ASP A  62      61.197  59.954  44.004  0.00  0.00      A    H  
ATOM    474  N   SER A  63      60.264  57.592  41.261  0.00  0.00      A    N  
ATOM    475  CA  SER A  63      59.075  56.800  41.019  0.00  0.00      A    C  
ATOM    476  C   SER A  63      58.467  56.266  42.307  0.00  0.00      A    C  
ATOM    477  O   SER A  63      57.259  56.041  42.374  0.00  0.00      A    O  
ATOM    478  CB  SER A  63      59.301  55.644  40.004  0.00  0.00      A    C  
ATOM    479  OG  SER A  63      60.242  54.687  40.494  0.00  0.00      A    O  
ATOM    480  H   SER A  63      61.236  57.252  41.050  0.00  0.00      A    H  
ATOM    481  HA  SER A  63      58.385  57.394  40.575  0.00  0.00      A    H  
ATOM    482  HB2 SER A  63      58.430  55.192  39.846  0.00  0.00      A    H  
ATOM    483  HB3 SER A  63      59.647  56.035  39.158  0.00  0.00      A    H  
ATOM    484  HG  SER A  63      60.784  55.103  41.220  0.00  0.00      A    H  
ATOM    485  N   SER A  64      59.267  56.113  43.393  0.00  0.00      A    N  
ATOM    486  CA  SER A  64      58.762  55.615  44.672  0.00  0.00      A    C  
ATOM    487  C   SER A  64      58.001  56.677  45.427  0.00  0.00      A    C  
ATOM    488  O   SER A  64      57.177  56.390  46.294  0.00  0.00      A    O  
ATOM    489  CB  SER A  64      59.865  55.052  45.623  0.00  0.00      A    C  
ATOM    490  OG  SER A  64      60.692  56.062  46.217  0.00  0.00      A    O  
ATOM    491  H   SER A  64      60.257  56.380  43.227  0.00  0.00      A    H  
ATOM    492  HA  SER A  64      58.129  54.851  44.476  0.00  0.00      A    H  
ATOM    493  HB2 SER A  64      59.413  54.535  46.352  0.00  0.00      A    H  
ATOM    494  HB3 SER A  64      60.446  54.431  45.092  0.00  0.00      A    H  
ATOM    495  HG  SER A  64      61.196  56.533  45.498  0.00  0.00      A    H  
ATOM    496  N   LEU A  65      58.225  57.952  45.058  0.00  0.00      A    N  
ATOM    497  CA  LEU A  65      57.555  59.071  45.670  0.00  0.00      A    C  
ATOM    498  C   LEU A  65      56.230  59.345  44.963  0.00  0.00      A    C  
ATOM    499  O   LEU A  65      55.505  60.252  45.333  0.00  0.00      A    O  
ATOM    500  CB  LEU A  65      58.461  60.340  45.698  0.00  0.00      A    C  
ATOM    501  CG  LEU A  65      59.612  60.276  46.735  0.00  0.00      A    C  
ATOM    502  CD1 LEU A  65      60.575  61.468  46.582  0.00  0.00      A    C  
ATOM    503  CD2 LEU A  65      59.064  60.252  48.173  0.00  0.00      A    C  
ATOM    504  H   LEU A  65      58.929  58.045  44.288  0.00  0.00      A    H  
ATOM    505  HA  LEU A  65      57.356  58.852  46.631  0.00  0.00      A    H  
ATOM    506  HB2 LEU A  65      58.870  60.434  44.809  0.00  0.00      A    H  
ATOM    507  HB3 LEU A  65      57.894  61.106  45.933  0.00  0.00      A    H  
ATOM    508  HG  LEU A  65      60.118  59.425  46.599  0.00  0.00      A    H  
ATOM    509 HD11 LEU A  65      60.068  62.316  46.719  0.00  0.00      A    H  
ATOM    510 HD12 LEU A  65      61.299  61.391  47.264  0.00  0.00      A    H  
ATOM    511 HD13 LEU A  65      60.969  61.452  45.666  0.00  0.00      A    H  
ATOM    512 HD21 LEU A  65      58.483  59.449  48.287  0.00  0.00      A    H  
ATOM    513 HD22 LEU A  65      59.829  60.211  48.813  0.00  0.00      A    H  
ATOM    514 HD23 LEU A  65      58.532  61.081  48.333  0.00  0.00      A    H  
ATOM    515  N   ARG A  66      55.807  58.524  43.971  0.00  0.00      A    N  
ATOM    516  CA  ARG A  66      54.631  58.813  43.162  0.00  0.00      A    C  
ATOM    517  C   ARG A  66      53.326  58.230  43.695  0.00  0.00      A    C  
ATOM    518  O   ARG A  66      52.467  57.777  42.941  0.00  0.00      A    O  
ATOM    519  CB  ARG A  66      54.834  58.409  41.686  0.00  0.00      A    C  
ATOM    520  CG  ARG A  66      55.952  59.243  41.038  0.00  0.00      A    C  
ATOM    521  CD  ARG A  66      56.278  58.835  39.605  0.00  0.00      A    C  
ATOM    522  NE  ARG A  66      55.076  59.176  38.786  0.00  0.00      A    N  
ATOM    523  CZ  ARG A  66      54.869  58.753  37.534  0.00  0.00      A    C  
ATOM    524  NH1 ARG A  66      53.750  59.100  36.901  0.00  0.00      A    N1+
ATOM    525  NH2 ARG A  66      55.762  58.003  36.896  0.00  0.00      A    N1+
ATOM    526  H   ARG A  66      56.401  57.677  43.848  0.00  0.00      A    H  
ATOM    527  HA  ARG A  66      54.524  59.829  43.096  0.00  0.00      A    H  
ATOM    528  HB2 ARG A  66      55.101  57.467  41.657  0.00  0.00      A    H  
ATOM    529  HB3 ARG A  66      54.003  58.585  41.200  0.00  0.00      A    H  
ATOM    530  HG2 ARG A  66      55.677  60.209  41.033  0.00  0.00      A    H  
ATOM    531  HG3 ARG A  66      56.788  59.149  41.587  0.00  0.00      A    H  
ATOM    532  HD2 ARG A  66      57.031  59.361  39.293  0.00  0.00      A    H  
ATOM    533  HD3 ARG A  66      56.416  57.875  39.577  0.00  0.00      A    H  
ATOM    534  HE  ARG A  66      54.384  59.762  39.212  0.00  0.00      A    H  
ATOM    535 HH11 ARG A  66      53.071  59.684  37.330  0.00  0.00      A    H  
ATOM    536 HH12 ARG A  66      53.590  58.762  35.963  0.00  0.00      A    H  
ATOM    537 HH21 ARG A  66      56.619  57.773  37.375  0.00  0.00      A    H  
ATOM    538 HH22 ARG A  66      55.592  57.681  35.978  0.00  0.00      A    H  
ATOM    539  N   THR A  67      53.133  58.247  45.027  0.00  0.00      A    N  
ATOM    540  CA  THR A  67      51.923  57.739  45.678  0.00  0.00      A    C  
ATOM    541  C   THR A  67      50.914  58.856  45.905  0.00  0.00      A    C  
ATOM    542  O   THR A  67      51.242  60.036  45.807  0.00  0.00      A    O  
ATOM    543  CB  THR A  67      52.140  56.993  47.001  0.00  0.00      A    C  
ATOM    544  CG2 THR A  67      53.277  55.986  46.851  0.00  0.00      A    C  
ATOM    545  OG1 THR A  67      52.534  57.838  48.073  0.00  0.00      A    O  
ATOM    546  H   THR A  67      53.935  58.661  45.562  0.00  0.00      A    H  
ATOM    547  HA  THR A  67      51.505  57.049  45.075  0.00  0.00      A    H  
ATOM    548  HB  THR A  67      51.250  56.531  47.268  0.00  0.00      A    H  
ATOM    549  HG1 THR A  67      53.538  57.882  48.140  0.00  0.00      A    H  
ATOM    550 HG21 THR A  67      52.909  55.055  46.879  0.00  0.00      A    H  
ATOM    551 HG22 THR A  67      53.743  56.131  45.976  0.00  0.00      A    H  
ATOM    552 HG23 THR A  67      53.934  56.104  47.598  0.00  0.00      A    H  
ATOM    553  N   GLN A  68      49.641  58.525  46.228  0.00  0.00      A    N  
ATOM    554  CA  GLN A  68      48.547  59.476  46.423  0.00  0.00      A    C  
ATOM    555  C   GLN A  68      48.765  60.490  47.526  0.00  0.00      A    C  
ATOM    556  O   GLN A  68      48.442  61.667  47.378  0.00  0.00      A    O  
ATOM    557  CB  GLN A  68      47.197  58.772  46.649  0.00  0.00      A    C  
ATOM    558  CG  GLN A  68      46.758  57.961  45.413  0.00  0.00      A    C  
ATOM    559  CD  GLN A  68      47.504  56.634  45.279  0.00  0.00      A    C  
ATOM    560  NE2 GLN A  68      47.924  56.036  46.416  0.00  0.00      A    N  
ATOM    561  OE1 GLN A  68      47.683  56.096  44.186  0.00  0.00      A    O  
ATOM    562  H   GLN A  68      49.507  57.479  46.330  0.00  0.00      A    H  
ATOM    563  HA  GLN A  68      48.428  59.989  45.545  0.00  0.00      A    H  
ATOM    564  HB2 GLN A  68      47.284  58.145  47.409  0.00  0.00      A    H  
ATOM    565  HB3 GLN A  68      46.503  59.456  46.827  0.00  0.00      A    H  
ATOM    566  HG2 GLN A  68      45.782  57.771  45.492  0.00  0.00      A    H  
ATOM    567  HG3 GLN A  68      46.933  58.510  44.599  0.00  0.00      A    H  
ATOM    568 HE21 GLN A  68      48.403  55.163  46.390  0.00  0.00      A    H  
ATOM    569 HE22 GLN A  68      47.733  56.511  47.298  0.00  0.00      A    H  
ATOM    570  N   ASN A  69      49.390  60.072  48.643  0.00  0.00      A    N  
ATOM    571  CA  ASN A  69      49.797  60.949  49.723  0.00  0.00      A    C  
ATOM    572  C   ASN A  69      50.734  62.026  49.219  0.00  0.00      A    C  
ATOM    573  O   ASN A  69      50.586  63.206  49.521  0.00  0.00      A    O  
ATOM    574  CB  ASN A  69      50.565  60.172  50.833  0.00  0.00      A    C  
ATOM    575  CG  ASN A  69      49.746  59.013  51.391  0.00  0.00      A    C  
ATOM    576  ND2 ASN A  69      49.638  58.930  52.738  0.00  0.00      A    N  
ATOM    577  OD1 ASN A  69      49.276  58.148  50.655  0.00  0.00      A    O  
ATOM    578  H   ASN A  69      49.557  59.030  48.656  0.00  0.00      A    H  
ATOM    579  HA  ASN A  69      48.968  61.412  50.062  0.00  0.00      A    H  
ATOM    580  HB2 ASN A  69      51.397  59.814  50.434  0.00  0.00      A    H  
ATOM    581  HB3 ASN A  69      50.764  60.807  51.566  0.00  0.00      A    H  
ATOM    582 HD21 ASN A  69      50.090  59.628  53.293  0.00  0.00      A    H  
ATOM    583 HD22 ASN A  69      49.123  58.195  53.148  0.00  0.00      A    H  
ATOM    584  N   ASN A  70      51.699  61.636  48.369  0.00  0.00      A    N  
ATOM    585  CA  ASN A  70      52.633  62.573  47.807  0.00  0.00      A    C  
ATOM    586  C   ASN A  70      52.018  63.408  46.680  0.00  0.00      A    C  
ATOM    587  O   ASN A  70      52.494  64.504  46.420  0.00  0.00      A    O  
ATOM    588  CB  ASN A  70      53.919  61.889  47.322  0.00  0.00      A    C  
ATOM    589  CG  ASN A  70      54.643  61.126  48.427  0.00  0.00      A    C  
ATOM    590  ND2 ASN A  70      54.669  59.777  48.345  0.00  0.00      A    N  
ATOM    591  OD1 ASN A  70      55.203  61.715  49.349  0.00  0.00      A    O  
ATOM    592  H   ASN A  70      51.698  60.615  48.168  0.00  0.00      A    H  
ATOM    593  HA  ASN A  70      52.894  63.225  48.537  0.00  0.00      A    H  
ATOM    594  HB2 ASN A  70      53.680  61.246  46.599  0.00  0.00      A    H  
ATOM    595  HB3 ASN A  70      54.533  62.590  46.968  0.00  0.00      A    H  
ATOM    596 HD21 ASN A  70      54.216  59.349  47.559  0.00  0.00      A    H  
ATOM    597 HD22 ASN A  70      55.120  59.245  49.038  0.00  0.00      A    H  
ATOM    598  N   PHE A  71      50.906  62.973  46.025  0.00  0.00      A    N  
ATOM    599  CA  PHE A  71      50.097  63.833  45.162  0.00  0.00      A    C  
ATOM    600  C   PHE A  71      49.483  64.971  45.953  0.00  0.00      A    C  
ATOM    601  O   PHE A  71      49.540  66.135  45.559  0.00  0.00      A    O  
ATOM    602  CB  PHE A  71      48.943  63.085  44.432  0.00  0.00      A    C  
ATOM    603  CG  PHE A  71      49.423  62.479  43.153  0.00  0.00      A    C  
ATOM    604  CD1 PHE A  71      49.496  63.272  41.999  0.00  0.00      A    C  
ATOM    605  CD2 PHE A  71      49.769  61.126  43.068  0.00  0.00      A    C  
ATOM    606  CE1 PHE A  71      49.925  62.728  40.783  0.00  0.00      A    C  
ATOM    607  CE2 PHE A  71      50.215  60.576  41.863  0.00  0.00      A    C  
ATOM    608  CZ  PHE A  71      50.299  61.381  40.718  0.00  0.00      A    C  
ATOM    609  H   PHE A  71      50.690  61.967  46.201  0.00  0.00      A    H  
ATOM    610  HA  PHE A  71      50.725  64.245  44.492  0.00  0.00      A    H  
ATOM    611  HB2 PHE A  71      48.641  62.373  45.026  0.00  0.00      A    H  
ATOM    612  HB3 PHE A  71      48.254  63.746  44.230  0.00  0.00      A    H  
ATOM    613  HD1 PHE A  71      49.243  64.230  42.042  0.00  0.00      A    H  
ATOM    614  HD2 PHE A  71      49.697  60.548  43.877  0.00  0.00      A    H  
ATOM    615  HE1 PHE A  71      49.961  63.306  39.966  0.00  0.00      A    H  
ATOM    616  HE2 PHE A  71      50.473  59.603  41.820  0.00  0.00      A    H  
ATOM    617  HZ  PHE A  71      50.624  60.997  39.859  0.00  0.00      A    H  
ATOM    618  N   PHE A  72      48.915  64.680  47.135  0.00  0.00      A    N  
ATOM    619  CA  PHE A  72      48.393  65.713  48.013  0.00  0.00      A    C  
ATOM    620  C   PHE A  72      49.448  66.673  48.532  0.00  0.00      A    C  
ATOM    621  O   PHE A  72      49.264  67.889  48.498  0.00  0.00      A    O  
ATOM    622  CB  PHE A  72      47.645  65.107  49.216  0.00  0.00      A    C  
ATOM    623  CG  PHE A  72      46.482  64.245  48.810  0.00  0.00      A    C  
ATOM    624  CD1 PHE A  72      46.156  63.126  49.592  0.00  0.00      A    C  
ATOM    625  CD2 PHE A  72      45.693  64.525  47.681  0.00  0.00      A    C  
ATOM    626  CE1 PHE A  72      45.083  62.297  49.249  0.00  0.00      A    C  
ATOM    627  CE2 PHE A  72      44.648  63.673  47.312  0.00  0.00      A    C  
ATOM    628  CZ  PHE A  72      44.326  62.570  48.107  0.00  0.00      A    C  
ATOM    629  H   PHE A  72      48.886  63.664  47.355  0.00  0.00      A    H  
ATOM    630  HA  PHE A  72      47.739  66.267  47.462  0.00  0.00      A    H  
ATOM    631  HB2 PHE A  72      48.284  64.549  49.714  0.00  0.00      A    H  
ATOM    632  HB3 PHE A  72      47.302  65.852  49.759  0.00  0.00      A    H  
ATOM    633  HD1 PHE A  72      46.693  62.918  50.402  0.00  0.00      A    H  
ATOM    634  HD2 PHE A  72      45.882  65.340  47.141  0.00  0.00      A    H  
ATOM    635  HE1 PHE A  72      44.864  61.506  49.828  0.00  0.00      A    H  
ATOM    636  HE2 PHE A  72      44.128  63.860  46.465  0.00  0.00      A    H  
ATOM    637  HZ  PHE A  72      43.562  61.981  47.865  0.00  0.00      A    H  
ATOM    638  N   LEU A  73      50.607  66.132  48.955  0.00  0.00      A    N  
ATOM    639  CA  LEU A  73      51.791  66.885  49.325  0.00  0.00      A    C  
ATOM    640  C   LEU A  73      52.377  67.689  48.178  0.00  0.00      A    C  
ATOM    641  O   LEU A  73      52.888  68.786  48.382  0.00  0.00      A    O  
ATOM    642  CB  LEU A  73      52.870  65.972  49.949  0.00  0.00      A    C  
ATOM    643  CG  LEU A  73      52.430  65.273  51.255  0.00  0.00      A    C  
ATOM    644  CD1 LEU A  73      53.534  64.323  51.755  0.00  0.00      A    C  
ATOM    645  CD2 LEU A  73      52.005  66.287  52.330  0.00  0.00      A    C  
ATOM    646  H   LEU A  73      50.571  65.072  48.993  0.00  0.00      A    H  
ATOM    647  HA  LEU A  73      51.542  67.530  50.072  0.00  0.00      A    H  
ATOM    648  HB2 LEU A  73      53.084  65.266  49.296  0.00  0.00      A    H  
ATOM    649  HB3 LEU A  73      53.652  66.529  50.162  0.00  0.00      A    H  
ATOM    650  HG  LEU A  73      51.603  64.749  51.077  0.00  0.00      A    H  
ATOM    651 HD11 LEU A  73      54.363  64.850  51.928  0.00  0.00      A    H  
ATOM    652 HD12 LEU A  73      53.229  63.884  52.597  0.00  0.00      A    H  
ATOM    653 HD13 LEU A  73      53.710  63.633  51.057  0.00  0.00      A    H  
ATOM    654 HD21 LEU A  73      51.239  66.826  51.986  0.00  0.00      A    H  
ATOM    655 HD22 LEU A  73      51.730  65.794  53.153  0.00  0.00      A    H  
ATOM    656 HD23 LEU A  73      52.776  66.887  52.536  0.00  0.00      A    H  
ATOM    657  N   LEU A  74      52.296  67.190  46.926  0.00  0.00      A    N  
ATOM    658  CA  LEU A  74      52.677  67.944  45.751  0.00  0.00      A    C  
ATOM    659  C   LEU A  74      51.828  69.197  45.569  0.00  0.00      A    C  
ATOM    660  O   LEU A  74      52.345  70.292  45.386  0.00  0.00      A    O  
ATOM    661  CB  LEU A  74      52.619  67.064  44.474  0.00  0.00      A    C  
ATOM    662  CG  LEU A  74      53.083  67.777  43.193  0.00  0.00      A    C  
ATOM    663  CD1 LEU A  74      54.545  68.210  43.339  0.00  0.00      A    C  
ATOM    664  CD2 LEU A  74      52.932  66.848  41.989  0.00  0.00      A    C  
ATOM    665  H   LEU A  74      51.932  66.209  46.893  0.00  0.00      A    H  
ATOM    666  HA  LEU A  74      53.644  68.230  45.846  0.00  0.00      A    H  
ATOM    667  HB2 LEU A  74      53.213  66.291  44.618  0.00  0.00      A    H  
ATOM    668  HB3 LEU A  74      51.683  66.791  44.343  0.00  0.00      A    H  
ATOM    669  HG  LEU A  74      52.515  68.580  43.046  0.00  0.00      A    H  
ATOM    670 HD11 LEU A  74      55.113  67.404  43.494  0.00  0.00      A    H  
ATOM    671 HD12 LEU A  74      54.837  68.672  42.503  0.00  0.00      A    H  
ATOM    672 HD13 LEU A  74      54.628  68.834  44.114  0.00  0.00      A    H  
ATOM    673 HD21 LEU A  74      51.972  66.587  41.890  0.00  0.00      A    H  
ATOM    674 HD22 LEU A  74      53.237  67.323  41.164  0.00  0.00      A    H  
ATOM    675 HD23 LEU A  74      53.489  66.030  42.130  0.00  0.00      A    H  
ATOM    676  N   ASN A  75      50.491  69.076  45.693  0.00  0.00      A    N  
ATOM    677  CA  ASN A  75      49.565  70.200  45.625  0.00  0.00      A    C  
ATOM    678  C   ASN A  75      49.742  71.214  46.726  0.00  0.00      A    C  
ATOM    679  O   ASN A  75      49.637  72.417  46.500  0.00  0.00      A    O  
ATOM    680  CB  ASN A  75      48.104  69.741  45.671  0.00  0.00      A    C  
ATOM    681  CG  ASN A  75      47.752  69.154  44.323  0.00  0.00      A    C  
ATOM    682  ND2 ASN A  75      47.957  67.836  44.129  0.00  0.00      A    N  
ATOM    683  OD1 ASN A  75      47.278  69.883  43.454  0.00  0.00      A    O  
ATOM    684  H   ASN A  75      50.176  68.085  45.845  0.00  0.00      A    H  
ATOM    685  HA  ASN A  75      49.747  70.678  44.742  0.00  0.00      A    H  
ATOM    686  HB2 ASN A  75      48.017  69.047  46.355  0.00  0.00      A    H  
ATOM    687  HB3 ASN A  75      47.538  70.521  45.838  0.00  0.00      A    H  
ATOM    688 HD21 ASN A  75      48.330  67.306  44.898  0.00  0.00      A    H  
ATOM    689 HD22 ASN A  75      47.746  67.418  43.266  0.00  0.00      A    H  
ATOM    690  N   LEU A  76      50.017  70.734  47.948  0.00  0.00      A    N  
ATOM    691  CA  LEU A  76      50.386  71.589  49.052  0.00  0.00      A    C  
ATOM    692  C   LEU A  76      51.684  72.363  48.781  0.00  0.00      A    C  
ATOM    693  O   LEU A  76      51.695  73.590  48.829  0.00  0.00      A    O  
ATOM    694  CB  LEU A  76      50.476  70.724  50.327  0.00  0.00      A    C  
ATOM    695  CG  LEU A  76      50.615  71.516  51.639  0.00  0.00      A    C  
ATOM    696  CD1 LEU A  76      49.430  72.471  51.877  0.00  0.00      A    C  
ATOM    697  CD2 LEU A  76      50.764  70.537  52.816  0.00  0.00      A    C  
ATOM    698  H   LEU A  76      49.939  69.694  48.020  0.00  0.00      A    H  
ATOM    699  HA  LEU A  76      49.649  72.266  49.206  0.00  0.00      A    H  
ATOM    700  HB2 LEU A  76      49.646  70.191  50.389  0.00  0.00      A    H  
ATOM    701  HB3 LEU A  76      51.272  70.145  50.244  0.00  0.00      A    H  
ATOM    702  HG  LEU A  76      51.464  72.052  51.607  0.00  0.00      A    H  
ATOM    703 HD11 LEU A  76      48.588  71.939  51.922  0.00  0.00      A    H  
ATOM    704 HD12 LEU A  76      49.571  72.956  52.737  0.00  0.00      A    H  
ATOM    705 HD13 LEU A  76      49.381  73.122  51.123  0.00  0.00      A    H  
ATOM    706 HD21 LEU A  76      51.578  69.977  52.674  0.00  0.00      A    H  
ATOM    707 HD22 LEU A  76      50.854  71.057  53.663  0.00  0.00      A    H  
ATOM    708 HD23 LEU A  76      49.955  69.954  52.860  0.00  0.00      A    H  
ATOM    709  N   ALA A  77      52.756  71.663  48.329  0.00  0.00      A    N  
ATOM    710  CA  ALA A  77      54.038  72.239  47.947  0.00  0.00      A    C  
ATOM    711  C   ALA A  77      53.933  73.276  46.825  0.00  0.00      A    C  
ATOM    712  O   ALA A  77      54.633  74.287  46.818  0.00  0.00      A    O  
ATOM    713  CB  ALA A  77      55.008  71.113  47.516  0.00  0.00      A    C  
ATOM    714  H   ALA A  77      52.562  70.621  48.280  0.00  0.00      A    H  
ATOM    715  HA  ALA A  77      54.448  72.693  48.761  0.00  0.00      A    H  
ATOM    716  HB1 ALA A  77      54.477  70.347  47.167  0.00  0.00      A    H  
ATOM    717  HB2 ALA A  77      55.611  71.463  46.805  0.00  0.00      A    H  
ATOM    718  HB3 ALA A  77      55.541  70.828  48.307  0.00  0.00      A    H  
ATOM    719  N   ILE A  78      53.022  73.056  45.847  0.00  0.00      A    N  
ATOM    720  CA  ILE A  78      52.669  74.024  44.808  0.00  0.00      A    C  
ATOM    721  C   ILE A  78      52.108  75.314  45.395  0.00  0.00      A    C  
ATOM    722  O   ILE A  78      52.540  76.407  45.027  0.00  0.00      A    O  
ATOM    723  CB  ILE A  78      51.666  73.451  43.797  0.00  0.00      A    C  
ATOM    724  CG1 ILE A  78      52.341  72.364  42.927  0.00  0.00      A    C  
ATOM    725  CG2 ILE A  78      51.057  74.563  42.900  0.00  0.00      A    C  
ATOM    726  CD1 ILE A  78      51.336  71.540  42.111  0.00  0.00      A    C  
ATOM    727  H   ILE A  78      52.581  72.100  45.906  0.00  0.00      A    H  
ATOM    728  HA  ILE A  78      53.532  74.268  44.347  0.00  0.00      A    H  
ATOM    729  HB  ILE A  78      50.928  73.017  44.300  0.00  0.00      A    H  
ATOM    730 HG12 ILE A  78      52.971  72.808  42.304  0.00  0.00      A    H  
ATOM    731 HG13 ILE A  78      52.838  71.751  43.528  0.00  0.00      A    H  
ATOM    732 HG21 ILE A  78      50.379  74.152  42.301  0.00  0.00      A    H  
ATOM    733 HG22 ILE A  78      50.632  75.245  43.484  0.00  0.00      A    H  
ATOM    734 HG23 ILE A  78      51.786  74.974  42.365  0.00  0.00      A    H  
ATOM    735 HD11 ILE A  78      50.835  72.152  41.506  0.00  0.00      A    H  
ATOM    736 HD12 ILE A  78      51.835  70.863  41.578  0.00  0.00      A    H  
ATOM    737 HD13 ILE A  78      50.708  71.088  42.738  0.00  0.00      A    H  
ATOM    738  N   SER A  79      51.156  75.214  46.357  0.00  0.00      A    N  
ATOM    739  CA  SER A  79      50.576  76.366  47.052  0.00  0.00      A    C  
ATOM    740  C   SER A  79      51.637  77.124  47.825  0.00  0.00      A    C  
ATOM    741  O   SER A  79      51.809  78.328  47.645  0.00  0.00      A    O  
ATOM    742  CB  SER A  79      49.402  75.983  48.010  0.00  0.00      A    C  
ATOM    743  OG  SER A  79      48.732  77.137  48.531  0.00  0.00      A    O  
ATOM    744  H   SER A  79      50.873  74.224  46.557  0.00  0.00      A    H  
ATOM    745  HA  SER A  79      50.192  76.984  46.356  0.00  0.00      A    H  
ATOM    746  HB2 SER A  79      48.751  75.433  47.498  0.00  0.00      A    H  
ATOM    747  HB3 SER A  79      49.779  75.457  48.766  0.00  0.00      A    H  
ATOM    748  HG  SER A  79      48.381  76.927  49.440  0.00  0.00      A    H  
ATOM    749  N   ASP A  80      52.470  76.407  48.608  0.00  0.00      A    N  
ATOM    750  CA  ASP A  80      53.567  76.975  49.358  0.00  0.00      A    C  
ATOM    751  C   ASP A  80      54.626  77.665  48.476  0.00  0.00      A    C  
ATOM    752  O   ASP A  80      55.143  78.730  48.813  0.00  0.00      A    O  
ATOM    753  CB  ASP A  80      54.216  75.898  50.264  0.00  0.00      A    C  
ATOM    754  CG  ASP A  80      53.251  75.296  51.277  0.00  0.00      A    C  
ATOM    755  OD1 ASP A  80      53.384  74.088  51.590  0.00  0.00      A    O  
ATOM    756  OD2 ASP A  80      52.405  76.055  51.815  0.00  0.00      A    O1-
ATOM    757  H   ASP A  80      52.237  75.378  48.617  0.00  0.00      A    H  
ATOM    758  HA  ASP A  80      53.186  77.697  49.963  0.00  0.00      A    H  
ATOM    759  HB2 ASP A  80      54.555  75.174  49.673  0.00  0.00      A    H  
ATOM    760  HB3 ASP A  80      54.967  76.329  50.751  0.00  0.00      A    H  
ATOM    761  HD2 ASP A  80      51.798  75.664  52.478  0.00  0.00      A    H  
ATOM    762  N   PHE A  81      54.951  77.097  47.291  0.00  0.00      A    N  
ATOM    763  CA  PHE A  81      55.793  77.712  46.268  0.00  0.00      A    C  
ATOM    764  C   PHE A  81      55.214  79.008  45.697  0.00  0.00      A    C  
ATOM    765  O   PHE A  81      55.920  80.009  45.584  0.00  0.00      A    O  
ATOM    766  CB  PHE A  81      56.070  76.703  45.116  0.00  0.00      A    C  
ATOM    767  CG  PHE A  81      57.072  77.216  44.122  0.00  0.00      A    C  
ATOM    768  CD1 PHE A  81      56.675  77.764  42.892  0.00  0.00      A    C  
ATOM    769  CD2 PHE A  81      58.435  77.158  44.429  0.00  0.00      A    C  
ATOM    770  CE1 PHE A  81      57.624  78.288  42.006  0.00  0.00      A    C  
ATOM    771  CE2 PHE A  81      59.387  77.601  43.505  0.00  0.00      A    C  
ATOM    772  CZ  PHE A  81      58.987  78.196  42.304  0.00  0.00      A    C  
ATOM    773  H   PHE A  81      54.524  76.135  47.172  0.00  0.00      A    H  
ATOM    774  HA  PHE A  81      56.669  77.960  46.717  0.00  0.00      A    H  
ATOM    775  HB2 PHE A  81      56.426  75.885  45.526  0.00  0.00      A    H  
ATOM    776  HB3 PHE A  81      55.218  76.551  44.652  0.00  0.00      A    H  
ATOM    777  HD1 PHE A  81      55.716  77.783  42.647  0.00  0.00      A    H  
ATOM    778  HD2 PHE A  81      58.729  76.801  45.309  0.00  0.00      A    H  
ATOM    779  HE1 PHE A  81      57.318  78.728  41.157  0.00  0.00      A    H  
ATOM    780  HE2 PHE A  81      60.372  77.486  43.712  0.00  0.00      A    H  
ATOM    781  HZ  PHE A  81      59.661  78.551  41.668  0.00  0.00      A    H  
ATOM    782  N   LEU A  82      53.905  79.044  45.360  0.00  0.00      A    N  
ATOM    783  CA  LEU A  82      53.229  80.244  44.880  0.00  0.00      A    C  
ATOM    784  C   LEU A  82      53.240  81.342  45.913  0.00  0.00      A    C  
ATOM    785  O   LEU A  82      53.524  82.508  45.639  0.00  0.00      A    O  
ATOM    786  CB  LEU A  82      51.750  79.960  44.542  0.00  0.00      A    C  
ATOM    787  CG  LEU A  82      51.517  79.111  43.283  0.00  0.00      A    C  
ATOM    788  CD1 LEU A  82      50.035  78.717  43.167  0.00  0.00      A    C  
ATOM    789  CD2 LEU A  82      51.967  79.864  42.023  0.00  0.00      A    C  
ATOM    790  H   LEU A  82      53.421  78.121  45.478  0.00  0.00      A    H  
ATOM    791  HA  LEU A  82      53.712  80.571  44.053  0.00  0.00      A    H  
ATOM    792  HB2 LEU A  82      51.355  79.472  45.308  0.00  0.00      A    H  
ATOM    793  HB3 LEU A  82      51.300  80.830  44.403  0.00  0.00      A    H  
ATOM    794  HG  LEU A  82      52.071  78.284  43.341  0.00  0.00      A    H  
ATOM    795 HD11 LEU A  82      49.481  79.545  43.111  0.00  0.00      A    H  
ATOM    796 HD12 LEU A  82      49.907  78.167  42.344  0.00  0.00      A    H  
ATOM    797 HD13 LEU A  82      49.774  78.188  43.972  0.00  0.00      A    H  
ATOM    798 HD21 LEU A  82      52.941  80.073  42.096  0.00  0.00      A    H  
ATOM    799 HD22 LEU A  82      51.804  79.290  41.222  0.00  0.00      A    H  
ATOM    800 HD23 LEU A  82      51.444  80.711  41.943  0.00  0.00      A    H  
ATOM    801  N   VAL A  83      52.992  80.953  47.168  0.00  0.00      A    N  
ATOM    802  CA  VAL A  83      53.157  81.822  48.307  0.00  0.00      A    C  
ATOM    803  C   VAL A  83      54.562  82.356  48.445  0.00  0.00      A    C  
ATOM    804  O   VAL A  83      54.788  83.554  48.627  0.00  0.00      A    O  
ATOM    805  CB  VAL A  83      52.805  81.074  49.568  0.00  0.00      A    C  
ATOM    806  CG1 VAL A  83      53.233  81.899  50.789  0.00  0.00      A    C  
ATOM    807  CG2 VAL A  83      51.290  80.853  49.575  0.00  0.00      A    C  
ATOM    808  H   VAL A  83      52.667  79.958  47.242  0.00  0.00      A    H  
ATOM    809  HA  VAL A  83      52.530  82.616  48.193  0.00  0.00      A    H  
ATOM    810  HB  VAL A  83      53.335  80.235  49.600  0.00  0.00      A    H  
ATOM    811 HG11 VAL A  83      53.412  81.284  51.554  0.00  0.00      A    H  
ATOM    812 HG12 VAL A  83      54.061  82.410  50.566  0.00  0.00      A    H  
ATOM    813 HG13 VAL A  83      52.500  82.532  51.030  0.00  0.00      A    H  
ATOM    814 HG21 VAL A  83      50.903  81.224  48.733  0.00  0.00      A    H  
ATOM    815 HG22 VAL A  83      51.104  79.874  49.632  0.00  0.00      A    H  
ATOM    816 HG23 VAL A  83      50.897  81.320  50.365  0.00  0.00      A    H  
ATOM    817  N   GLY A  84      55.557  81.462  48.336  0.00  0.00      A    N  
ATOM    818  CA  GLY A  84      56.944  81.846  48.463  0.00  0.00      A    C  
ATOM    819  C   GLY A  84      57.402  82.811  47.407  0.00  0.00      A    C  
ATOM    820  O   GLY A  84      58.142  83.740  47.701  0.00  0.00      A    O  
ATOM    821  H   GLY A  84      55.236  80.489  48.155  0.00  0.00      A    H  
ATOM    822  HA2 GLY A  84      57.095  82.258  49.386  0.00  0.00      A    H  
ATOM    823  HA3 GLY A  84      57.528  81.008  48.431  0.00  0.00      A    H  
ATOM    824  N   ALA A  85      56.949  82.618  46.155  0.00  0.00      A    N  
ATOM    825  CA  ALA A  85      57.363  83.422  45.033  0.00  0.00      A    C  
ATOM    826  C   ALA A  85      56.620  84.738  44.817  0.00  0.00      A    C  
ATOM    827  O   ALA A  85      57.174  85.649  44.213  0.00  0.00      A    O  
ATOM    828  CB  ALA A  85      57.181  82.602  43.745  0.00  0.00      A    C  
ATOM    829  H   ALA A  85      56.265  81.824  46.080  0.00  0.00      A    H  
ATOM    830  HA  ALA A  85      58.368  83.642  45.138  0.00  0.00      A    H  
ATOM    831  HB1 ALA A  85      56.791  83.187  43.038  0.00  0.00      A    H  
ATOM    832  HB2 ALA A  85      58.069  82.259  43.449  0.00  0.00      A    H  
ATOM    833  HB3 ALA A  85      56.567  81.838  43.928  0.00  0.00      A    H  
ATOM    834  N   PHE A  86      55.360  84.886  45.285  0.00  0.00      A    N  
ATOM    835  CA  PHE A  86      54.602  86.105  45.023  0.00  0.00      A    C  
ATOM    836  C   PHE A  86      54.213  86.857  46.267  0.00  0.00      A    C  
ATOM    837  O   PHE A  86      54.379  88.059  46.364  0.00  0.00      A    O  
ATOM    838  CB  PHE A  86      53.264  85.782  44.318  0.00  0.00      A    C  
ATOM    839  CG  PHE A  86      53.532  85.259  42.947  0.00  0.00      A    C  
ATOM    840  CD1 PHE A  86      53.941  86.134  41.933  0.00  0.00      A    C  
ATOM    841  CD2 PHE A  86      53.370  83.899  42.652  0.00  0.00      A    C  
ATOM    842  CE1 PHE A  86      54.162  85.660  40.636  0.00  0.00      A    C  
ATOM    843  CE2 PHE A  86      53.607  83.418  41.362  0.00  0.00      A    C  
ATOM    844  CZ  PHE A  86      53.993  84.300  40.349  0.00  0.00      A    C  
ATOM    845  H   PHE A  86      55.005  84.083  45.823  0.00  0.00      A    H  
ATOM    846  HA  PHE A  86      55.213  86.715  44.482  0.00  0.00      A    H  
ATOM    847  HB2 PHE A  86      52.820  85.091  44.837  0.00  0.00      A    H  
ATOM    848  HB3 PHE A  86      52.765  86.612  44.246  0.00  0.00      A    H  
ATOM    849  HD1 PHE A  86      54.077  87.094  42.132  0.00  0.00      A    H  
ATOM    850  HD2 PHE A  86      53.084  83.271  43.370  0.00  0.00      A    H  
ATOM    851  HE1 PHE A  86      54.440  86.300  39.915  0.00  0.00      A    H  
ATOM    852  HE2 PHE A  86      53.497  82.434  41.167  0.00  0.00      A    H  
ATOM    853  HZ  PHE A  86      54.149  83.967  39.424  0.00  0.00      A    H  
ATOM    854  N   CYS A  87      53.629  86.120  47.228  0.00  0.00      A    N  
ATOM    855  CA  CYS A  87      52.911  86.673  48.382  0.00  0.00      A    C  
ATOM    856  C   CYS A  87      53.890  87.313  49.374  0.00  0.00      A    C  
ATOM    857  O   CYS A  87      53.762  88.501  49.679  0.00  0.00      A    O  
ATOM    858  CB  CYS A  87      52.033  85.616  49.085  0.00  0.00      A    C  
ATOM    859  SG  CYS A  87      50.915  84.827  47.885  0.00  0.00      A    S  
ATOM    860  H   CYS A  87      53.546  85.120  47.103  0.00  0.00      A    H  
ATOM    861  HA  CYS A  87      52.251  87.463  48.016  0.00  0.00      A    H  
ATOM    862  HB2 CYS A  87      52.636  84.845  49.565  0.00  0.00      A    H  
ATOM    863  HB3 CYS A  87      51.436  86.082  49.871  0.00  0.00      A    H  
ATOM    864  HG  CYS A  87      49.943  85.756  47.944  0.00  0.00      A    H  
ATOM    865  N   ILE A  88      54.910  86.531  49.770  0.00  0.00      A    N  
ATOM    866  CA  ILE A  88      56.019  87.019  50.531  0.00  0.00      A    C  
ATOM    867  C   ILE A  88      56.709  88.255  49.872  0.00  0.00      A    C  
ATOM    868  O   ILE A  88      56.706  89.302  50.515  0.00  0.00      A    O  
ATOM    869  CB  ILE A  88      56.981  85.875  50.869  0.00  0.00      A    C  
ATOM    870  CG1 ILE A  88      56.396  84.685  51.678  0.00  0.00      A    C  
ATOM    871  CG2 ILE A  88      57.965  86.537  51.818  0.00  0.00      A    C  
ATOM    872  CD1 ILE A  88      57.449  83.574  51.803  0.00  0.00      A    C  
ATOM    873  H   ILE A  88      54.807  85.555  49.434  0.00  0.00      A    H  
ATOM    874  HA  ILE A  88      55.658  87.356  51.413  0.00  0.00      A    H  
ATOM    875  HB  ILE A  88      57.336  85.492  49.994  0.00  0.00      A    H  
ATOM    876 HG12 ILE A  88      56.159  85.003  52.570  0.00  0.00      A    H  
ATOM    877 HG13 ILE A  88      55.623  84.334  51.192  0.00  0.00      A    H  
ATOM    878 HG21 ILE A  88      58.673  85.882  52.078  0.00  0.00      A    H  
ATOM    879 HG22 ILE A  88      58.389  87.321  51.367  0.00  0.00      A    H  
ATOM    880 HG23 ILE A  88      57.484  86.846  52.637  0.00  0.00      A    H  
ATOM    881 HD11 ILE A  88      58.246  83.940  52.274  0.00  0.00      A    H  
ATOM    882 HD12 ILE A  88      57.059  82.820  52.323  0.00  0.00      A    H  
ATOM    883 HD13 ILE A  88      57.700  83.267  50.890  0.00  0.00      A    H  
ATOM    884  N   PRO A  89      57.201  88.278  48.619  0.00  0.00      A    N  
ATOM    885  CA  PRO A  89      57.875  89.440  48.032  0.00  0.00      A    C  
ATOM    886  C   PRO A  89      56.883  90.379  47.383  0.00  0.00      A    C  
ATOM    887  O   PRO A  89      57.307  91.238  46.605  0.00  0.00      A    O  
ATOM    888  CB  PRO A  89      58.752  88.851  46.896  0.00  0.00      A    C  
ATOM    889  CG  PRO A  89      57.932  87.647  46.448  0.00  0.00      A    C  
ATOM    890  CD  PRO A  89      57.392  87.094  47.747  0.00  0.00      A    C  
ATOM    891  HA  PRO A  89      58.425  89.919  48.730  0.00  0.00      A    H  
ATOM    892  HB2 PRO A  89      58.850  89.500  46.158  0.00  0.00      A    H  
ATOM    893  HB3 PRO A  89      59.630  88.565  47.245  0.00  0.00      A    H  
ATOM    894  HG2 PRO A  89      57.198  87.940  45.848  0.00  0.00      A    H  
ATOM    895  HG3 PRO A  89      58.518  86.989  45.992  0.00  0.00      A    H  
ATOM    896  HD2 PRO A  89      56.517  86.620  47.607  0.00  0.00      A    H  
ATOM    897  HD3 PRO A  89      58.041  86.451  48.169  0.00  0.00      A    H  
ATOM    898  N   LEU A  90      55.603  90.327  47.731  0.00  0.00      A    N  
ATOM    899  CA  LEU A  90      54.730  91.468  47.523  0.00  0.00      A    C  
ATOM    900  C   LEU A  90      54.360  92.140  48.840  0.00  0.00      A    C  
ATOM    901  O   LEU A  90      54.186  93.360  48.900  0.00  0.00      A    O  
ATOM    902  CB  LEU A  90      53.429  91.068  46.801  0.00  0.00      A    C  
ATOM    903  CG  LEU A  90      53.630  90.866  45.296  0.00  0.00      A    C  
ATOM    904  CD1 LEU A  90      52.346  90.271  44.722  0.00  0.00      A    C  
ATOM    905  CD2 LEU A  90      54.038  92.154  44.559  0.00  0.00      A    C  
ATOM    906  H   LEU A  90      55.296  89.433  48.148  0.00  0.00      A    H  
ATOM    907  HA  LEU A  90      55.212  92.144  46.948  0.00  0.00      A    H  
ATOM    908  HB2 LEU A  90      53.125  90.216  47.179  0.00  0.00      A    H  
ATOM    909  HB3 LEU A  90      52.782  91.793  46.922  0.00  0.00      A    H  
ATOM    910  HG  LEU A  90      54.379  90.237  45.150  0.00  0.00      A    H  
ATOM    911 HD11 LEU A  90      51.586  90.899  44.888  0.00  0.00      A    H  
ATOM    912 HD12 LEU A  90      52.456  90.131  43.739  0.00  0.00      A    H  
ATOM    913 HD13 LEU A  90      52.159  89.395  45.166  0.00  0.00      A    H  
ATOM    914 HD21 LEU A  90      54.898  92.488  44.939  0.00  0.00      A    H  
ATOM    915 HD22 LEU A  90      54.152  91.952  43.588  0.00  0.00      A    H  
ATOM    916 HD23 LEU A  90      53.324  92.840  44.681  0.00  0.00      A    H  
ATOM    917  N   TYR A  91      54.303  91.393  49.950  0.00  0.00      A    N  
ATOM    918  CA  TYR A  91      54.109  92.030  51.253  0.00  0.00      A    C  
ATOM    919  C   TYR A  91      55.354  92.803  51.719  0.00  0.00      A    C  
ATOM    920  O   TYR A  91      55.203  93.924  52.199  0.00  0.00      A    O  
ATOM    921  CB  TYR A  91      53.613  91.043  52.300  0.00  0.00      A    C  
ATOM    922  CG  TYR A  91      53.306  91.710  53.630  0.00  0.00      A    C  
ATOM    923  CD1 TYR A  91      52.154  92.506  53.787  0.00  0.00      A    C  
ATOM    924  CD2 TYR A  91      54.188  91.551  54.711  0.00  0.00      A    C  
ATOM    925  CE1 TYR A  91      51.839  93.063  55.039  0.00  0.00      A    C  
ATOM    926  CE2 TYR A  91      53.874  92.111  55.956  0.00  0.00      A    C  
ATOM    927  CZ  TYR A  91      52.708  92.871  56.126  0.00  0.00      A    C  
ATOM    928  OH  TYR A  91      52.454  93.449  57.331  0.00  0.00      A    O  
ATOM    929  H   TYR A  91      54.389  90.381  49.910  0.00  0.00      A    H  
ATOM    930  HA  TYR A  91      53.309  92.767  51.144  0.00  0.00      A    H  
ATOM    931  HB2 TYR A  91      52.704  90.566  51.934  0.00  0.00      A    H  
ATOM    932  HB3 TYR A  91      54.341  90.242  52.443  0.00  0.00      A    H  
ATOM    933  HD1 TYR A  91      51.508  92.695  52.947  0.00  0.00      A    H  
ATOM    934  HD2 TYR A  91      55.094  90.976  54.598  0.00  0.00      A    H  
ATOM    935  HE1 TYR A  91      50.946  93.654  55.160  0.00  0.00      A    H  
ATOM    936  HE2 TYR A  91      54.556  91.982  56.770  0.00  0.00      A    H  
ATOM    937  HH  TYR A  91      53.253  93.655  57.830  0.00  0.00      A    H  
ATOM    938  N   VAL A  92      56.553  92.239  51.499  0.00  0.00      A    N  
ATOM    939  CA  VAL A  92      57.803  92.970  51.704  0.00  0.00      A    C  
ATOM    940  C   VAL A  92      57.858  94.357  51.037  0.00  0.00      A    C  
ATOM    941  O   VAL A  92      58.063  95.323  51.764  0.00  0.00      A    O  
ATOM    942  CB  VAL A  92      58.994  92.112  51.276  0.00  0.00      A    C  
ATOM    943  CG1 VAL A  92      60.321  92.875  51.417  0.00  0.00      A    C  
ATOM    944  CG2 VAL A  92      59.018  90.820  52.080  0.00  0.00      A    C  
ATOM    945  H   VAL A  92      56.525  91.256  51.120  0.00  0.00      A    H  
ATOM    946  HA  VAL A  92      57.925  93.110  52.707  0.00  0.00      A    H  
ATOM    947  HB  VAL A  92      58.893  91.900  50.305  0.00  0.00      A    H  
ATOM    948 HG11 VAL A  92      60.140  93.855  51.378  0.00  0.00      A    H  
ATOM    949 HG12 VAL A  92      60.740  92.642  52.292  0.00  0.00      A    H  
ATOM    950 HG13 VAL A  92      60.929  92.614  50.671  0.00  0.00      A    H  
ATOM    951 HG21 VAL A  92      59.276  91.024  53.024  0.00  0.00      A    H  
ATOM    952 HG22 VAL A  92      58.109  90.403  52.062  0.00  0.00      A    H  
ATOM    953 HG23 VAL A  92      59.684  90.193  51.677  0.00  0.00      A    H  
ATOM    954  N   PRO A  93      57.627  94.559  49.735  0.00  0.00      A    N  
ATOM    955  CA  PRO A  93      57.432  95.860  49.110  0.00  0.00      A    C  
ATOM    956  C   PRO A  93      56.404  96.710  49.791  0.00  0.00      A    C  
ATOM    957  O   PRO A  93      56.703  97.863  50.047  0.00  0.00      A    O  
ATOM    958  CB  PRO A  93      56.998  95.567  47.676  0.00  0.00      A    C  
ATOM    959  CG  PRO A  93      57.548  94.198  47.376  0.00  0.00      A    C  
ATOM    960  CD  PRO A  93      57.720  93.511  48.734  0.00  0.00      A    C  
ATOM    961  HA  PRO A  93      58.326  96.353  49.039  0.00  0.00      A    H  
ATOM    962  HB2 PRO A  93      55.997  95.570  47.597  0.00  0.00      A    H  
ATOM    963  HB3 PRO A  93      57.375  96.246  47.041  0.00  0.00      A    H  
ATOM    964  HG2 PRO A  93      56.911  93.679  46.802  0.00  0.00      A    H  
ATOM    965  HG3 PRO A  93      58.431  94.268  46.907  0.00  0.00      A    H  
ATOM    966  HD2 PRO A  93      57.001  92.813  48.867  0.00  0.00      A    H  
ATOM    967  HD3 PRO A  93      58.615  93.040  48.778  0.00  0.00      A    H  
ATOM    968  N   TYR A  94      55.207  96.176  50.112  0.00  0.00      A    N  
ATOM    969  CA  TYR A  94      54.136  96.916  50.809  0.00  0.00      A    C  
ATOM    970  C   TYR A  94      54.649  97.533  52.121  0.00  0.00      A    C  
ATOM    971  O   TYR A  94      54.527  98.741  52.320  0.00  0.00      A    O  
ATOM    972  CB  TYR A  94      52.900  96.016  51.083  0.00  0.00      A    C  
ATOM    973  CG  TYR A  94      51.585  96.757  51.329  0.00  0.00      A    C  
ATOM    974  CD1 TYR A  94      51.385  97.593  52.451  0.00  0.00      A    C  
ATOM    975  CD2 TYR A  94      50.540  96.620  50.399  0.00  0.00      A    C  
ATOM    976  CE1 TYR A  94      50.185  98.320  52.600  0.00  0.00      A    C  
ATOM    977  CE2 TYR A  94      49.352  97.360  50.532  0.00  0.00      A    C  
ATOM    978  CZ  TYR A  94      49.169  98.216  51.628  0.00  0.00      A    C  
ATOM    979  OH  TYR A  94      48.011  98.932  51.735  0.00  0.00      A    O  
ATOM    980  H   TYR A  94      55.007  95.209  49.880  0.00  0.00      A    H  
ATOM    981  HA  TYR A  94      53.828  97.737  50.156  0.00  0.00      A    H  
ATOM    982  HB2 TYR A  94      52.752  95.365  50.220  0.00  0.00      A    H  
ATOM    983  HB3 TYR A  94      53.075  95.341  51.921  0.00  0.00      A    H  
ATOM    984  HD1 TYR A  94      52.151  97.704  53.204  0.00  0.00      A    H  
ATOM    985  HD2 TYR A  94      50.655  95.943  49.573  0.00  0.00      A    H  
ATOM    986  HE1 TYR A  94      50.062  98.965  53.458  0.00  0.00      A    H  
ATOM    987  HE2 TYR A  94      48.583  97.279  49.787  0.00  0.00      A    H  
ATOM    988  HH  TYR A  94      47.981  99.452  52.544  0.00  0.00      A    H  
ATOM    989  N   VAL A  95      55.226  96.674  52.927  0.00  0.00      A    N  
ATOM    990  CA  VAL A  95      55.833  97.066  54.202  0.00  0.00      A    C  
ATOM    991  C   VAL A  95      56.952  98.111  54.034  0.00  0.00      A    C  
ATOM    992  O   VAL A  95      56.881  99.184  54.630  0.00  0.00      A    O  
ATOM    993  CB  VAL A  95      56.410  95.822  54.945  0.00  0.00      A    C  
ATOM    994  CG1 VAL A  95      57.361  96.104  56.132  0.00  0.00      A    C  
ATOM    995  CG2 VAL A  95      55.273  94.924  55.431  0.00  0.00      A    C  
ATOM    996  H   VAL A  95      55.347  95.701  52.656  0.00  0.00      A    H  
ATOM    997  HA  VAL A  95      55.055  97.518  54.818  0.00  0.00      A    H  
ATOM    998  HB  VAL A  95      56.982  95.235  54.225  0.00  0.00      A    H  
ATOM    999 HG11 VAL A  95      56.887  96.745  56.876  0.00  0.00      A    H  
ATOM   1000 HG12 VAL A  95      57.645  95.180  56.634  0.00  0.00      A    H  
ATOM   1001 HG13 VAL A  95      58.294  96.576  55.822  0.00  0.00      A    H  
ATOM   1002 HG21 VAL A  95      55.682  94.016  55.866  0.00  0.00      A    H  
ATOM   1003 HG22 VAL A  95      54.670  95.417  56.194  0.00  0.00      A    H  
ATOM   1004 HG23 VAL A  95      54.602  94.633  54.624  0.00  0.00      A    H  
ATOM   1005  N   LEU A  96      57.963  97.757  53.231  0.00  0.00      A    N  
ATOM   1006  CA  LEU A  96      59.132  98.588  53.002  0.00  0.00      A    C  
ATOM   1007  C   LEU A  96      58.850  99.933  52.344  0.00  0.00      A    C  
ATOM   1008  O   LEU A  96      59.440 100.944  52.713  0.00  0.00      A    O  
ATOM   1009  CB  LEU A  96      60.180  97.850  52.136  0.00  0.00      A    C  
ATOM   1010  CG  LEU A  96      60.841  96.620  52.787  0.00  0.00      A    C  
ATOM   1011  CD1 LEU A  96      61.730  95.921  51.752  0.00  0.00      A    C  
ATOM   1012  CD2 LEU A  96      61.710  96.994  53.991  0.00  0.00      A    C  
ATOM   1013  H   LEU A  96      57.796  96.848  52.734  0.00  0.00      A    H  
ATOM   1014  HA  LEU A  96      59.583  98.766  53.905  0.00  0.00      A    H  
ATOM   1015  HB2 LEU A  96      59.724  97.540  51.311  0.00  0.00      A    H  
ATOM   1016  HB3 LEU A  96      60.900  98.495  51.920  0.00  0.00      A    H  
ATOM   1017  HG  LEU A  96      60.133  95.995  53.089  0.00  0.00      A    H  
ATOM   1018 HD11 LEU A  96      62.434  96.557  51.440  0.00  0.00      A    H  
ATOM   1019 HD12 LEU A  96      62.159  95.123  52.172  0.00  0.00      A    H  
ATOM   1020 HD13 LEU A  96      61.169  95.633  50.978  0.00  0.00      A    H  
ATOM   1021 HD21 LEU A  96      61.143  97.443  54.680  0.00  0.00      A    H  
ATOM   1022 HD22 LEU A  96      62.114  96.165  54.376  0.00  0.00      A    H  
ATOM   1023 HD23 LEU A  96      62.434  97.615  53.695  0.00  0.00      A    H  
ATOM   1024  N   THR A  97      57.968  99.981  51.324  0.00  0.00      A    N  
ATOM   1025  CA  THR A  97      57.596 101.225  50.648  0.00  0.00      A    C  
ATOM   1026  C   THR A  97      56.598 102.061  51.443  0.00  0.00      A    C  
ATOM   1027  O   THR A  97      56.573 103.285  51.327  0.00  0.00      A    O  
ATOM   1028  CB  THR A  97      57.001 101.030  49.251  0.00  0.00      A    C  
ATOM   1029  CG2 THR A  97      57.969 100.228  48.361  0.00  0.00      A    C  
ATOM   1030  OG1 THR A  97      55.764 100.339  49.325  0.00  0.00      A    O  
ATOM   1031  H   THR A  97      57.576  99.049  51.062  0.00  0.00      A    H  
ATOM   1032  HA  THR A  97      58.437 101.777  50.514  0.00  0.00      A    H  
ATOM   1033  HB  THR A  97      56.830 101.953  48.833  0.00  0.00      A    H  
ATOM   1034  HG1 THR A  97      55.910  99.370  49.563  0.00  0.00      A    H  
ATOM   1035 HG21 THR A  97      58.208 100.773  47.558  0.00  0.00      A    H  
ATOM   1036 HG22 THR A  97      58.796 100.015  48.880  0.00  0.00      A    H  
ATOM   1037 HG23 THR A  97      57.527  99.380  48.072  0.00  0.00      A    H  
ATOM   1038  N   GLY A  98      55.718 101.404  52.239  0.00  0.00      A    N  
ATOM   1039  CA  GLY A  98      54.703 102.031  53.078  0.00  0.00      A    C  
ATOM   1040  C   GLY A  98      53.369 102.175  52.397  0.00  0.00      A    C  
ATOM   1041  O   GLY A  98      52.409 102.661  52.990  0.00  0.00      A    O  
ATOM   1042  H   GLY A  98      55.843 100.350  52.191  0.00  0.00      A    H  
ATOM   1043  HA2 GLY A  98      54.593 101.481  53.929  0.00  0.00      A    H  
ATOM   1044  HA3 GLY A  98      55.037 102.949  53.370  0.00  0.00      A    H  
ATOM   1045  N   ARG A  99      53.264 101.747  51.127  0.00  0.00      A    N  
ATOM   1046  CA  ARG A  99      52.017 101.792  50.395  0.00  0.00      A    C  
ATOM   1047  C   ARG A  99      52.074 100.871  49.194  0.00  0.00      A    C  
ATOM   1048  O   ARG A  99      53.114 100.369  48.788  0.00  0.00      A    O  
ATOM   1049  CB  ARG A  99      51.612 103.229  49.944  0.00  0.00      A    C  
ATOM   1050  CG  ARG A  99      52.582 103.904  48.957  0.00  0.00      A    C  
ATOM   1051  CD  ARG A  99      52.095 105.283  48.504  0.00  0.00      A    C  
ATOM   1052  NE  ARG A  99      53.154 105.848  47.598  0.00  0.00      A    N  
ATOM   1053  CZ  ARG A  99      53.255 105.611  46.282  0.00  0.00      A    C  
ATOM   1054  NH1 ARG A  99      54.262 106.155  45.598  0.00  0.00      A    N1+
ATOM   1055  NH2 ARG A  99      52.381 104.853  45.628  0.00  0.00      A    N1+
ATOM   1056  H   ARG A  99      54.158 101.385  50.729  0.00  0.00      A    H  
ATOM   1057  HA  ARG A  99      51.270 101.489  50.999  0.00  0.00      A    H  
ATOM   1058  HB2 ARG A  99      50.720 103.169  49.506  0.00  0.00      A    H  
ATOM   1059  HB3 ARG A  99      51.557 103.798  50.759  0.00  0.00      A    H  
ATOM   1060  HG2 ARG A  99      53.470 104.017  49.398  0.00  0.00      A    H  
ATOM   1061  HG3 ARG A  99      52.677 103.328  48.148  0.00  0.00      A    H  
ATOM   1062  HD2 ARG A  99      51.275 105.175  47.995  0.00  0.00      A    H  
ATOM   1063  HD3 ARG A  99      52.013 105.857  49.283  0.00  0.00      A    H  
ATOM   1064  HE  ARG A  99      53.837 106.451  48.025  0.00  0.00      A    H  
ATOM   1065 HH11 ARG A  99      54.950 106.715  46.042  0.00  0.00      A    H  
ATOM   1066 HH12 ARG A  99      54.324 105.991  44.603  0.00  0.00      A    H  
ATOM   1067 HH21 ARG A  99      51.632 104.435  46.163  0.00  0.00      A    H  
ATOM   1068 HH22 ARG A  99      52.459 104.703  44.659  0.00  0.00      A    H  
ATOM   1069  N   TRP A 100      50.938 100.603  48.539  0.00  0.00      A    N  
ATOM   1070  CA  TRP A 100      50.936  99.794  47.349  0.00  0.00      A    C  
ATOM   1071  C   TRP A 100      51.345 100.644  46.152  0.00  0.00      A    C  
ATOM   1072  O   TRP A 100      50.730 101.660  45.832  0.00  0.00      A    O  
ATOM   1073  CB  TRP A 100      49.555  99.138  47.172  0.00  0.00      A    C  
ATOM   1074  CG  TRP A 100      49.492  98.202  45.990  0.00  0.00      A    C  
ATOM   1075  CD1 TRP A 100      48.891  98.426  44.791  0.00  0.00      A    C  
ATOM   1076  CD2 TRP A 100      50.119  96.913  45.903  0.00  0.00      A    C  
ATOM   1077  CE2 TRP A 100      49.819  96.403  44.625  0.00  0.00      A    C  
ATOM   1078  CE3 TRP A 100      50.884  96.181  46.805  0.00  0.00      A    C  
ATOM   1079  NE1 TRP A 100      49.080  97.350  43.958  0.00  0.00      A    N  
ATOM   1080  CZ2 TRP A 100      50.240  95.137  44.248  0.00  0.00      A    C  
ATOM   1081  CZ3 TRP A 100      51.320  94.909  46.418  0.00  0.00      A    C  
ATOM   1082  CH2 TRP A 100      50.971  94.379  45.170  0.00  0.00      A    C  
ATOM   1083  H   TRP A 100      50.090 101.024  48.963  0.00  0.00      A    H  
ATOM   1084  HA  TRP A 100      51.628  99.075  47.454  0.00  0.00      A    H  
ATOM   1085  HB2 TRP A 100      49.347  98.606  47.979  0.00  0.00      A    H  
ATOM   1086  HB3 TRP A 100      48.881  99.845  47.023  0.00  0.00      A    H  
ATOM   1087  HD1 TRP A 100      48.384  99.252  44.546  0.00  0.00      A    H  
ATOM   1088  HE1 TRP A 100      48.740  97.267  43.025  0.00  0.00      A    H  
ATOM   1089  HE3 TRP A 100      51.123  96.537  47.699  0.00  0.00      A    H  
ATOM   1090  HZ2 TRP A 100      50.026  94.771  43.336  0.00  0.00      A    H  
ATOM   1091  HZ3 TRP A 100      51.883  94.384  47.044  0.00  0.00      A    H  
ATOM   1092  HH2 TRP A 100      51.244  93.455  44.933  0.00  0.00      A    H  
ATOM   1093  N   THR A 101      52.444 100.259  45.481  0.00  0.00      A    N  
ATOM   1094  CA  THR A 101      53.089 101.087  44.474  0.00  0.00      A    C  
ATOM   1095  C   THR A 101      52.824 100.622  43.059  0.00  0.00      A    C  
ATOM   1096  O   THR A 101      53.161 101.322  42.109  0.00  0.00      A    O  
ATOM   1097  CB  THR A 101      54.602 101.061  44.653  0.00  0.00      A    C  
ATOM   1098  CG2 THR A 101      54.941 101.768  45.967  0.00  0.00      A    C  
ATOM   1099  OG1 THR A 101      55.101  99.735  44.787  0.00  0.00      A    O  
ATOM   1100  H   THR A 101      52.790  99.309  45.752  0.00  0.00      A    H  
ATOM   1101  HA  THR A 101      52.737 102.037  44.570  0.00  0.00      A    H  
ATOM   1102  HB  THR A 101      55.044 101.485  43.822  0.00  0.00      A    H  
ATOM   1103  HG1 THR A 101      54.895  99.369  45.703  0.00  0.00      A    H  
ATOM   1104 HG21 THR A 101      54.197 102.390  46.215  0.00  0.00      A    H  
ATOM   1105 HG22 THR A 101      55.061 101.089  46.693  0.00  0.00      A    H  
ATOM   1106 HG23 THR A 101      55.788 102.290  45.858  0.00  0.00      A    H  
ATOM   1107  N   PHE A 102      52.214  99.434  42.887  0.00  0.00      A    N  
ATOM   1108  CA  PHE A 102      52.117  98.778  41.597  0.00  0.00      A    C  
ATOM   1109  C   PHE A 102      50.869  99.128  40.805  0.00  0.00      A    C  
ATOM   1110  O   PHE A 102      50.924  99.404  39.611  0.00  0.00      A    O  
ATOM   1111  CB  PHE A 102      52.168  97.247  41.791  0.00  0.00      A    C  
ATOM   1112  CG  PHE A 102      53.501  96.803  42.303  0.00  0.00      A    C  
ATOM   1113  CD1 PHE A 102      54.575  96.688  41.412  0.00  0.00      A    C  
ATOM   1114  CD2 PHE A 102      53.687  96.444  43.647  0.00  0.00      A    C  
ATOM   1115  CE1 PHE A 102      55.820  96.226  41.852  0.00  0.00      A    C  
ATOM   1116  CE2 PHE A 102      54.930  95.979  44.092  0.00  0.00      A    C  
ATOM   1117  CZ  PHE A 102      56.000  95.873  43.195  0.00  0.00      A    C  
ATOM   1118  H   PHE A 102      51.820  99.034  43.770  0.00  0.00      A    H  
ATOM   1119  HA  PHE A 102      52.913  99.095  41.043  0.00  0.00      A    H  
ATOM   1120  HB2 PHE A 102      51.485  97.011  42.451  0.00  0.00      A    H  
ATOM   1121  HB3 PHE A 102      52.015  96.835  40.917  0.00  0.00      A    H  
ATOM   1122  HD1 PHE A 102      54.456  96.937  40.459  0.00  0.00      A    H  
ATOM   1123  HD2 PHE A 102      52.930  96.522  44.286  0.00  0.00      A    H  
ATOM   1124  HE1 PHE A 102      56.579  96.149  41.201  0.00  0.00      A    H  
ATOM   1125  HE2 PHE A 102      55.049  95.720  45.060  0.00  0.00      A    H  
ATOM   1126  HZ  PHE A 102      56.887  95.549  43.508  0.00  0.00      A    H  
ATOM   1127  N   GLY A 103      49.688  99.124  41.456  0.00  0.00      A    N  
ATOM   1128  CA  GLY A 103      48.443  99.489  40.794  0.00  0.00      A    C  
ATOM   1129  C   GLY A 103      47.285  98.616  41.176  0.00  0.00      A    C  
ATOM   1130  O   GLY A 103      47.436  97.501  41.668  0.00  0.00      A    O  
ATOM   1131  H   GLY A 103      49.753  98.842  42.452  0.00  0.00      A    H  
ATOM   1132  HA2 GLY A 103      48.226 100.461  41.014  0.00  0.00      A    H  
ATOM   1133  HA3 GLY A 103      48.583  99.450  39.784  0.00  0.00      A    H  
ATOM   1134  N   ARG A 104      46.060  99.124  40.932  0.00  0.00      A    N  
ATOM   1135  CA  ARG A 104      44.806  98.487  41.311  0.00  0.00      A    C  
ATOM   1136  C   ARG A 104      44.590  97.113  40.703  0.00  0.00      A    C  
ATOM   1137  O   ARG A 104      44.133  96.191  41.374  0.00  0.00      A    O  
ATOM   1138  CB  ARG A 104      43.611  99.391  40.950  0.00  0.00      A    C  
ATOM   1139  CG  ARG A 104      43.565 100.650  41.830  0.00  0.00      A    C  
ATOM   1140  CD  ARG A 104      42.396 101.560  41.456  0.00  0.00      A    C  
ATOM   1141  NE  ARG A 104      42.137 102.462  42.616  0.00  0.00      A    N  
ATOM   1142  CZ  ARG A 104      42.626 103.698  42.805  0.00  0.00      A    C  
ATOM   1143  NH1 ARG A 104      42.184 104.352  43.873  0.00  0.00      A    N1+
ATOM   1144  NH2 ARG A 104      43.528 104.263  42.008  0.00  0.00      A    N1+
ATOM   1145  H   ARG A 104      46.096 100.053  40.426  0.00  0.00      A    H  
ATOM   1146  HA  ARG A 104      44.784  98.397  42.329  0.00  0.00      A    H  
ATOM   1147  HB2 ARG A 104      43.709  99.676  40.015  0.00  0.00      A    H  
ATOM   1148  HB3 ARG A 104      42.782  98.885  41.100  0.00  0.00      A    H  
ATOM   1149  HG2 ARG A 104      43.458 100.380  42.782  0.00  0.00      A    H  
ATOM   1150  HG3 ARG A 104      44.409 101.163  41.710  0.00  0.00      A    H  
ATOM   1151  HD2 ARG A 104      42.654 102.100  40.687  0.00  0.00      A    H  
ATOM   1152  HD3 ARG A 104      41.608 101.007  41.303  0.00  0.00      A    H  
ATOM   1153  HE  ARG A 104      41.521 102.095  43.342  0.00  0.00      A    H  
ATOM   1154 HH11 ARG A 104      41.549 103.980  44.527  0.00  0.00      A    H  
ATOM   1155 HH12 ARG A 104      42.526 105.308  44.029  0.00  0.00      A    H  
ATOM   1156 HH21 ARG A 104      43.862 103.699  41.232  0.00  0.00      A    H  
ATOM   1157 HH22 ARG A 104      43.854 105.171  42.161  0.00  0.00      A    H  
ATOM   1158  N   GLY A 105      44.946  96.938  39.409  0.00  0.00      A    N  
ATOM   1159  CA  GLY A 105      44.937  95.641  38.734  0.00  0.00      A    C  
ATOM   1160  C   GLY A 105      45.777  94.597  39.426  0.00  0.00      A    C  
ATOM   1161  O   GLY A 105      45.275  93.552  39.819  0.00  0.00      A    O  
ATOM   1162  H   GLY A 105      45.231  97.828  38.933  0.00  0.00      A    H  
ATOM   1163  HA2 GLY A 105      43.975  95.312  38.665  0.00  0.00      A    H  
ATOM   1164  HA3 GLY A 105      45.268  95.765  37.778  0.00  0.00      A    H  
ATOM   1165  N   LEU A 106      47.076  94.891  39.644  0.00  0.00      A    N  
ATOM   1166  CA  LEU A 106      48.004  94.029  40.360  0.00  0.00      A    C  
ATOM   1167  C   LEU A 106      47.610  93.762  41.813  0.00  0.00      A    C  
ATOM   1168  O   LEU A 106      47.793  92.653  42.310  0.00  0.00      A    O  
ATOM   1169  CB  LEU A 106      49.450  94.581  40.289  0.00  0.00      A    C  
ATOM   1170  CG  LEU A 106      50.075  94.558  38.873  0.00  0.00      A    C  
ATOM   1171  CD1 LEU A 106      51.398  95.333  38.838  0.00  0.00      A    C  
ATOM   1172  CD2 LEU A 106      50.341  93.131  38.365  0.00  0.00      A    C  
ATOM   1173  H   LEU A 106      47.359  95.823  39.238  0.00  0.00      A    H  
ATOM   1174  HA  LEU A 106      48.051  93.133  39.877  0.00  0.00      A    H  
ATOM   1175  HB2 LEU A 106      49.429  95.520  40.586  0.00  0.00      A    H  
ATOM   1176  HB3 LEU A 106      50.015  94.022  40.870  0.00  0.00      A    H  
ATOM   1177  HG  LEU A 106      49.431  94.974  38.233  0.00  0.00      A    H  
ATOM   1178 HD11 LEU A 106      52.040  94.916  39.479  0.00  0.00      A    H  
ATOM   1179 HD12 LEU A 106      51.774  95.299  37.914  0.00  0.00      A    H  
ATOM   1180 HD13 LEU A 106      51.230  96.282  39.099  0.00  0.00      A    H  
ATOM   1181 HD21 LEU A 106      49.478  92.631  38.330  0.00  0.00      A    H  
ATOM   1182 HD22 LEU A 106      50.742  93.179  37.452  0.00  0.00      A    H  
ATOM   1183 HD23 LEU A 106      50.972  92.675  38.989  0.00  0.00      A    H  
ATOM   1184  N   CYS A 107      47.035  94.760  42.527  0.00  0.00      A    N  
ATOM   1185  CA  CYS A 107      46.476  94.579  43.865  0.00  0.00      A    C  
ATOM   1186  C   CYS A 107      45.355  93.547  43.896  0.00  0.00      A    C  
ATOM   1187  O   CYS A 107      45.402  92.596  44.673  0.00  0.00      A    O  
ATOM   1188  CB  CYS A 107      45.931  95.935  44.420  0.00  0.00      A    C  
ATOM   1189  SG  CYS A 107      44.878  95.832  45.903  0.00  0.00      A    S  
ATOM   1190  H   CYS A 107      47.030  95.679  42.024  0.00  0.00      A    H  
ATOM   1191  HA  CYS A 107      47.217  94.255  44.474  0.00  0.00      A    H  
ATOM   1192  HB2 CYS A 107      46.724  96.509  44.632  0.00  0.00      A    H  
ATOM   1193  HB3 CYS A 107      45.403  96.365  43.684  0.00  0.00      A    H  
ATOM   1194  N   LYS A 108      44.342  93.677  43.013  0.00  0.00      A    N  
ATOM   1195  CA  LYS A 108      43.242  92.730  42.945  0.00  0.00      A    C  
ATOM   1196  C   LYS A 108      43.680  91.340  42.542  0.00  0.00      A    C  
ATOM   1197  O   LYS A 108      43.195  90.349  43.085  0.00  0.00      A    O  
ATOM   1198  CB  LYS A 108      42.109  93.205  42.020  0.00  0.00      A    C  
ATOM   1199  CG  LYS A 108      41.328  94.380  42.610  0.00  0.00      A    C  
ATOM   1200  CD  LYS A 108      40.065  94.676  41.795  0.00  0.00      A    C  
ATOM   1201  CE  LYS A 108      40.367  95.265  40.416  0.00  0.00      A    C  
ATOM   1202  NZ  LYS A 108      39.103  95.610  39.750  0.00  0.00      A    N1+
ATOM   1203  H   LYS A 108      44.427  94.511  42.395  0.00  0.00      A    H  
ATOM   1204  HA  LYS A 108      42.799  92.680  43.860  0.00  0.00      A    H  
ATOM   1205  HB2 LYS A 108      42.509  93.495  41.163  0.00  0.00      A    H  
ATOM   1206  HB3 LYS A 108      41.483  92.450  41.884  0.00  0.00      A    H  
ATOM   1207  HG2 LYS A 108      41.061  94.156  43.545  0.00  0.00      A    H  
ATOM   1208  HG3 LYS A 108      41.908  95.191  42.608  0.00  0.00      A    H  
ATOM   1209  HD2 LYS A 108      39.559  93.824  41.670  0.00  0.00      A    H  
ATOM   1210  HD3 LYS A 108      39.503  95.329  42.301  0.00  0.00      A    H  
ATOM   1211  HE2 LYS A 108      40.923  96.080  40.535  0.00  0.00      A    H  
ATOM   1212  HE3 LYS A 108      40.858  94.585  39.882  0.00  0.00      A    H  
ATOM   1213  HZ1 LYS A 108      38.330  95.259  40.283  0.00  0.00      A    H  
ATOM   1214  HZ2 LYS A 108      39.021  96.606  39.670  0.00  0.00      A    H  
ATOM   1215  HZ3 LYS A 108      39.079  95.205  38.833  0.00  0.00      A    H  
ATOM   1216  N   LEU A 109      44.649  91.239  41.605  0.00  0.00      A    N  
ATOM   1217  CA  LEU A 109      45.278  89.979  41.253  0.00  0.00      A    C  
ATOM   1218  C   LEU A 109      45.952  89.333  42.440  0.00  0.00      A    C  
ATOM   1219  O   LEU A 109      45.719  88.161  42.716  0.00  0.00      A    O  
ATOM   1220  CB  LEU A 109      46.337  90.143  40.132  0.00  0.00      A    C  
ATOM   1221  CG  LEU A 109      45.767  90.488  38.741  0.00  0.00      A    C  
ATOM   1222  CD1 LEU A 109      46.912  90.675  37.731  0.00  0.00      A    C  
ATOM   1223  CD2 LEU A 109      44.761  89.440  38.237  0.00  0.00      A    C  
ATOM   1224  H   LEU A 109      44.898  92.153  41.163  0.00  0.00      A    H  
ATOM   1225  HA  LEU A 109      44.564  89.350  40.906  0.00  0.00      A    H  
ATOM   1226  HB2 LEU A 109      46.941  90.879  40.396  0.00  0.00      A    H  
ATOM   1227  HB3 LEU A 109      46.822  89.287  40.051  0.00  0.00      A    H  
ATOM   1228  HG  LEU A 109      45.246  91.333  38.806  0.00  0.00      A    H  
ATOM   1229 HD11 LEU A 109      47.437  89.828  37.672  0.00  0.00      A    H  
ATOM   1230 HD12 LEU A 109      46.526  90.897  36.838  0.00  0.00      A    H  
ATOM   1231 HD13 LEU A 109      47.501  91.418  38.040  0.00  0.00      A    H  
ATOM   1232 HD21 LEU A 109      43.999  89.384  38.879  0.00  0.00      A    H  
ATOM   1233 HD22 LEU A 109      44.427  89.714  37.337  0.00  0.00      A    H  
ATOM   1234 HD23 LEU A 109      45.216  88.554  38.174  0.00  0.00      A    H  
ATOM   1235  N   TRP A 110      46.735  90.112  43.205  0.00  0.00      A    N  
ATOM   1236  CA  TRP A 110      47.376  89.682  44.453  0.00  0.00      A    C  
ATOM   1237  C   TRP A 110      46.364  89.135  45.478  0.00  0.00      A    C  
ATOM   1238  O   TRP A 110      46.501  87.984  45.882  0.00  0.00      A    O  
ATOM   1239  CB  TRP A 110      48.253  90.824  45.012  0.00  0.00      A    C  
ATOM   1240  CG  TRP A 110      49.002  90.607  46.295  0.00  0.00      A    C  
ATOM   1241  CD1 TRP A 110      49.646  89.478  46.671  0.00  0.00      A    C  
ATOM   1242  CD2 TRP A 110      49.287  91.589  47.336  0.00  0.00      A    C  
ATOM   1243  CE2 TRP A 110      50.141  90.991  48.309  0.00  0.00      A    C  
ATOM   1244  CE3 TRP A 110      48.910  92.932  47.556  0.00  0.00      A    C  
ATOM   1245  NE1 TRP A 110      50.309  89.700  47.861  0.00  0.00      A    N  
ATOM   1246  CZ2 TRP A 110      50.622  91.695  49.426  0.00  0.00      A    C  
ATOM   1247  CZ3 TRP A 110      49.368  93.645  48.680  0.00  0.00      A    C  
ATOM   1248  CH2 TRP A 110      50.241  93.037  49.605  0.00  0.00      A    C  
ATOM   1249  H   TRP A 110      46.884  91.081  42.941  0.00  0.00      A    H  
ATOM   1250  HA  TRP A 110      48.039  88.853  44.200  0.00  0.00      A    H  
ATOM   1251  HB2 TRP A 110      48.998  91.095  44.264  0.00  0.00      A    H  
ATOM   1252  HB3 TRP A 110      47.647  91.714  45.158  0.00  0.00      A    H  
ATOM   1253  HD1 TRP A 110      49.623  88.546  46.124  0.00  0.00      A    H  
ATOM   1254  HE1 TRP A 110      50.781  88.962  48.361  0.00  0.00      A    H  
ATOM   1255  HE3 TRP A 110      48.259  93.415  46.844  0.00  0.00      A    H  
ATOM   1256  HZ2 TRP A 110      51.272  91.209  50.137  0.00  0.00      A    H  
ATOM   1257  HZ3 TRP A 110      49.040  94.662  48.821  0.00  0.00      A    H  
ATOM   1258  HH2 TRP A 110      50.598  93.589  50.461  0.00  0.00      A    H  
ATOM   1259  N   LEU A 111      45.425  89.895  45.712  0.00  0.00      A    N  
ATOM   1260  CA  LEU A 111      44.342  89.526  46.641  0.00  0.00      A    C  
ATOM   1261  C   LEU A 111      43.630  88.207  46.263  0.00  0.00      A    C  
ATOM   1262  O   LEU A 111      43.508  87.324  47.111  0.00  0.00      A    O  
ATOM   1263  CB  LEU A 111      43.307  90.668  46.751  0.00  0.00      A    C  
ATOM   1264  CG  LEU A 111      43.784  91.898  47.549  0.00  0.00      A    C  
ATOM   1265  CD1 LEU A 111      42.836  93.084  47.318  0.00  0.00      A    C  
ATOM   1266  CD2 LEU A 111      43.952  91.605  49.055  0.00  0.00      A    C  
ATOM   1267  H   LEU A 111      45.305  90.745  45.167  0.00  0.00      A    H  
ATOM   1268  HA  LEU A 111      44.795  89.364  47.621  0.00  0.00      A    H  
ATOM   1269  HB2 LEU A 111      43.016  90.973  45.746  0.00  0.00      A    H  
ATOM   1270  HB3 LEU A 111      42.392  90.297  47.218  0.00  0.00      A    H  
ATOM   1271  HG  LEU A 111      44.759  92.198  47.162  0.00  0.00      A    H  
ATOM   1272 HD11 LEU A 111      41.831  92.877  47.688  0.00  0.00      A    H  
ATOM   1273 HD12 LEU A 111      43.202  93.979  47.820  0.00  0.00      A    H  
ATOM   1274 HD13 LEU A 111      42.758  93.328  46.258  0.00  0.00      A    H  
ATOM   1275 HD21 LEU A 111      43.628  90.598  49.321  0.00  0.00      A    H  
ATOM   1276 HD22 LEU A 111      44.998  91.698  49.351  0.00  0.00      A    H  
ATOM   1277 HD23 LEU A 111      43.380  92.298  49.673  0.00  0.00      A    H  
ATOM   1278  N   VAL A 112      43.187  88.082  45.000  0.00  0.00      A    N  
ATOM   1279  CA  VAL A 112      42.632  86.850  44.451  0.00  0.00      A    C  
ATOM   1280  C   VAL A 112      43.524  85.667  44.600  0.00  0.00      A    C  
ATOM   1281  O   VAL A 112      43.083  84.603  45.035  0.00  0.00      A    O  
ATOM   1282  CB  VAL A 112      42.367  86.980  42.966  0.00  0.00      A    C  
ATOM   1283  CG1 VAL A 112      42.069  85.652  42.235  0.00  0.00      A    C  
ATOM   1284  CG2 VAL A 112      41.089  87.782  42.873  0.00  0.00      A    C  
ATOM   1285  H   VAL A 112      43.382  88.932  44.410  0.00  0.00      A    H  
ATOM   1286  HA  VAL A 112      41.757  86.663  44.946  0.00  0.00      A    H  
ATOM   1287  HB  VAL A 112      43.197  87.357  42.523  0.00  0.00      A    H  
ATOM   1288 HG11 VAL A 112      42.871  85.387  41.707  0.00  0.00      A    H  
ATOM   1289 HG12 VAL A 112      41.859  84.952  42.911  0.00  0.00      A    H  
ATOM   1290 HG13 VAL A 112      41.290  85.785  41.628  0.00  0.00      A    H  
ATOM   1291 HG21 VAL A 112      41.062  88.270  41.999  0.00  0.00      A    H  
ATOM   1292 HG22 VAL A 112      40.302  87.166  42.934  0.00  0.00      A    H  
ATOM   1293 HG23 VAL A 112      41.053  88.443  43.624  0.00  0.00      A    H  
ATOM   1294  N   VAL A 113      44.813  85.852  44.253  0.00  0.00      A    N  
ATOM   1295  CA  VAL A 113      45.835  84.832  44.343  0.00  0.00      A    C  
ATOM   1296  C   VAL A 113      45.952  84.354  45.761  0.00  0.00      A    C  
ATOM   1297  O   VAL A 113      45.845  83.159  46.016  0.00  0.00      A    O  
ATOM   1298  CB  VAL A 113      47.173  85.352  43.821  0.00  0.00      A    C  
ATOM   1299  CG1 VAL A 113      48.370  84.484  44.257  0.00  0.00      A    C  
ATOM   1300  CG2 VAL A 113      47.102  85.361  42.285  0.00  0.00      A    C  
ATOM   1301  H   VAL A 113      45.006  86.830  43.904  0.00  0.00      A    H  
ATOM   1302  HA  VAL A 113      45.555  84.055  43.768  0.00  0.00      A    H  
ATOM   1303  HB  VAL A 113      47.331  86.263  44.213  0.00  0.00      A    H  
ATOM   1304 HG11 VAL A 113      48.323  84.338  45.242  0.00  0.00      A    H  
ATOM   1305 HG12 VAL A 113      48.327  83.610  43.781  0.00  0.00      A    H  
ATOM   1306 HG13 VAL A 113      49.216  84.957  44.024  0.00  0.00      A    H  
ATOM   1307 HG21 VAL A 113      46.199  85.680  42.006  0.00  0.00      A    H  
ATOM   1308 HG22 VAL A 113      47.806  85.974  41.934  0.00  0.00      A    H  
ATOM   1309 HG23 VAL A 113      47.256  84.434  41.950  0.00  0.00      A    H  
ATOM   1310  N   ASP A 114      46.077  85.272  46.744  0.00  0.00      A    N  
ATOM   1311  CA  ASP A 114      46.083  84.935  48.181  0.00  0.00      A    C  
ATOM   1312  C   ASP A 114      44.838  84.153  48.632  0.00  0.00      A    C  
ATOM   1313  O   ASP A 114      44.972  83.090  49.240  0.00  0.00      A    O  
ATOM   1314  CB  ASP A 114      46.251  86.123  49.164  0.00  0.00      A    C  
ATOM   1315  CG  ASP A 114      47.539  86.937  49.080  0.00  0.00      A    C  
ATOM   1316  OD1 ASP A 114      48.419  86.603  48.260  0.00  0.00      A    O  
ATOM   1317  OD2 ASP A 114      47.640  87.868  49.906  0.00  0.00      A    O1-
ATOM   1318  H   ASP A 114      46.202  86.254  46.512  0.00  0.00      A    H  
ATOM   1319  HA  ASP A 114      46.938  84.271  48.328  0.00  0.00      A    H  
ATOM   1320  HB2 ASP A 114      45.424  86.819  49.020  0.00  0.00      A    H  
ATOM   1321  HB3 ASP A 114      46.197  85.737  50.182  0.00  0.00      A    H  
ATOM   1322  N   TYR A 115      43.647  84.695  48.350  0.00  0.00      A    N  
ATOM   1323  CA  TYR A 115      42.375  84.113  48.782  0.00  0.00      A    C  
ATOM   1324  C   TYR A 115      42.106  82.714  48.199  0.00  0.00      A    C  
ATOM   1325  O   TYR A 115      41.645  81.842  48.941  0.00  0.00      A    O  
ATOM   1326  CB  TYR A 115      41.208  85.080  48.515  0.00  0.00      A    C  
ATOM   1327  CG  TYR A 115      40.879  86.015  49.668  0.00  0.00      A    C  
ATOM   1328  CD1 TYR A 115      39.802  85.712  50.528  0.00  0.00      A    C  
ATOM   1329  CD2 TYR A 115      41.626  87.191  49.887  0.00  0.00      A    C  
ATOM   1330  CE1 TYR A 115      39.491  86.564  51.603  0.00  0.00      A    C  
ATOM   1331  CE2 TYR A 115      41.307  88.051  50.955  0.00  0.00      A    C  
ATOM   1332  CZ  TYR A 115      40.252  87.726  51.826  0.00  0.00      A    C  
ATOM   1333  OH  TYR A 115      39.972  88.516  52.899  0.00  0.00      A    O  
ATOM   1334  H   TYR A 115      43.621  85.572  47.832  0.00  0.00      A    H  
ATOM   1335  HA  TYR A 115      42.462  83.986  49.861  0.00  0.00      A    H  
ATOM   1336  HB2 TYR A 115      41.377  85.640  47.595  0.00  0.00      A    H  
ATOM   1337  HB3 TYR A 115      40.301  84.503  48.336  0.00  0.00      A    H  
ATOM   1338  HD1 TYR A 115      39.214  84.817  50.384  0.00  0.00      A    H  
ATOM   1339  HD2 TYR A 115      42.451  87.447  49.244  0.00  0.00      A    H  
ATOM   1340  HE1 TYR A 115      38.683  86.312  52.275  0.00  0.00      A    H  
ATOM   1341  HE2 TYR A 115      41.889  88.948  51.104  0.00  0.00      A    H  
ATOM   1342  HH  TYR A 115      40.521  89.303  52.958  0.00  0.00      A    H  
ATOM   1343  N   LEU A 116      42.452  82.508  46.920  0.00  0.00      A    N  
ATOM   1344  CA  LEU A 116      42.454  81.211  46.238  0.00  0.00      A    C  
ATOM   1345  C   LEU A 116      43.382  80.237  46.981  0.00  0.00      A    C  
ATOM   1346  O   LEU A 116      42.921  79.195  47.452  0.00  0.00      A    O  
ATOM   1347  CB  LEU A 116      42.913  81.437  44.775  0.00  0.00      A    C  
ATOM   1348  CG  LEU A 116      42.724  80.328  43.710  0.00  0.00      A    C  
ATOM   1349  CD1 LEU A 116      43.422  80.765  42.416  0.00  0.00      A    C  
ATOM   1350  CD2 LEU A 116      43.154  78.890  44.038  0.00  0.00      A    C  
ATOM   1351  H   LEU A 116      42.834  83.286  46.383  0.00  0.00      A    H  
ATOM   1352  HA  LEU A 116      41.437  80.814  46.243  0.00  0.00      A    H  
ATOM   1353  HB2 LEU A 116      42.365  82.297  44.391  0.00  0.00      A    H  
ATOM   1354  HB3 LEU A 116      43.957  81.751  44.774  0.00  0.00      A    H  
ATOM   1355  HG  LEU A 116      41.655  80.278  43.523  0.00  0.00      A    H  
ATOM   1356 HD11 LEU A 116      44.502  80.831  42.554  0.00  0.00      A    H  
ATOM   1357 HD12 LEU A 116      43.244  80.050  41.614  0.00  0.00      A    H  
ATOM   1358 HD13 LEU A 116      43.078  81.748  42.092  0.00  0.00      A    H  
ATOM   1359 HD21 LEU A 116      42.888  78.552  45.031  0.00  0.00      A    H  
ATOM   1360 HD22 LEU A 116      42.674  78.192  43.350  0.00  0.00      A    H  
ATOM   1361 HD23 LEU A 116      44.227  78.769  43.922  0.00  0.00      A    H  
ATOM   1362  N   LEU A 117      44.655  80.632  47.104  0.00  0.00      A    N  
ATOM   1363  CA  LEU A 117      45.719  79.780  47.614  0.00  0.00      A    C  
ATOM   1364  C   LEU A 117      45.508  79.363  49.047  0.00  0.00      A    C  
ATOM   1365  O   LEU A 117      45.751  78.227  49.439  0.00  0.00      A    O  
ATOM   1366  CB  LEU A 117      47.105  80.433  47.414  0.00  0.00      A    C  
ATOM   1367  CG  LEU A 117      47.704  80.209  46.005  0.00  0.00      A    C  
ATOM   1368  CD1 LEU A 117      46.715  80.252  44.827  0.00  0.00      A    C  
ATOM   1369  CD2 LEU A 117      48.756  81.283  45.744  0.00  0.00      A    C  
ATOM   1370  H   LEU A 117      44.828  81.621  46.768  0.00  0.00      A    H  
ATOM   1371  HA  LEU A 117      45.761  78.944  47.036  0.00  0.00      A    H  
ATOM   1372  HB2 LEU A 117      47.004  81.403  47.539  0.00  0.00      A    H  
ATOM   1373  HB3 LEU A 117      47.725  80.035  48.063  0.00  0.00      A    H  
ATOM   1374  HG  LEU A 117      48.180  79.305  46.000  0.00  0.00      A    H  
ATOM   1375 HD11 LEU A 117      46.276  81.147  44.803  0.00  0.00      A    H  
ATOM   1376 HD12 LEU A 117      47.213  80.096  43.977  0.00  0.00      A    H  
ATOM   1377 HD13 LEU A 117      46.027  79.540  44.953  0.00  0.00      A    H  
ATOM   1378 HD21 LEU A 117      49.477  81.217  46.434  0.00  0.00      A    H  
ATOM   1379 HD22 LEU A 117      49.151  81.148  44.835  0.00  0.00      A    H  
ATOM   1380 HD23 LEU A 117      48.329  82.186  45.792  0.00  0.00      A    H  
ATOM   1381  N   CYS A 118      44.982  80.285  49.857  0.00  0.00      A    N  
ATOM   1382  CA  CYS A 118      44.610  80.025  51.246  0.00  0.00      A    C  
ATOM   1383  C   CYS A 118      43.441  79.024  51.352  0.00  0.00      A    C  
ATOM   1384  O   CYS A 118      43.514  78.086  52.146  0.00  0.00      A    O  
ATOM   1385  CB  CYS A 118      44.284  81.327  51.982  0.00  0.00      A    C  
ATOM   1386  SG  CYS A 118      45.803  82.313  52.159  0.00  0.00      A    S  
ATOM   1387  H   CYS A 118      44.864  81.234  49.509  0.00  0.00      A    H  
ATOM   1388  HA  CYS A 118      45.465  79.561  51.744  0.00  0.00      A    H  
ATOM   1389  HB2 CYS A 118      43.540  81.905  51.435  0.00  0.00      A    H  
ATOM   1390  HB3 CYS A 118      43.869  81.114  52.965  0.00  0.00      A    H  
ATOM   1391  HG  CYS A 118      45.875  82.657  50.863  0.00  0.00      A    H  
ATOM   1392  N   THR A 119      42.416  79.188  50.507  0.00  0.00      A    N  
ATOM   1393  CA  THR A 119      41.265  78.285  50.464  0.00  0.00      A    C  
ATOM   1394  C   THR A 119      41.629  76.890  49.903  0.00  0.00      A    C  
ATOM   1395  O   THR A 119      41.214  75.879  50.471  0.00  0.00      A    O  
ATOM   1396  CB  THR A 119      40.117  78.889  49.621  0.00  0.00      A    C  
ATOM   1397  CG2 THR A 119      38.821  78.063  49.607  0.00  0.00      A    C  
ATOM   1398  OG1 THR A 119      39.831  80.190  50.109  0.00  0.00      A    O  
ATOM   1399  H   THR A 119      42.420  79.943  49.833  0.00  0.00      A    H  
ATOM   1400  HA  THR A 119      40.901  78.145  51.485  0.00  0.00      A    H  
ATOM   1401  HB  THR A 119      40.459  79.012  48.593  0.00  0.00      A    H  
ATOM   1402  HG1 THR A 119      40.402  80.816  49.631  0.00  0.00      A    H  
ATOM   1403 HG21 THR A 119      38.117  78.464  48.884  0.00  0.00      A    H  
ATOM   1404 HG22 THR A 119      38.988  77.028  49.312  0.00  0.00      A    H  
ATOM   1405 HG23 THR A 119      38.339  78.053  50.585  0.00  0.00      A    H  
ATOM   1406  N   SER A 120      42.462  76.861  48.848  0.00  0.00      A    N  
ATOM   1407  CA  SER A 120      42.990  75.629  48.286  0.00  0.00      A    C  
ATOM   1408  C   SER A 120      43.817  74.873  49.317  0.00  0.00      A    C  
ATOM   1409  O   SER A 120      43.688  73.658  49.433  0.00  0.00      A    O  
ATOM   1410  CB  SER A 120      43.778  75.808  46.952  0.00  0.00      A    C  
ATOM   1411  OG  SER A 120      45.022  76.476  47.136  0.00  0.00      A    O  
ATOM   1412  H   SER A 120      42.702  77.812  48.472  0.00  0.00      A    H  
ATOM   1413  HA  SER A 120      42.213  75.044  48.025  0.00  0.00      A    H  
ATOM   1414  HB2 SER A 120      43.946  74.902  46.568  0.00  0.00      A    H  
ATOM   1415  HB3 SER A 120      43.210  76.340  46.327  0.00  0.00      A    H  
ATOM   1416  HG  SER A 120      44.991  77.002  47.983  0.00  0.00      A    H  
ATOM   1417  N   SER A 121      44.627  75.586  50.142  0.00  0.00      A    N  
ATOM   1418  CA  SER A 121      45.355  75.010  51.274  0.00  0.00      A    C  
ATOM   1419  C   SER A 121      44.461  74.394  52.333  0.00  0.00      A    C  
ATOM   1420  O   SER A 121      44.697  73.266  52.759  0.00  0.00      A    O  
ATOM   1421  CB  SER A 121      46.301  76.002  52.005  0.00  0.00      A    C  
ATOM   1422  OG  SER A 121      47.371  76.403  51.146  0.00  0.00      A    O  
ATOM   1423  H   SER A 121      44.681  76.603  49.886  0.00  0.00      A    H  
ATOM   1424  HA  SER A 121      45.961  74.277  50.909  0.00  0.00      A    H  
ATOM   1425  HB2 SER A 121      45.777  76.800  52.265  0.00  0.00      A    H  
ATOM   1426  HB3 SER A 121      46.677  75.547  52.800  0.00  0.00      A    H  
ATOM   1427  HG  SER A 121      47.017  77.024  50.451  0.00  0.00      A    H  
ATOM   1428  N   ALA A 122      43.379  75.087  52.723  0.00  0.00      A    N  
ATOM   1429  CA  ALA A 122      42.398  74.554  53.677  0.00  0.00      A    C  
ATOM   1430  C   ALA A 122      41.725  73.267  53.161  0.00  0.00      A    C  
ATOM   1431  O   ALA A 122      41.741  72.244  53.844  0.00  0.00      A    O  
ATOM   1432  CB  ALA A 122      41.360  75.635  54.016  0.00  0.00      A    C  
ATOM   1433  H   ALA A 122      43.223  76.023  52.367  0.00  0.00      A    H  
ATOM   1434  HA  ALA A 122      42.933  74.300  54.596  0.00  0.00      A    H  
ATOM   1435  HB1 ALA A 122      40.643  75.271  54.753  0.00  0.00      A    H  
ATOM   1436  HB2 ALA A 122      41.837  76.520  54.439  0.00  0.00      A    H  
ATOM   1437  HB3 ALA A 122      40.795  75.950  53.138  0.00  0.00      A    H  
ATOM   1438  N   PHE A 123      41.212  73.327  51.926  0.00  0.00      A    N  
ATOM   1439  CA  PHE A 123      40.599  72.192  51.257  0.00  0.00      A    C  
ATOM   1440  C   PHE A 123      41.546  71.026  50.965  0.00  0.00      A    C  
ATOM   1441  O   PHE A 123      41.155  69.863  51.055  0.00  0.00      A    O  
ATOM   1442  CB  PHE A 123      39.854  72.661  49.985  0.00  0.00      A    C  
ATOM   1443  CG  PHE A 123      38.612  73.485  50.242  0.00  0.00      A    C  
ATOM   1444  CD1 PHE A 123      37.948  73.561  51.483  0.00  0.00      A    C  
ATOM   1445  CD2 PHE A 123      38.076  74.203  49.160  0.00  0.00      A    C  
ATOM   1446  CE1 PHE A 123      36.804  74.354  51.640  0.00  0.00      A    C  
ATOM   1447  CE2 PHE A 123      36.927  74.989  49.309  0.00  0.00      A    C  
ATOM   1448  CZ  PHE A 123      36.295  75.071  50.553  0.00  0.00      A    C  
ATOM   1449  H   PHE A 123      41.303  74.276  51.476  0.00  0.00      A    H  
ATOM   1450  HA  PHE A 123      39.881  71.829  51.885  0.00  0.00      A    H  
ATOM   1451  HB2 PHE A 123      40.484  73.214  49.458  0.00  0.00      A    H  
ATOM   1452  HB3 PHE A 123      39.585  71.851  49.482  0.00  0.00      A    H  
ATOM   1453  HD1 PHE A 123      38.296  73.047  52.257  0.00  0.00      A    H  
ATOM   1454  HD2 PHE A 123      38.525  74.151  48.269  0.00  0.00      A    H  
ATOM   1455  HE1 PHE A 123      36.355  74.401  52.536  0.00  0.00      A    H  
ATOM   1456  HE2 PHE A 123      36.560  75.492  48.515  0.00  0.00      A    H  
ATOM   1457  HZ  PHE A 123      35.485  75.638  50.669  0.00  0.00      A    H  
ATOM   1458  N   ASN A 124      42.829  71.292  50.642  0.00  0.00      A    N  
ATOM   1459  CA  ASN A 124      43.868  70.282  50.550  0.00  0.00      A    C  
ATOM   1460  C   ASN A 124      44.075  69.544  51.874  0.00  0.00      A    C  
ATOM   1461  O   ASN A 124      44.067  68.315  51.906  0.00  0.00      A    O  
ATOM   1462  CB  ASN A 124      45.176  70.976  50.087  0.00  0.00      A    C  
ATOM   1463  CG  ASN A 124      46.326  69.987  49.951  0.00  0.00      A    C  
ATOM   1464  ND2 ASN A 124      46.546  69.501  48.717  0.00  0.00      A    N  
ATOM   1465  OD1 ASN A 124      47.011  69.631  50.905  0.00  0.00      A    O  
ATOM   1466  H   ASN A 124      43.004  72.314  50.461  0.00  0.00      A    H  
ATOM   1467  HA  ASN A 124      43.561  69.592  49.878  0.00  0.00      A    H  
ATOM   1468  HB2 ASN A 124      45.006  71.393  49.205  0.00  0.00      A    H  
ATOM   1469  HB3 ASN A 124      45.417  71.657  50.764  0.00  0.00      A    H  
ATOM   1470 HD21 ASN A 124      45.969  69.803  47.961  0.00  0.00      A    H  
ATOM   1471 HD22 ASN A 124      47.280  68.847  48.567  0.00  0.00      A    H  
ATOM   1472  N   ILE A 125      44.184  70.287  52.997  0.00  0.00      A    N  
ATOM   1473  CA  ILE A 125      44.315  69.728  54.339  0.00  0.00      A    C  
ATOM   1474  C   ILE A 125      43.117  68.865  54.700  0.00  0.00      A    C  
ATOM   1475  O   ILE A 125      43.268  67.744  55.181  0.00  0.00      A    O  
ATOM   1476  CB  ILE A 125      44.541  70.826  55.376  0.00  0.00      A    C  
ATOM   1477  CG1 ILE A 125      45.944  71.441  55.166  0.00  0.00      A    C  
ATOM   1478  CG2 ILE A 125      44.379  70.284  56.820  0.00  0.00      A    C  
ATOM   1479  CD1 ILE A 125      46.151  72.715  55.985  0.00  0.00      A    C  
ATOM   1480  H   ILE A 125      44.165  71.323  52.810  0.00  0.00      A    H  
ATOM   1481  HA  ILE A 125      45.114  69.117  54.312  0.00  0.00      A    H  
ATOM   1482  HB  ILE A 125      43.877  71.543  55.227  0.00  0.00      A    H  
ATOM   1483 HG12 ILE A 125      46.622  70.772  55.434  0.00  0.00      A    H  
ATOM   1484 HG13 ILE A 125      46.044  71.661  54.205  0.00  0.00      A    H  
ATOM   1485 HG21 ILE A 125      44.502  71.035  57.459  0.00  0.00      A    H  
ATOM   1486 HG22 ILE A 125      43.468  69.898  56.916  0.00  0.00      A    H  
ATOM   1487 HG23 ILE A 125      45.067  69.584  56.977  0.00  0.00      A    H  
ATOM   1488 HD11 ILE A 125      46.047  72.498  56.952  0.00  0.00      A    H  
ATOM   1489 HD12 ILE A 125      47.067  73.066  55.811  0.00  0.00      A    H  
ATOM   1490 HD13 ILE A 125      45.470  73.389  55.712  0.00  0.00      A    H  
ATOM   1491  N   VAL A 126      41.885  69.342  54.405  0.00  0.00      A    N  
ATOM   1492  CA  VAL A 126      40.644  68.599  54.606  0.00  0.00      A    C  
ATOM   1493  C   VAL A 126      40.636  67.301  53.832  0.00  0.00      A    C  
ATOM   1494  O   VAL A 126      40.261  66.252  54.362  0.00  0.00      A    O  
ATOM   1495  CB  VAL A 126      39.407  69.415  54.233  0.00  0.00      A    C  
ATOM   1496  CG1 VAL A 126      38.116  68.562  54.274  0.00  0.00      A    C  
ATOM   1497  CG2 VAL A 126      39.273  70.576  55.234  0.00  0.00      A    C  
ATOM   1498  H   VAL A 126      41.907  70.318  54.009  0.00  0.00      A    H  
ATOM   1499  HA  VAL A 126      40.569  68.381  55.591  0.00  0.00      A    H  
ATOM   1500  HB  VAL A 126      39.506  69.723  53.287  0.00  0.00      A    H  
ATOM   1501 HG11 VAL A 126      37.334  69.168  54.383  0.00  0.00      A    H  
ATOM   1502 HG12 VAL A 126      38.040  68.054  53.421  0.00  0.00      A    H  
ATOM   1503 HG13 VAL A 126      38.171  67.933  55.044  0.00  0.00      A    H  
ATOM   1504 HG21 VAL A 126      38.310  70.693  55.463  0.00  0.00      A    H  
ATOM   1505 HG22 VAL A 126      39.796  70.356  56.054  0.00  0.00      A    H  
ATOM   1506 HG23 VAL A 126      39.629  71.407  54.813  0.00  0.00      A    H  
ATOM   1507  N   LEU A 127      41.094  67.324  52.565  0.00  0.00      A    N  
ATOM   1508  CA  LEU A 127      41.213  66.105  51.796  0.00  0.00      A    C  
ATOM   1509  C   LEU A 127      42.192  65.102  52.372  0.00  0.00      A    C  
ATOM   1510  O   LEU A 127      41.869  63.920  52.479  0.00  0.00      A    O  
ATOM   1511  CB  LEU A 127      41.632  66.340  50.342  0.00  0.00      A    C  
ATOM   1512  CG  LEU A 127      41.707  65.018  49.550  0.00  0.00      A    C  
ATOM   1513  CD1 LEU A 127      40.395  64.213  49.489  0.00  0.00      A    C  
ATOM   1514  CD2 LEU A 127      42.087  65.331  48.124  0.00  0.00      A    C  
ATOM   1515  H   LEU A 127      41.341  68.264  52.216  0.00  0.00      A    H  
ATOM   1516  HA  LEU A 127      40.294  65.661  51.749  0.00  0.00      A    H  
ATOM   1517  HB2 LEU A 127      40.956  66.898  49.913  0.00  0.00      A    H  
ATOM   1518  HB3 LEU A 127      42.524  66.734  50.338  0.00  0.00      A    H  
ATOM   1519  HG  LEU A 127      42.429  64.434  49.964  0.00  0.00      A    H  
ATOM   1520 HD11 LEU A 127      39.692  64.770  49.053  0.00  0.00      A    H  
ATOM   1521 HD12 LEU A 127      40.548  63.382  48.959  0.00  0.00      A    H  
ATOM   1522 HD13 LEU A 127      40.115  63.977  50.417  0.00  0.00      A    H  
ATOM   1523 HD21 LEU A 127      42.979  65.789  48.101  0.00  0.00      A    H  
ATOM   1524 HD22 LEU A 127      42.141  64.483  47.591  0.00  0.00      A    H  
ATOM   1525 HD23 LEU A 127      41.399  65.933  47.712  0.00  0.00      A    H  
ATOM   1526  N   ILE A 128      43.394  65.552  52.791  0.00  0.00      A    N  
ATOM   1527  CA  ILE A 128      44.380  64.701  53.440  0.00  0.00      A    C  
ATOM   1528  C   ILE A 128      43.809  64.077  54.716  0.00  0.00      A    C  
ATOM   1529  O   ILE A 128      43.936  62.876  54.959  0.00  0.00      A    O  
ATOM   1530  CB  ILE A 128      45.656  65.486  53.768  0.00  0.00      A    C  
ATOM   1531  CG1 ILE A 128      46.393  65.931  52.481  0.00  0.00      A    C  
ATOM   1532  CG2 ILE A 128      46.584  64.623  54.648  0.00  0.00      A    C  
ATOM   1533  CD1 ILE A 128      47.674  66.748  52.723  0.00  0.00      A    C  
ATOM   1534  H   ILE A 128      43.546  66.570  52.604  0.00  0.00      A    H  
ATOM   1535  HA  ILE A 128      44.561  63.941  52.809  0.00  0.00      A    H  
ATOM   1536  HB  ILE A 128      45.398  66.311  54.265  0.00  0.00      A    H  
ATOM   1537 HG12 ILE A 128      46.630  65.115  51.957  0.00  0.00      A    H  
ATOM   1538 HG13 ILE A 128      45.764  66.487  51.940  0.00  0.00      A    H  
ATOM   1539 HG21 ILE A 128      47.384  65.160  54.897  0.00  0.00      A    H  
ATOM   1540 HG22 ILE A 128      46.090  64.349  55.467  0.00  0.00      A    H  
ATOM   1541 HG23 ILE A 128      46.861  63.818  54.133  0.00  0.00      A    H  
ATOM   1542 HD11 ILE A 128      48.310  66.194  53.251  0.00  0.00      A    H  
ATOM   1543 HD12 ILE A 128      48.072  66.985  51.842  0.00  0.00      A    H  
ATOM   1544 HD13 ILE A 128      47.436  67.572  53.226  0.00  0.00      A    H  
ATOM   1545  N   SER A 129      43.127  64.884  55.555  0.00  0.00      A    N  
ATOM   1546  CA  SER A 129      42.517  64.424  56.797  0.00  0.00      A    C  
ATOM   1547  C   SER A 129      41.429  63.388  56.608  0.00  0.00      A    C  
ATOM   1548  O   SER A 129      41.378  62.386  57.319  0.00  0.00      A    O  
ATOM   1549  CB  SER A 129      41.900  65.581  57.613  0.00  0.00      A    C  
ATOM   1550  OG  SER A 129      42.925  66.489  58.013  0.00  0.00      A    O  
ATOM   1551  H   SER A 129      43.077  65.879  55.227  0.00  0.00      A    H  
ATOM   1552  HA  SER A 129      43.253  64.006  57.367  0.00  0.00      A    H  
ATOM   1553  HB2 SER A 129      41.249  66.058  57.044  0.00  0.00      A    H  
ATOM   1554  HB3 SER A 129      41.469  65.204  58.418  0.00  0.00      A    H  
ATOM   1555  HG  SER A 129      43.236  67.004  57.218  0.00  0.00      A    H  
ATOM   1556  N   TYR A 130      40.526  63.603  55.627  0.00  0.00      A    N  
ATOM   1557  CA  TYR A 130      39.487  62.652  55.273  0.00  0.00      A    C  
ATOM   1558  C   TYR A 130      40.030  61.375  54.655  0.00  0.00      A    C  
ATOM   1559  O   TYR A 130      39.581  60.284  55.003  0.00  0.00      A    O  
ATOM   1560  CB  TYR A 130      38.411  63.290  54.353  0.00  0.00      A    C  
ATOM   1561  CG  TYR A 130      37.118  62.506  54.357  0.00  0.00      A    C  
ATOM   1562  CD1 TYR A 130      36.467  62.191  55.563  0.00  0.00      A    C  
ATOM   1563  CD2 TYR A 130      36.528  62.094  53.150  0.00  0.00      A    C  
ATOM   1564  CE1 TYR A 130      35.275  61.456  55.562  0.00  0.00      A    C  
ATOM   1565  CE2 TYR A 130      35.308  61.400  53.149  0.00  0.00      A    C  
ATOM   1566  CZ  TYR A 130      34.698  61.056  54.359  0.00  0.00      A    C  
ATOM   1567  OH  TYR A 130      33.514  60.294  54.385  0.00  0.00      A    O  
ATOM   1568  H   TYR A 130      40.650  64.527  55.145  0.00  0.00      A    H  
ATOM   1569  HA  TYR A 130      38.984  62.401  56.121  0.00  0.00      A    H  
ATOM   1570  HB2 TYR A 130      38.231  64.202  54.686  0.00  0.00      A    H  
ATOM   1571  HB3 TYR A 130      38.770  63.304  53.433  0.00  0.00      A    H  
ATOM   1572  HD1 TYR A 130      36.857  62.493  56.427  0.00  0.00      A    H  
ATOM   1573  HD2 TYR A 130      36.977  62.296  52.290  0.00  0.00      A    H  
ATOM   1574  HE1 TYR A 130      34.836  61.219  56.432  0.00  0.00      A    H  
ATOM   1575  HE2 TYR A 130      34.877  61.152  52.284  0.00  0.00      A    H  
ATOM   1576  HH  TYR A 130      33.679  59.481  54.931  0.00  0.00      A    H  
ATOM   1577  N   ASP A 131      41.042  61.478  53.761  0.00  0.00      A    N  
ATOM   1578  CA  ASP A 131      41.701  60.341  53.162  0.00  0.00      A    C  
ATOM   1579  C   ASP A 131      42.318  59.455  54.237  0.00  0.00      A    C  
ATOM   1580  O   ASP A 131      42.067  58.253  54.333  0.00  0.00      A    O  
ATOM   1581  CB  ASP A 131      42.776  60.873  52.188  0.00  0.00      A    C  
ATOM   1582  CG  ASP A 131      43.336  59.698  51.422  0.00  0.00      A    C  
ATOM   1583  OD1 ASP A 131      42.559  59.134  50.605  0.00  0.00      A    O  
ATOM   1584  OD2 ASP A 131      44.512  59.351  51.690  0.00  0.00      A    O1-
ATOM   1585  H   ASP A 131      41.299  62.476  53.548  0.00  0.00      A    H  
ATOM   1586  HA  ASP A 131      40.997  59.790  52.699  0.00  0.00      A    H  
ATOM   1587  HB2 ASP A 131      42.340  61.486  51.570  0.00  0.00      A    H  
ATOM   1588  HB3 ASP A 131      43.482  61.282  52.718  0.00  0.00      A    H  
ATOM   1589  N   ARG A 132      43.069  60.074  55.167  0.00  0.00      A    N  
ATOM   1590  CA  ARG A 132      43.655  59.335  56.253  0.00  0.00      A    C  
ATOM   1591  C   ARG A 132      42.655  58.690  57.193  0.00  0.00      A    C  
ATOM   1592  O   ARG A 132      42.841  57.547  57.606  0.00  0.00      A    O  
ATOM   1593  CB  ARG A 132      44.651  60.176  57.070  0.00  0.00      A    C  
ATOM   1594  CG  ARG A 132      45.475  59.327  58.060  0.00  0.00      A    C  
ATOM   1595  CD  ARG A 132      46.244  58.227  57.348  0.00  0.00      A    C  
ATOM   1596  NE  ARG A 132      46.911  57.433  58.400  0.00  0.00      A    N  
ATOM   1597  CZ  ARG A 132      47.393  56.214  58.144  0.00  0.00      A    C  
ATOM   1598  NH1 ARG A 132      47.780  55.460  59.157  0.00  0.00      A    N1+
ATOM   1599  NH2 ARG A 132      47.523  55.739  56.909  0.00  0.00      A    N1+
ATOM   1600  H   ARG A 132      43.174  61.092  55.022  0.00  0.00      A    H  
ATOM   1601  HA  ARG A 132      44.252  58.596  55.866  0.00  0.00      A    H  
ATOM   1602  HB2 ARG A 132      45.282  60.608  56.446  0.00  0.00      A    H  
ATOM   1603  HB3 ARG A 132      44.144  60.841  57.593  0.00  0.00      A    H  
ATOM   1604  HG2 ARG A 132      46.125  59.917  58.527  0.00  0.00      A    H  
ATOM   1605  HG3 ARG A 132      44.857  58.907  58.716  0.00  0.00      A    H  
ATOM   1606  HD2 ARG A 132      45.612  57.662  56.872  0.00  0.00      A    H  
ATOM   1607  HD3 ARG A 132      46.919  58.637  56.779  0.00  0.00      A    H  
ATOM   1608  HE  ARG A 132      46.998  57.813  59.300  0.00  0.00      A    H  
ATOM   1609 HH11 ARG A 132      47.709  55.754  60.102  0.00  0.00      A    H  
ATOM   1610 HH12 ARG A 132      48.167  54.538  58.966  0.00  0.00      A    H  
ATOM   1611 HH21 ARG A 132      47.221  56.335  56.149  0.00  0.00      A    H  
ATOM   1612 HH22 ARG A 132      47.896  54.846  56.741  0.00  0.00      A    H  
ATOM   1613  N   PHE A 133      41.561  59.398  57.526  0.00  0.00      A    N  
ATOM   1614  CA  PHE A 133      40.462  58.874  58.309  0.00  0.00      A    C  
ATOM   1615  C   PHE A 133      39.850  57.632  57.666  0.00  0.00      A    C  
ATOM   1616  O   PHE A 133      39.769  56.583  58.300  0.00  0.00      A    O  
ATOM   1617  CB  PHE A 133      39.433  60.025  58.524  0.00  0.00      A    C  
ATOM   1618  CG  PHE A 133      38.119  59.560  59.081  0.00  0.00      A    C  
ATOM   1619  CD1 PHE A 133      37.003  59.397  58.244  0.00  0.00      A    C  
ATOM   1620  CD2 PHE A 133      38.019  59.192  60.426  0.00  0.00      A    C  
ATOM   1621  CE1 PHE A 133      35.801  58.891  58.752  0.00  0.00      A    C  
ATOM   1622  CE2 PHE A 133      36.808  58.719  60.944  0.00  0.00      A    C  
ATOM   1623  CZ  PHE A 133      35.698  58.568  60.109  0.00  0.00      A    C  
ATOM   1624  H   PHE A 133      41.582  60.386  57.156  0.00  0.00      A    H  
ATOM   1625  HA  PHE A 133      40.841  58.580  59.198  0.00  0.00      A    H  
ATOM   1626  HB2 PHE A 133      39.837  60.659  59.160  0.00  0.00      A    H  
ATOM   1627  HB3 PHE A 133      39.273  60.438  57.644  0.00  0.00      A    H  
ATOM   1628  HD1 PHE A 133      37.065  59.640  57.286  0.00  0.00      A    H  
ATOM   1629  HD2 PHE A 133      38.814  59.266  61.020  0.00  0.00      A    H  
ATOM   1630  HE1 PHE A 133      35.018  58.764  58.138  0.00  0.00      A    H  
ATOM   1631  HE2 PHE A 133      36.742  58.489  61.926  0.00  0.00      A    H  
ATOM   1632  HZ  PHE A 133      34.835  58.232  60.474  0.00  0.00      A    H  
ATOM   1633  N   LEU A 134      39.490  57.692  56.372  0.00  0.00      A    N  
ATOM   1634  CA  LEU A 134      38.921  56.570  55.653  0.00  0.00      A    C  
ATOM   1635  C   LEU A 134      39.879  55.380  55.543  0.00  0.00      A    C  
ATOM   1636  O   LEU A 134      39.474  54.225  55.664  0.00  0.00      A    O  
ATOM   1637  CB  LEU A 134      38.438  57.021  54.265  0.00  0.00      A    C  
ATOM   1638  CG  LEU A 134      37.237  57.975  54.214  0.00  0.00      A    C  
ATOM   1639  CD1 LEU A 134      37.024  58.400  52.754  0.00  0.00      A    C  
ATOM   1640  CD2 LEU A 134      35.964  57.325  54.772  0.00  0.00      A    C  
ATOM   1641  H   LEU A 134      39.661  58.630  55.934  0.00  0.00      A    H  
ATOM   1642  HA  LEU A 134      38.089  56.256  56.143  0.00  0.00      A    H  
ATOM   1643  HB2 LEU A 134      39.202  57.482  53.813  0.00  0.00      A    H  
ATOM   1644  HB3 LEU A 134      38.189  56.202  53.749  0.00  0.00      A    H  
ATOM   1645  HG  LEU A 134      37.432  58.774  54.761  0.00  0.00      A    H  
ATOM   1646 HD11 LEU A 134      36.845  57.589  52.200  0.00  0.00      A    H  
ATOM   1647 HD12 LEU A 134      36.245  59.022  52.704  0.00  0.00      A    H  
ATOM   1648 HD13 LEU A 134      37.846  58.861  52.424  0.00  0.00      A    H  
ATOM   1649 HD21 LEU A 134      36.118  57.064  55.724  0.00  0.00      A    H  
ATOM   1650 HD22 LEU A 134      35.211  57.979  54.719  0.00  0.00      A    H  
ATOM   1651 HD23 LEU A 134      35.745  56.514  54.231  0.00  0.00      A    H  
ATOM   1652  N   SER A 135      41.195  55.633  55.351  0.00  0.00      A    N  
ATOM   1653  CA  SER A 135      42.245  54.606  55.332  0.00  0.00      A    C  
ATOM   1654  C   SER A 135      42.371  53.809  56.601  0.00  0.00      A    C  
ATOM   1655  O   SER A 135      42.727  52.630  56.576  0.00  0.00      A    O  
ATOM   1656  CB  SER A 135      43.657  55.156  55.021  0.00  0.00      A    C  
ATOM   1657  OG  SER A 135      43.757  55.426  53.624  0.00  0.00      A    O  
ATOM   1658  H   SER A 135      41.402  56.657  55.213  0.00  0.00      A    H  
ATOM   1659  HA  SER A 135      42.023  53.962  54.569  0.00  0.00      A    H  
ATOM   1660  HB2 SER A 135      43.787  55.993  55.524  0.00  0.00      A    H  
ATOM   1661  HB3 SER A 135      44.322  54.472  55.268  0.00  0.00      A    H  
ATOM   1662  HG  SER A 135      44.549  56.009  53.458  0.00  0.00      A    H  
ATOM   1663  N   VAL A 136      42.131  54.473  57.741  0.00  0.00      A    N  
ATOM   1664  CA  VAL A 136      42.088  53.865  59.052  0.00  0.00      A    C  
ATOM   1665  C   VAL A 136      40.737  53.208  59.379  0.00  0.00      A    C  
ATOM   1666  O   VAL A 136      40.697  52.115  59.941  0.00  0.00      A    O  
ATOM   1667  CB  VAL A 136      42.468  54.895  60.106  0.00  0.00      A    C  
ATOM   1668  CG1 VAL A 136      42.447  54.251  61.501  0.00  0.00      A    C  
ATOM   1669  CG2 VAL A 136      43.896  55.406  59.815  0.00  0.00      A    C  
ATOM   1670  H   VAL A 136      41.972  55.510  57.586  0.00  0.00      A    H  
ATOM   1671  HA  VAL A 136      42.796  53.136  59.092  0.00  0.00      A    H  
ATOM   1672  HB  VAL A 136      41.774  55.606  60.115  0.00  0.00      A    H  
ATOM   1673 HG11 VAL A 136      41.908  54.822  62.116  0.00  0.00      A    H  
ATOM   1674 HG12 VAL A 136      42.038  53.344  61.436  0.00  0.00      A    H  
ATOM   1675 HG13 VAL A 136      43.382  54.177  61.841  0.00  0.00      A    H  
ATOM   1676 HG21 VAL A 136      44.353  54.752  59.219  0.00  0.00      A    H  
ATOM   1677 HG22 VAL A 136      43.832  56.294  59.368  0.00  0.00      A    H  
ATOM   1678 HG23 VAL A 136      44.387  55.489  60.678  0.00  0.00      A    H  
ATOM   1679  N   THR A 137      39.588  53.846  59.045  0.00  0.00      A    N  
ATOM   1680  CA  THR A 137      38.257  53.377  59.460  0.00  0.00      A    C  
ATOM   1681  C   THR A 137      37.576  52.423  58.513  0.00  0.00      A    C  
ATOM   1682  O   THR A 137      36.535  51.842  58.834  0.00  0.00      A    O  
ATOM   1683  CB  THR A 137      37.236  54.491  59.657  0.00  0.00      A    C  
ATOM   1684  CG2 THR A 137      37.765  55.399  60.752  0.00  0.00      A    C  
ATOM   1685  OG1 THR A 137      37.016  55.285  58.493  0.00  0.00      A    O  
ATOM   1686  H   THR A 137      39.737  54.701  58.466  0.00  0.00      A    H  
ATOM   1687  HA  THR A 137      38.364  52.914  60.370  0.00  0.00      A    H  
ATOM   1688  HB  THR A 137      36.325  54.067  59.926  0.00  0.00      A    H  
ATOM   1689  HG1 THR A 137      37.841  55.817  58.267  0.00  0.00      A    H  
ATOM   1690 HG21 THR A 137      38.501  54.937  61.253  0.00  0.00      A    H  
ATOM   1691 HG22 THR A 137      38.124  56.246  60.351  0.00  0.00      A    H  
ATOM   1692 HG23 THR A 137      37.027  55.628  61.392  0.00  0.00      A    H  
ATOM   1693  N   ARG A 138      38.124  52.254  57.305  0.00  0.00      A    N  
ATOM   1694  CA  ARG A 138      37.605  51.344  56.311  0.00  0.00      A    C  
ATOM   1695  C   ARG A 138      38.751  50.690  55.571  0.00  0.00      A    C  
ATOM   1696  O   ARG A 138      38.953  50.872  54.371  0.00  0.00      A    O  
ATOM   1697  CB  ARG A 138      36.715  52.062  55.266  0.00  0.00      A    C  
ATOM   1698  CG  ARG A 138      35.419  52.681  55.815  0.00  0.00      A    C  
ATOM   1699  CD  ARG A 138      34.423  51.639  56.323  0.00  0.00      A    C  
ATOM   1700  NE  ARG A 138      33.202  52.387  56.772  0.00  0.00      A    N  
ATOM   1701  CZ  ARG A 138      33.020  52.876  58.008  0.00  0.00      A    C  
ATOM   1702  NH1 ARG A 138      31.903  53.552  58.282  0.00  0.00      A    N1+
ATOM   1703  NH2 ARG A 138      33.905  52.709  58.984  0.00  0.00      A    N1+
ATOM   1704  H   ARG A 138      38.977  52.853  57.147  0.00  0.00      A    H  
ATOM   1705  HA  ARG A 138      37.066  50.629  56.768  0.00  0.00      A    H  
ATOM   1706  HB2 ARG A 138      37.254  52.795  54.855  0.00  0.00      A    H  
ATOM   1707  HB3 ARG A 138      36.463  51.396  54.567  0.00  0.00      A    H  
ATOM   1708  HG2 ARG A 138      35.645  53.292  56.575  0.00  0.00      A    H  
ATOM   1709  HG3 ARG A 138      34.975  53.207  55.088  0.00  0.00      A    H  
ATOM   1710  HD2 ARG A 138      34.178  51.054  55.588  0.00  0.00      A    H  
ATOM   1711  HD3 ARG A 138      34.810  51.184  57.089  0.00  0.00      A    H  
ATOM   1712  HE  ARG A 138      32.478  52.525  56.094  0.00  0.00      A    H  
ATOM   1713 HH11 ARG A 138      31.195  53.685  57.601  0.00  0.00      A    H  
ATOM   1714 HH12 ARG A 138      31.777  53.936  59.208  0.00  0.00      A    H  
ATOM   1715 HH21 ARG A 138      34.736  52.171  58.769  0.00  0.00      A    H  
ATOM   1716 HH22 ARG A 138      33.761  53.090  59.878  0.00  0.00      A    H  
ATOM   1717  N   ALA A 139      39.528  49.858  56.280  0.00  0.00      A    N  
ATOM   1718  CA  ALA A 139      40.749  49.286  55.765  0.00  0.00      A    C  
ATOM   1719  C   ALA A 139      40.592  48.259  54.650  0.00  0.00      A    C  
ATOM   1720  O   ALA A 139      41.522  48.002  53.885  0.00  0.00      A    O  
ATOM   1721  CB  ALA A 139      41.416  48.578  56.940  0.00  0.00      A    C  
ATOM   1722  H   ALA A 139      39.161  49.665  57.245  0.00  0.00      A    H  
ATOM   1723  HA  ALA A 139      41.346  50.049  55.411  0.00  0.00      A    H  
ATOM   1724  HB1 ALA A 139      40.891  48.749  57.773  0.00  0.00      A    H  
ATOM   1725  HB2 ALA A 139      41.447  47.595  56.762  0.00  0.00      A    H  
ATOM   1726  HB3 ALA A 139      42.346  48.926  57.054  0.00  0.00      A    H  
ATOM   1727  N   VAL A 140      39.397  47.643  54.568  0.00  0.00      A    N  
ATOM   1728  CA  VAL A 140      39.048  46.632  53.590  0.00  0.00      A    C  
ATOM   1729  C   VAL A 140      38.634  47.255  52.267  0.00  0.00      A    C  
ATOM   1730  O   VAL A 140      39.145  46.913  51.205  0.00  0.00      A    O  
ATOM   1731  CB  VAL A 140      37.938  45.731  54.136  0.00  0.00      A    C  
ATOM   1732  CG1 VAL A 140      37.554  44.659  53.095  0.00  0.00      A    C  
ATOM   1733  CG2 VAL A 140      38.453  45.054  55.426  0.00  0.00      A    C  
ATOM   1734  H   VAL A 140      38.716  47.979  55.310  0.00  0.00      A    H  
ATOM   1735  HA  VAL A 140      39.863  46.059  53.421  0.00  0.00      A    H  
ATOM   1736  HB  VAL A 140      37.126  46.287  54.277  0.00  0.00      A    H  
ATOM   1737 HG11 VAL A 140      36.645  44.863  52.741  0.00  0.00      A    H  
ATOM   1738 HG12 VAL A 140      38.220  44.674  52.354  0.00  0.00      A    H  
ATOM   1739 HG13 VAL A 140      37.555  43.765  53.536  0.00  0.00      A    H  
ATOM   1740 HG21 VAL A 140      38.601  45.756  56.117  0.00  0.00      A    H  
ATOM   1741 HG22 VAL A 140      37.768  44.402  55.738  0.00  0.00      A    H  
ATOM   1742 HG23 VAL A 140      39.308  44.586  55.220  0.00  0.00      A    H  
ATOM   1743  N   SER A 141      37.699  48.226  52.297  0.00  0.00      A    N  
ATOM   1744  CA  SER A 141      37.077  48.735  51.091  0.00  0.00      A    C  
ATOM   1745  C   SER A 141      37.773  49.948  50.514  0.00  0.00      A    C  
ATOM   1746  O   SER A 141      37.850  50.107  49.298  0.00  0.00      A    O  
ATOM   1747  CB  SER A 141      35.587  49.100  51.336  0.00  0.00      A    C  
ATOM   1748  OG  SER A 141      35.420  50.062  52.383  0.00  0.00      A    O  
ATOM   1749  H   SER A 141      37.474  48.565  53.255  0.00  0.00      A    H  
ATOM   1750  HA  SER A 141      37.104  47.996  50.389  0.00  0.00      A    H  
ATOM   1751  HB2 SER A 141      35.212  49.475  50.491  0.00  0.00      A    H  
ATOM   1752  HB3 SER A 141      35.096  48.266  51.583  0.00  0.00      A    H  
ATOM   1753  HG  SER A 141      36.304  50.238  52.808  0.00  0.00      A    H  
ATOM   1754  N   TYR A 142      38.295  50.859  51.367  0.00  0.00      A    N  
ATOM   1755  CA  TYR A 142      38.794  52.140  50.907  0.00  0.00      A    C  
ATOM   1756  C   TYR A 142      40.089  51.997  50.104  0.00  0.00      A    C  
ATOM   1757  O   TYR A 142      40.202  52.525  49.002  0.00  0.00      A    O  
ATOM   1758  CB  TYR A 142      38.922  53.131  52.105  0.00  0.00      A    C  
ATOM   1759  CG  TYR A 142      39.154  54.582  51.696  0.00  0.00      A    C  
ATOM   1760  CD1 TYR A 142      38.312  55.270  50.802  0.00  0.00      A    C  
ATOM   1761  CD2 TYR A 142      40.246  55.286  52.228  0.00  0.00      A    C  
ATOM   1762  CE1 TYR A 142      38.582  56.600  50.433  0.00  0.00      A    C  
ATOM   1763  CE2 TYR A 142      40.551  56.598  51.829  0.00  0.00      A    C  
ATOM   1764  CZ  TYR A 142      39.721  57.249  50.913  0.00  0.00      A    C  
ATOM   1765  OH  TYR A 142      40.068  58.504  50.370  0.00  0.00      A    O  
ATOM   1766  H   TYR A 142      38.300  50.552  52.359  0.00  0.00      A    H  
ATOM   1767  HA  TYR A 142      38.100  52.557  50.301  0.00  0.00      A    H  
ATOM   1768  HB2 TYR A 142      38.078  53.083  52.628  0.00  0.00      A    H  
ATOM   1769  HB3 TYR A 142      39.692  52.836  52.660  0.00  0.00      A    H  
ATOM   1770  HD1 TYR A 142      37.514  54.811  50.424  0.00  0.00      A    H  
ATOM   1771  HD2 TYR A 142      40.825  54.842  52.912  0.00  0.00      A    H  
ATOM   1772  HE1 TYR A 142      37.950  57.082  49.823  0.00  0.00      A    H  
ATOM   1773  HE2 TYR A 142      41.352  57.058  52.196  0.00  0.00      A    H  
ATOM   1774  HH  TYR A 142      41.043  58.640  50.501  0.00  0.00      A    H  
ATOM   1775  N   ARG A 143      41.067  51.197  50.600  0.00  0.00      A    N  
ATOM   1776  CA  ARG A 143      42.438  51.120  50.083  0.00  0.00      A    C  
ATOM   1777  C   ARG A 143      42.576  50.872  48.583  0.00  0.00      A    C  
ATOM   1778  O   ARG A 143      43.388  51.521  47.928  0.00  0.00      A    O  
ATOM   1779  CB  ARG A 143      43.329  50.114  50.845  0.00  0.00      A    C  
ATOM   1780  CG  ARG A 143      43.686  50.633  52.245  0.00  0.00      A    C  
ATOM   1781  CD  ARG A 143      44.441  49.581  53.044  0.00  0.00      A    C  
ATOM   1782  NE  ARG A 143      44.700  50.168  54.397  0.00  0.00      A    N  
ATOM   1783  CZ  ARG A 143      45.197  49.459  55.418  0.00  0.00      A    C  
ATOM   1784  NH1 ARG A 143      45.387  50.038  56.599  0.00  0.00      A    N1+
ATOM   1785  NH2 ARG A 143      45.512  48.174  55.275  0.00  0.00      A    N1+
ATOM   1786  H   ARG A 143      40.739  50.615  51.420  0.00  0.00      A    H  
ATOM   1787  HA  ARG A 143      42.914  52.002  50.309  0.00  0.00      A    H  
ATOM   1788  HB2 ARG A 143      42.829  49.276  50.947  0.00  0.00      A    H  
ATOM   1789  HB3 ARG A 143      44.162  49.997  50.341  0.00  0.00      A    H  
ATOM   1790  HG2 ARG A 143      44.264  51.436  52.158  0.00  0.00      A    H  
ATOM   1791  HG3 ARG A 143      42.850  50.856  52.733  0.00  0.00      A    H  
ATOM   1792  HD2 ARG A 143      43.877  48.797  53.147  0.00  0.00      A    H  
ATOM   1793  HD3 ARG A 143      45.294  49.407  52.610  0.00  0.00      A    H  
ATOM   1794  HE  ARG A 143      44.489  51.127  54.531  0.00  0.00      A    H  
ATOM   1795 HH11 ARG A 143      45.147  50.992  56.750  0.00  0.00      A    H  
ATOM   1796 HH12 ARG A 143      45.780  49.501  57.356  0.00  0.00      A    H  
ATOM   1797 HH21 ARG A 143      45.350  47.737  54.383  0.00  0.00      A    H  
ATOM   1798 HH22 ARG A 143      45.896  47.660  56.028  0.00  0.00      A    H  
ATOM   1799  N   ALA A 144      41.741  49.970  48.025  0.00  0.00      A    N  
ATOM   1800  CA  ALA A 144      41.656  49.631  46.618  0.00  0.00      A    C  
ATOM   1801  C   ALA A 144      41.090  50.747  45.716  0.00  0.00      A    C  
ATOM   1802  O   ALA A 144      41.382  50.771  44.526  0.00  0.00      A    O  
ATOM   1803  CB  ALA A 144      40.802  48.344  46.477  0.00  0.00      A    C  
ATOM   1804  H   ALA A 144      41.114  49.504  48.758  0.00  0.00      A    H  
ATOM   1805  HA  ALA A 144      42.591  49.400  46.276  0.00  0.00      A    H  
ATOM   1806  HB1 ALA A 144      41.404  47.554  46.531  0.00  0.00      A    H  
ATOM   1807  HB2 ALA A 144      40.136  48.320  47.216  0.00  0.00      A    H  
ATOM   1808  HB3 ALA A 144      40.338  48.363  45.597  0.00  0.00      A    H  
ATOM   1809  N   GLN A 145      40.265  51.687  46.252  0.00  0.00      A    N  
ATOM   1810  CA  GLN A 145      39.621  52.756  45.482  0.00  0.00      A    C  
ATOM   1811  C   GLN A 145      40.082  54.177  45.846  0.00  0.00      A    C  
ATOM   1812  O   GLN A 145      39.720  55.166  45.208  0.00  0.00      A    O  
ATOM   1813  CB  GLN A 145      38.093  52.758  45.753  0.00  0.00      A    C  
ATOM   1814  CG  GLN A 145      37.353  51.457  45.372  0.00  0.00      A    C  
ATOM   1815  CD  GLN A 145      37.427  51.220  43.866  0.00  0.00      A    C  
ATOM   1816  NE2 GLN A 145      37.890  50.022  43.445  0.00  0.00      A    N  
ATOM   1817  OE1 GLN A 145      37.058  52.086  43.074  0.00  0.00      A    O  
ATOM   1818  H   GLN A 145      40.132  51.571  47.288  0.00  0.00      A    H  
ATOM   1819  HA  GLN A 145      39.844  52.607  44.498  0.00  0.00      A    H  
ATOM   1820  HB2 GLN A 145      37.944  52.919  46.731  0.00  0.00      A    H  
ATOM   1821  HB3 GLN A 145      37.679  53.509  45.232  0.00  0.00      A    H  
ATOM   1822  HG2 GLN A 145      37.789  50.703  45.836  0.00  0.00      A    H  
ATOM   1823  HG3 GLN A 145      36.406  51.548  45.636  0.00  0.00      A    H  
ATOM   1824 HE21 GLN A 145      37.947  49.807  42.474  0.00  0.00      A    H  
ATOM   1825 HE22 GLN A 145      38.178  49.350  44.156  0.00  0.00      A    H  
ATOM   1826  N   GLN A 146      40.869  54.321  46.930  0.00  0.00      A    N  
ATOM   1827  CA  GLN A 146      41.549  55.548  47.310  0.00  0.00      A    C  
ATOM   1828  C   GLN A 146      42.988  55.537  46.912  0.00  0.00      A    C  
ATOM   1829  O   GLN A 146      43.613  56.581  46.739  0.00  0.00      A    O  
ATOM   1830  CB  GLN A 146      41.543  55.692  48.842  0.00  0.00      A    C  
ATOM   1831  CG  GLN A 146      42.383  54.648  49.636  0.00  0.00      A    C  
ATOM   1832  CD  GLN A 146      43.844  54.980  49.984  0.00  0.00      A    C  
ATOM   1833  NE2 GLN A 146      44.753  54.024  49.653  0.00  0.00      A    N  
ATOM   1834  OE1 GLN A 146      44.198  55.997  50.564  0.00  0.00      A    O  
ATOM   1835  H   GLN A 146      40.948  53.428  47.497  0.00  0.00      A    H  
ATOM   1836  HA  GLN A 146      41.090  56.314  46.829  0.00  0.00      A    H  
ATOM   1837  HB2 GLN A 146      41.896  56.603  49.085  0.00  0.00      A    H  
ATOM   1838  HB3 GLN A 146      40.593  55.622  49.173  0.00  0.00      A    H  
ATOM   1839  HG2 GLN A 146      41.887  54.453  50.507  0.00  0.00      A    H  
ATOM   1840  HG3 GLN A 146      42.374  53.777  49.103  0.00  0.00      A    H  
ATOM   1841 HE21 GLN A 146      45.729  54.183  49.840  0.00  0.00      A    H  
ATOM   1842 HE22 GLN A 146      44.418  53.175  49.226  0.00  0.00      A    H  
ATOM   1843  N   GLY A 147      43.532  54.329  46.654  0.00  0.00      A    N  
ATOM   1844  CA  GLY A 147      44.853  54.144  46.091  0.00  0.00      A    C  
ATOM   1845  C   GLY A 147      44.735  54.327  44.615  0.00  0.00      A    C  
ATOM   1846  O   GLY A 147      44.945  53.424  43.814  0.00  0.00      A    O  
ATOM   1847  H   GLY A 147      42.895  53.529  46.905  0.00  0.00      A    H  
ATOM   1848  HA2 GLY A 147      45.477  54.821  46.473  0.00  0.00      A    H  
ATOM   1849  HA3 GLY A 147      45.179  53.226  46.299  0.00  0.00      A    H  
ATOM   1850  N   ASP A 148      44.350  55.558  44.271  0.00  0.00      A    N  
ATOM   1851  CA  ASP A 148      43.963  55.976  42.978  0.00  0.00      A    C  
ATOM   1852  C   ASP A 148      44.623  57.328  42.755  0.00  0.00      A    C  
ATOM   1853  O   ASP A 148      44.321  58.351  43.369  0.00  0.00      A    O  
ATOM   1854  CB  ASP A 148      42.420  55.969  42.898  0.00  0.00      A    C  
ATOM   1855  CG  ASP A 148      41.942  56.287  41.497  0.00  0.00      A    C  
ATOM   1856  OD1 ASP A 148      42.790  56.660  40.640  0.00  0.00      A    O  
ATOM   1857  OD2 ASP A 148      40.708  56.267  41.284  0.00  0.00      A    O1-
ATOM   1858  H   ASP A 148      44.366  56.226  45.115  0.00  0.00      A    H  
ATOM   1859  HA  ASP A 148      44.360  55.354  42.311  0.00  0.00      A    H  
ATOM   1860  HB2 ASP A 148      42.111  55.067  43.149  0.00  0.00      A    H  
ATOM   1861  HB3 ASP A 148      42.084  56.656  43.520  0.00  0.00      A    H  
ATOM   1862  N   THR A 149      45.594  57.308  41.827  0.00  0.00      A    N  
ATOM   1863  CA  THR A 149      46.290  58.447  41.256  0.00  0.00      A    C  
ATOM   1864  C   THR A 149      45.360  59.390  40.539  0.00  0.00      A    C  
ATOM   1865  O   THR A 149      45.437  60.606  40.697  0.00  0.00      A    O  
ATOM   1866  CB  THR A 149      47.350  57.952  40.291  0.00  0.00      A    C  
ATOM   1867  CG2 THR A 149      47.994  59.098  39.502  0.00  0.00      A    C  
ATOM   1868  OG1 THR A 149      48.372  57.314  41.047  0.00  0.00      A    O  
ATOM   1869  H   THR A 149      45.827  56.300  41.522  0.00  0.00      A    H  
ATOM   1870  HA  THR A 149      46.745  58.953  42.010  0.00  0.00      A    H  
ATOM   1871  HB  THR A 149      46.939  57.262  39.665  0.00  0.00      A    H  
ATOM   1872  HG1 THR A 149      48.021  57.025  41.946  0.00  0.00      A    H  
ATOM   1873 HG21 THR A 149      48.933  58.851  39.261  0.00  0.00      A    H  
ATOM   1874 HG22 THR A 149      47.469  59.265  38.667  0.00  0.00      A    H  
ATOM   1875 HG23 THR A 149      48.001  59.927  40.062  0.00  0.00      A    H  
ATOM   1876  N   ARG A 150      44.427  58.836  39.742  0.00  0.00      A    N  
ATOM   1877  CA  ARG A 150      43.452  59.598  38.999  0.00  0.00      A    C  
ATOM   1878  C   ARG A 150      42.459  60.274  39.926  0.00  0.00      A    C  
ATOM   1879  O   ARG A 150      42.162  61.454  39.759  0.00  0.00      A    O  
ATOM   1880  CB  ARG A 150      42.729  58.699  37.971  0.00  0.00      A    C  
ATOM   1881  CG  ARG A 150      43.627  58.251  36.800  0.00  0.00      A    C  
ATOM   1882  CD  ARG A 150      42.887  57.313  35.842  0.00  0.00      A    C  
ATOM   1883  NE  ARG A 150      43.843  56.981  34.729  0.00  0.00      A    N  
ATOM   1884  CZ  ARG A 150      43.599  56.078  33.769  0.00  0.00      A    C  
ATOM   1885  NH1 ARG A 150      44.510  55.849  32.824  0.00  0.00      A    N1+
ATOM   1886  NH2 ARG A 150      42.459  55.395  33.733  0.00  0.00      A    N1+
ATOM   1887  H   ARG A 150      44.481  57.784  39.715  0.00  0.00      A    H  
ATOM   1888  HA  ARG A 150      43.928  60.311  38.464  0.00  0.00      A    H  
ATOM   1889  HB2 ARG A 150      42.412  57.886  38.439  0.00  0.00      A    H  
ATOM   1890  HB3 ARG A 150      41.970  59.209  37.592  0.00  0.00      A    H  
ATOM   1891  HG2 ARG A 150      43.918  59.052  36.288  0.00  0.00      A    H  
ATOM   1892  HG3 ARG A 150      44.416  57.766  37.162  0.00  0.00      A    H  
ATOM   1893  HD2 ARG A 150      42.663  56.496  36.314  0.00  0.00      A    H  
ATOM   1894  HD3 ARG A 150      42.126  57.785  35.468  0.00  0.00      A    H  
ATOM   1895  HE  ARG A 150      44.712  57.472  34.716  0.00  0.00      A    H  
ATOM   1896 HH11 ARG A 150      45.383  56.324  32.828  0.00  0.00      A    H  
ATOM   1897 HH12 ARG A 150      44.310  55.183  32.096  0.00  0.00      A    H  
ATOM   1898 HH21 ARG A 150      41.782  55.558  34.462  0.00  0.00      A    H  
ATOM   1899 HH22 ARG A 150      42.280  54.744  33.012  0.00  0.00      A    H  
ATOM   1900  N   ARG A 151      41.962  59.566  40.964  0.00  0.00      A    N  
ATOM   1901  CA  ARG A 151      41.106  60.153  41.986  0.00  0.00      A    C  
ATOM   1902  C   ARG A 151      41.772  61.252  42.806  0.00  0.00      A    C  
ATOM   1903  O   ARG A 151      41.145  62.270  43.099  0.00  0.00      A    O  
ATOM   1904  CB  ARG A 151      40.555  59.076  42.950  0.00  0.00      A    C  
ATOM   1905  CG  ARG A 151      39.485  59.510  43.971  0.00  0.00      A    C  
ATOM   1906  CD  ARG A 151      38.917  58.290  44.703  0.00  0.00      A    C  
ATOM   1907  NE  ARG A 151      37.852  58.847  45.622  0.00  0.00      A    N  
ATOM   1908  CZ  ARG A 151      37.213  58.127  46.556  0.00  0.00      A    C  
ATOM   1909  NH1 ARG A 151      36.262  58.724  47.298  0.00  0.00      A    N1+
ATOM   1910  NH2 ARG A 151      37.452  56.842  46.747  0.00  0.00      A    N1+
ATOM   1911  H   ARG A 151      42.251  58.562  40.961  0.00  0.00      A    H  
ATOM   1912  HA  ARG A 151      40.281  60.547  41.531  0.00  0.00      A    H  
ATOM   1913  HB2 ARG A 151      40.159  58.336  42.392  0.00  0.00      A    H  
ATOM   1914  HB3 ARG A 151      41.332  58.699  43.468  0.00  0.00      A    H  
ATOM   1915  HG2 ARG A 151      39.897  60.110  44.640  0.00  0.00      A    H  
ATOM   1916  HG3 ARG A 151      38.744  59.958  43.495  0.00  0.00      A    H  
ATOM   1917  HD2 ARG A 151      38.496  57.708  44.063  0.00  0.00      A    H  
ATOM   1918  HD3 ARG A 151      39.611  57.897  45.241  0.00  0.00      A    H  
ATOM   1919  HE  ARG A 151      37.622  59.810  45.514  0.00  0.00      A    H  
ATOM   1920 HH11 ARG A 151      36.014  59.670  47.154  0.00  0.00      A    H  
ATOM   1921 HH12 ARG A 151      35.797  58.186  48.013  0.00  0.00      A    H  
ATOM   1922 HH21 ARG A 151      38.132  56.394  46.145  0.00  0.00      A    H  
ATOM   1923 HH22 ARG A 151      36.986  56.330  47.449  0.00  0.00      A    H  
ATOM   1924  N   ALA A 152      43.056  61.081  43.198  0.00  0.00      A    N  
ATOM   1925  CA  ALA A 152      43.823  62.076  43.928  0.00  0.00      A    C  
ATOM   1926  C   ALA A 152      44.033  63.378  43.155  0.00  0.00      A    C  
ATOM   1927  O   ALA A 152      43.768  64.466  43.667  0.00  0.00      A    O  
ATOM   1928  CB  ALA A 152      45.208  61.499  44.297  0.00  0.00      A    C  
ATOM   1929  H   ALA A 152      43.448  60.145  42.918  0.00  0.00      A    H  
ATOM   1930  HA  ALA A 152      43.333  62.296  44.794  0.00  0.00      A    H  
ATOM   1931  HB1 ALA A 152      45.188  61.193  45.244  0.00  0.00      A    H  
ATOM   1932  HB2 ALA A 152      45.409  60.732  43.695  0.00  0.00      A    H  
ATOM   1933  HB3 ALA A 152      45.895  62.211  44.183  0.00  0.00      A    H  
ATOM   1934  N   VAL A 153      44.458  63.266  41.871  0.00  0.00      A    N  
ATOM   1935  CA  VAL A 153      44.604  64.367  40.923  0.00  0.00      A    C  
ATOM   1936  C   VAL A 153      43.271  65.020  40.646  0.00  0.00      A    C  
ATOM   1937  O   VAL A 153      43.152  66.239  40.707  0.00  0.00      A    O  
ATOM   1938  CB  VAL A 153      45.266  63.933  39.610  0.00  0.00      A    C  
ATOM   1939  CG1 VAL A 153      45.289  65.076  38.567  0.00  0.00      A    C  
ATOM   1940  CG2 VAL A 153      46.712  63.511  39.928  0.00  0.00      A    C  
ATOM   1941  H   VAL A 153      44.684  62.260  41.610  0.00  0.00      A    H  
ATOM   1942  HA  VAL A 153      45.213  65.054  41.338  0.00  0.00      A    H  
ATOM   1943  HB  VAL A 153      44.716  63.201  39.209  0.00  0.00      A    H  
ATOM   1944 HG11 VAL A 153      45.656  65.896  38.997  0.00  0.00      A    H  
ATOM   1945 HG12 VAL A 153      45.866  64.802  37.803  0.00  0.00      A    H  
ATOM   1946 HG13 VAL A 153      44.359  65.242  38.251  0.00  0.00      A    H  
ATOM   1947 HG21 VAL A 153      47.162  64.252  40.420  0.00  0.00      A    H  
ATOM   1948 HG22 VAL A 153      46.690  62.688  40.491  0.00  0.00      A    H  
ATOM   1949 HG23 VAL A 153      47.189  63.328  39.072  0.00  0.00      A    H  
ATOM   1950  N   ARG A 154      42.210  64.218  40.403  0.00  0.00      A    N  
ATOM   1951  CA  ARG A 154      40.870  64.716  40.163  0.00  0.00      A    C  
ATOM   1952  C   ARG A 154      40.333  65.513  41.334  0.00  0.00      A    C  
ATOM   1953  O   ARG A 154      39.822  66.613  41.158  0.00  0.00      A    O  
ATOM   1954  CB  ARG A 154      39.910  63.548  39.828  0.00  0.00      A    C  
ATOM   1955  CG  ARG A 154      38.489  63.978  39.420  0.00  0.00      A    C  
ATOM   1956  CD  ARG A 154      37.647  62.792  38.946  0.00  0.00      A    C  
ATOM   1957  NE  ARG A 154      36.291  63.338  38.610  0.00  0.00      A    N  
ATOM   1958  CZ  ARG A 154      35.260  62.592  38.189  0.00  0.00      A    C  
ATOM   1959  NH1 ARG A 154      34.093  63.171  37.911  0.00  0.00      A    N1+
ATOM   1960  NH2 ARG A 154      35.367  61.275  38.038  0.00  0.00      A    N1+
ATOM   1961  H   ARG A 154      42.455  63.197  40.406  0.00  0.00      A    H  
ATOM   1962  HA  ARG A 154      40.886  65.315  39.344  0.00  0.00      A    H  
ATOM   1963  HB2 ARG A 154      40.302  63.034  39.072  0.00  0.00      A    H  
ATOM   1964  HB3 ARG A 154      39.834  62.971  40.634  0.00  0.00      A    H  
ATOM   1965  HG2 ARG A 154      38.035  64.389  40.204  0.00  0.00      A    H  
ATOM   1966  HG3 ARG A 154      38.549  64.634  38.674  0.00  0.00      A    H  
ATOM   1967  HD2 ARG A 154      38.045  62.427  38.141  0.00  0.00      A    H  
ATOM   1968  HD3 ARG A 154      37.558  62.161  39.677  0.00  0.00      A    H  
ATOM   1969  HE  ARG A 154      36.159  64.324  38.710  0.00  0.00      A    H  
ATOM   1970 HH11 ARG A 154      33.975  64.155  37.990  0.00  0.00      A    H  
ATOM   1971 HH12 ARG A 154      33.318  62.601  37.614  0.00  0.00      A    H  
ATOM   1972 HH21 ARG A 154      36.260  60.847  38.232  0.00  0.00      A    H  
ATOM   1973 HH22 ARG A 154      34.597  60.733  37.744  0.00  0.00      A    H  
ATOM   1974  N   LYS A 155      40.493  65.012  42.576  0.00  0.00      A    N  
ATOM   1975  CA  LYS A 155      40.106  65.753  43.760  0.00  0.00      A    C  
ATOM   1976  C   LYS A 155      40.886  67.042  43.936  0.00  0.00      A    C  
ATOM   1977  O   LYS A 155      40.312  68.083  44.241  0.00  0.00      A    O  
ATOM   1978  CB  LYS A 155      40.160  64.871  45.018  0.00  0.00      A    C  
ATOM   1979  CG  LYS A 155      38.973  63.900  45.055  0.00  0.00      A    C  
ATOM   1980  CD  LYS A 155      39.055  63.070  46.333  0.00  0.00      A    C  
ATOM   1981  CE  LYS A 155      37.899  62.110  46.560  0.00  0.00      A    C  
ATOM   1982  NZ  LYS A 155      38.204  61.322  47.777  0.00  0.00      A    N1+
ATOM   1983  H   LYS A 155      40.913  64.061  42.596  0.00  0.00      A    H  
ATOM   1984  HA  LYS A 155      39.116  65.980  43.696  0.00  0.00      A    H  
ATOM   1985  HB2 LYS A 155      40.989  64.345  44.994  0.00  0.00      A    H  
ATOM   1986  HB3 LYS A 155      40.109  65.453  45.808  0.00  0.00      A    H  
ATOM   1987  HG2 LYS A 155      38.133  64.419  45.060  0.00  0.00      A    H  
ATOM   1988  HG3 LYS A 155      39.024  63.299  44.274  0.00  0.00      A    H  
ATOM   1989  HD2 LYS A 155      39.913  62.536  46.311  0.00  0.00      A    H  
ATOM   1990  HD3 LYS A 155      39.104  63.701  47.121  0.00  0.00      A    H  
ATOM   1991  HE2 LYS A 155      37.071  62.629  46.699  0.00  0.00      A    H  
ATOM   1992  HE3 LYS A 155      37.823  61.506  45.783  0.00  0.00      A    H  
ATOM   1993  HZ1 LYS A 155      39.176  61.085  47.788  0.00  0.00      A    H  
ATOM   1994  HZ2 LYS A 155      37.985  61.863  48.590  0.00  0.00      A    H  
ATOM   1995  HZ3 LYS A 155      37.658  60.484  47.779  0.00  0.00      A    H  
ATOM   1996  N   MET A 156      42.211  67.019  43.698  0.00  0.00      A    N  
ATOM   1997  CA  MET A 156      43.017  68.222  43.711  0.00  0.00      A    C  
ATOM   1998  C   MET A 156      42.682  69.243  42.691  0.00  0.00      A    C  
ATOM   1999  O   MET A 156      42.517  70.421  43.002  0.00  0.00      A    O  
ATOM   2000  CB  MET A 156      44.522  67.931  43.785  0.00  0.00      A    C  
ATOM   2001  CG  MET A 156      44.834  67.286  45.137  0.00  0.00      A    C  
ATOM   2002  SD  MET A 156      44.667  68.499  46.474  0.00  0.00      A    S  
ATOM   2003  CE  MET A 156      42.941  68.134  46.896  0.00  0.00      A    C  
ATOM   2004  H   MET A 156      42.589  66.068  43.508  0.00  0.00      A    H  
ATOM   2005  HA  MET A 156      42.915  68.649  44.646  0.00  0.00      A    H  
ATOM   2006  HB2 MET A 156      44.768  67.300  43.070  0.00  0.00      A    H  
ATOM   2007  HB3 MET A 156      45.022  68.778  43.717  0.00  0.00      A    H  
ATOM   2008  HG2 MET A 156      44.202  66.507  45.279  0.00  0.00      A    H  
ATOM   2009  HG3 MET A 156      45.775  66.910  45.109  0.00  0.00      A    H  
ATOM   2010  HE1 MET A 156      42.417  68.025  46.054  0.00  0.00      A    H  
ATOM   2011  HE2 MET A 156      42.908  67.291  47.428  0.00  0.00      A    H  
ATOM   2012  HE3 MET A 156      42.571  68.890  47.432  0.00  0.00      A    H  
ATOM   2013  N   LEU A 157      42.456  68.820  41.458  0.00  0.00      A    N  
ATOM   2014  CA  LEU A 157      41.960  69.713  40.464  0.00  0.00      A    C  
ATOM   2015  C   LEU A 157      40.606  70.337  40.822  0.00  0.00      A    C  
ATOM   2016  O   LEU A 157      40.425  71.549  40.710  0.00  0.00      A    O  
ATOM   2017  CB  LEU A 157      41.902  68.903  39.179  0.00  0.00      A    C  
ATOM   2018  CG  LEU A 157      41.476  69.734  37.975  0.00  0.00      A    C  
ATOM   2019  CD1 LEU A 157      42.434  70.913  37.731  0.00  0.00      A    C  
ATOM   2020  CD2 LEU A 157      41.384  68.811  36.762  0.00  0.00      A    C  
ATOM   2021  H   LEU A 157      42.668  67.817  41.297  0.00  0.00      A    H  
ATOM   2022  HA  LEU A 157      42.623  70.477  40.335  0.00  0.00      A    H  
ATOM   2023  HB2 LEU A 157      42.803  68.552  38.995  0.00  0.00      A    H  
ATOM   2024  HB3 LEU A 157      41.240  68.186  39.296  0.00  0.00      A    H  
ATOM   2025  HG  LEU A 157      40.553  70.095  38.131  0.00  0.00      A    H  
ATOM   2026 HD11 LEU A 157      43.351  70.558  37.564  0.00  0.00      A    H  
ATOM   2027 HD12 LEU A 157      42.120  71.429  36.937  0.00  0.00      A    H  
ATOM   2028 HD13 LEU A 157      42.439  71.501  38.537  0.00  0.00      A    H  
ATOM   2029 HD21 LEU A 157      40.710  68.095  36.940  0.00  0.00      A    H  
ATOM   2030 HD22 LEU A 157      41.105  69.341  35.962  0.00  0.00      A    H  
ATOM   2031 HD23 LEU A 157      42.277  68.395  36.593  0.00  0.00      A    H  
ATOM   2032  N   LEU A 158      39.658  69.537  41.364  0.00  0.00      A    N  
ATOM   2033  CA  LEU A 158      38.392  70.028  41.890  0.00  0.00      A    C  
ATOM   2034  C   LEU A 158      38.569  71.048  43.018  0.00  0.00      A    C  
ATOM   2035  O   LEU A 158      37.903  72.078  43.021  0.00  0.00      A    O  
ATOM   2036  CB  LEU A 158      37.465  68.874  42.366  0.00  0.00      A    C  
ATOM   2037  CG  LEU A 158      36.913  67.953  41.252  0.00  0.00      A    C  
ATOM   2038  CD1 LEU A 158      36.224  66.728  41.882  0.00  0.00      A    C  
ATOM   2039  CD2 LEU A 158      35.963  68.686  40.287  0.00  0.00      A    C  
ATOM   2040  H   LEU A 158      39.927  68.522  41.368  0.00  0.00      A    H  
ATOM   2041  HA  LEU A 158      37.882  70.477  41.138  0.00  0.00      A    H  
ATOM   2042  HB2 LEU A 158      37.989  68.306  42.986  0.00  0.00      A    H  
ATOM   2043  HB3 LEU A 158      36.689  69.283  42.824  0.00  0.00      A    H  
ATOM   2044  HG  LEU A 158      37.668  67.649  40.684  0.00  0.00      A    H  
ATOM   2045 HD11 LEU A 158      35.473  67.039  42.460  0.00  0.00      A    H  
ATOM   2046 HD12 LEU A 158      35.873  66.143  41.155  0.00  0.00      A    H  
ATOM   2047 HD13 LEU A 158      36.890  66.227  42.430  0.00  0.00      A    H  
ATOM   2048 HD21 LEU A 158      36.456  69.436  39.851  0.00  0.00      A    H  
ATOM   2049 HD22 LEU A 158      35.642  68.043  39.595  0.00  0.00      A    H  
ATOM   2050 HD23 LEU A 158      35.188  69.045  40.803  0.00  0.00      A    H  
ATOM   2051  N   VAL A 159      39.503  70.823  43.971  0.00  0.00      A    N  
ATOM   2052  CA  VAL A 159      39.815  71.763  45.051  0.00  0.00      A    C  
ATOM   2053  C   VAL A 159      40.287  73.129  44.569  0.00  0.00      A    C  
ATOM   2054  O   VAL A 159      39.774  74.165  44.998  0.00  0.00      A    O  
ATOM   2055  CB  VAL A 159      40.859  71.182  46.005  0.00  0.00      A    C  
ATOM   2056  CG1 VAL A 159      41.519  72.253  46.902  0.00  0.00      A    C  
ATOM   2057  CG2 VAL A 159      40.149  70.143  46.897  0.00  0.00      A    C  
ATOM   2058  H   VAL A 159      39.990  69.899  43.863  0.00  0.00      A    H  
ATOM   2059  HA  VAL A 159      38.966  71.901  45.597  0.00  0.00      A    H  
ATOM   2060  HB  VAL A 159      41.599  70.783  45.456  0.00  0.00      A    H  
ATOM   2061 HG11 VAL A 159      42.130  72.809  46.345  0.00  0.00      A    H  
ATOM   2062 HG12 VAL A 159      40.806  72.824  47.300  0.00  0.00      A    H  
ATOM   2063 HG13 VAL A 159      42.034  71.797  47.623  0.00  0.00      A    H  
ATOM   2064 HG21 VAL A 159      40.782  69.396  47.083  0.00  0.00      A    H  
ATOM   2065 HG22 VAL A 159      39.877  70.584  47.748  0.00  0.00      A    H  
ATOM   2066 HG23 VAL A 159      39.346  69.802  46.414  0.00  0.00      A    H  
ATOM   2067  N   TRP A 160      41.266  73.163  43.641  0.00  0.00      A    N  
ATOM   2068  CA  TRP A 160      41.790  74.392  43.069  0.00  0.00      A    C  
ATOM   2069  C   TRP A 160      40.768  75.137  42.226  0.00  0.00      A    C  
ATOM   2070  O   TRP A 160      40.641  76.358  42.325  0.00  0.00      A    O  
ATOM   2071  CB  TRP A 160      43.071  74.129  42.239  0.00  0.00      A    C  
ATOM   2072  CG  TRP A 160      44.278  73.755  43.091  0.00  0.00      A    C  
ATOM   2073  CD1 TRP A 160      44.803  72.534  43.405  0.00  0.00      A    C  
ATOM   2074  CD2 TRP A 160      45.169  74.726  43.656  0.00  0.00      A    C  
ATOM   2075  CE2 TRP A 160      46.153  74.019  44.376  0.00  0.00      A    C  
ATOM   2076  CE3 TRP A 160      45.216  76.107  43.542  0.00  0.00      A    C  
ATOM   2077  NE1 TRP A 160      45.901  72.674  44.225  0.00  0.00      A    N  
ATOM   2078  CZ2 TRP A 160      47.181  74.698  45.016  0.00  0.00      A    C  
ATOM   2079  CZ3 TRP A 160      46.309  76.773  44.105  0.00  0.00      A    C  
ATOM   2080  CH2 TRP A 160      47.262  76.092  44.867  0.00  0.00      A    C  
ATOM   2081  H   TRP A 160      41.614  72.209  43.371  0.00  0.00      A    H  
ATOM   2082  HA  TRP A 160      42.054  75.001  43.837  0.00  0.00      A    H  
ATOM   2083  HB2 TRP A 160      42.905  73.373  41.626  0.00  0.00      A    H  
ATOM   2084  HB3 TRP A 160      43.308  74.952  41.747  0.00  0.00      A    H  
ATOM   2085  HD1 TRP A 160      44.443  71.656  43.086  0.00  0.00      A    H  
ATOM   2086  HE1 TRP A 160      46.421  71.937  44.636  0.00  0.00      A    H  
ATOM   2087  HE3 TRP A 160      44.507  76.621  43.079  0.00  0.00      A    H  
ATOM   2088  HZ2 TRP A 160      47.856  74.203  45.577  0.00  0.00      A    H  
ATOM   2089  HZ3 TRP A 160      46.399  77.753  43.954  0.00  0.00      A    H  
ATOM   2090  HH2 TRP A 160      47.996  76.586  45.304  0.00  0.00      A    H  
ATOM   2091  N   VAL A 161      39.985  74.403  41.406  0.00  0.00      A    N  
ATOM   2092  CA  VAL A 161      38.873  74.946  40.634  0.00  0.00      A    C  
ATOM   2093  C   VAL A 161      37.803  75.546  41.530  0.00  0.00      A    C  
ATOM   2094  O   VAL A 161      37.381  76.683  41.318  0.00  0.00      A    O  
ATOM   2095  CB  VAL A 161      38.261  73.893  39.707  0.00  0.00      A    C  
ATOM   2096  CG1 VAL A 161      36.928  74.357  39.076  0.00  0.00      A    C  
ATOM   2097  CG2 VAL A 161      39.279  73.588  38.588  0.00  0.00      A    C  
ATOM   2098  H   VAL A 161      40.258  73.386  41.377  0.00  0.00      A    H  
ATOM   2099  HA  VAL A 161      39.233  75.682  40.042  0.00  0.00      A    H  
ATOM   2100  HB  VAL A 161      38.043  73.082  40.254  0.00  0.00      A    H  
ATOM   2101 HG11 VAL A 161      36.178  73.866  39.510  0.00  0.00      A    H  
ATOM   2102 HG12 VAL A 161      36.826  75.337  39.224  0.00  0.00      A    H  
ATOM   2103 HG13 VAL A 161      36.947  74.158  38.100  0.00  0.00      A    H  
ATOM   2104 HG21 VAL A 161      39.145  74.241  37.847  0.00  0.00      A    H  
ATOM   2105 HG22 VAL A 161      40.199  73.674  38.961  0.00  0.00      A    H  
ATOM   2106 HG23 VAL A 161      39.125  72.659  38.261  0.00  0.00      A    H  
ATOM   2107  N   LEU A 162      37.384  74.835  42.605  0.00  0.00      A    N  
ATOM   2108  CA  LEU A 162      36.416  75.351  43.559  0.00  0.00      A    C  
ATOM   2109  C   LEU A 162      36.885  76.606  44.261  0.00  0.00      A    C  
ATOM   2110  O   LEU A 162      36.157  77.591  44.333  0.00  0.00      A    O  
ATOM   2111  CB  LEU A 162      36.030  74.304  44.634  0.00  0.00      A    C  
ATOM   2112  CG  LEU A 162      35.055  73.205  44.161  0.00  0.00      A    C  
ATOM   2113  CD1 LEU A 162      34.779  72.238  45.324  0.00  0.00      A    C  
ATOM   2114  CD2 LEU A 162      33.733  73.776  43.615  0.00  0.00      A    C  
ATOM   2115  H   LEU A 162      37.822  73.891  42.677  0.00  0.00      A    H  
ATOM   2116  HA  LEU A 162      35.556  75.564  43.059  0.00  0.00      A    H  
ATOM   2117  HB2 LEU A 162      36.861  73.856  44.929  0.00  0.00      A    H  
ATOM   2118  HB3 LEU A 162      35.596  74.785  45.380  0.00  0.00      A    H  
ATOM   2119  HG  LEU A 162      35.470  72.707  43.412  0.00  0.00      A    H  
ATOM   2120 HD11 LEU A 162      34.374  72.745  46.081  0.00  0.00      A    H  
ATOM   2121 HD12 LEU A 162      34.149  71.529  45.016  0.00  0.00      A    H  
ATOM   2122 HD13 LEU A 162      35.639  71.824  45.615  0.00  0.00      A    H  
ATOM   2123 HD21 LEU A 162      33.931  74.369  42.837  0.00  0.00      A    H  
ATOM   2124 HD22 LEU A 162      33.147  73.022  43.326  0.00  0.00      A    H  
ATOM   2125 HD23 LEU A 162      33.283  74.300  44.335  0.00  0.00      A    H  
ATOM   2126  N   ALA A 163      38.141  76.641  44.740  0.00  0.00      A    N  
ATOM   2127  CA  ALA A 163      38.697  77.827  45.349  0.00  0.00      A    C  
ATOM   2128  C   ALA A 163      38.764  79.040  44.402  0.00  0.00      A    C  
ATOM   2129  O   ALA A 163      38.440  80.162  44.795  0.00  0.00      A    O  
ATOM   2130  CB  ALA A 163      40.098  77.487  45.884  0.00  0.00      A    C  
ATOM   2131  H   ALA A 163      38.660  75.745  44.629  0.00  0.00      A    H  
ATOM   2132  HA  ALA A 163      38.125  78.090  46.150  0.00  0.00      A    H  
ATOM   2133  HB1 ALA A 163      40.108  77.609  46.873  0.00  0.00      A    H  
ATOM   2134  HB2 ALA A 163      40.313  76.540  45.658  0.00  0.00      A    H  
ATOM   2135  HB3 ALA A 163      40.765  78.095  45.461  0.00  0.00      A    H  
ATOM   2136  N   PHE A 164      39.171  78.832  43.119  0.00  0.00      A    N  
ATOM   2137  CA  PHE A 164      39.242  79.873  42.088  0.00  0.00      A    C  
ATOM   2138  C   PHE A 164      37.878  80.454  41.764  0.00  0.00      A    C  
ATOM   2139  O   PHE A 164      37.692  81.670  41.788  0.00  0.00      A    O  
ATOM   2140  CB  PHE A 164      39.892  79.334  40.763  0.00  0.00      A    C  
ATOM   2141  CG  PHE A 164      40.088  80.391  39.670  0.00  0.00      A    C  
ATOM   2142  CD1 PHE A 164      41.176  81.284  39.620  0.00  0.00      A    C  
ATOM   2143  CD2 PHE A 164      39.116  80.516  38.664  0.00  0.00      A    C  
ATOM   2144  CE1 PHE A 164      41.226  82.334  38.689  0.00  0.00      A    C  
ATOM   2145  CE2 PHE A 164      39.194  81.515  37.689  0.00  0.00      A    C  
ATOM   2146  CZ  PHE A 164      40.232  82.444  37.718  0.00  0.00      A    C  
ATOM   2147  H   PHE A 164      39.436  77.829  42.934  0.00  0.00      A    H  
ATOM   2148  HA  PHE A 164      39.799  80.623  42.473  0.00  0.00      A    H  
ATOM   2149  HB2 PHE A 164      40.778  78.974  40.998  0.00  0.00      A    H  
ATOM   2150  HB3 PHE A 164      39.293  78.637  40.407  0.00  0.00      A    H  
ATOM   2151  HD1 PHE A 164      41.932  81.169  40.260  0.00  0.00      A    H  
ATOM   2152  HD2 PHE A 164      38.349  79.871  38.646  0.00  0.00      A    H  
ATOM   2153  HE1 PHE A 164      41.976  82.996  38.733  0.00  0.00      A    H  
ATOM   2154  HE2 PHE A 164      38.489  81.558  36.964  0.00  0.00      A    H  
ATOM   2155  HZ  PHE A 164      40.267  83.182  37.051  0.00  0.00      A    H  
ATOM   2156  N   LEU A 165      36.882  79.583  41.501  0.00  0.00      A    N  
ATOM   2157  CA  LEU A 165      35.523  79.981  41.189  0.00  0.00      A    C  
ATOM   2158  C   LEU A 165      34.822  80.667  42.349  0.00  0.00      A    C  
ATOM   2159  O   LEU A 165      34.037  81.589  42.145  0.00  0.00      A    O  
ATOM   2160  CB  LEU A 165      34.683  78.782  40.692  0.00  0.00      A    C  
ATOM   2161  CG  LEU A 165      35.117  78.204  39.327  0.00  0.00      A    C  
ATOM   2162  CD1 LEU A 165      34.322  76.921  39.040  0.00  0.00      A    C  
ATOM   2163  CD2 LEU A 165      34.939  79.206  38.171  0.00  0.00      A    C  
ATOM   2164  H   LEU A 165      37.191  78.578  41.545  0.00  0.00      A    H  
ATOM   2165  HA  LEU A 165      35.548  80.628  40.405  0.00  0.00      A    H  
ATOM   2166  HB2 LEU A 165      34.767  78.057  41.359  0.00  0.00      A    H  
ATOM   2167  HB3 LEU A 165      33.748  79.085  40.601  0.00  0.00      A    H  
ATOM   2168  HG  LEU A 165      36.085  77.990  39.361  0.00  0.00      A    H  
ATOM   2169 HD11 LEU A 165      33.348  77.138  39.019  0.00  0.00      A    H  
ATOM   2170 HD12 LEU A 165      34.605  76.551  38.158  0.00  0.00      A    H  
ATOM   2171 HD13 LEU A 165      34.505  76.255  39.760  0.00  0.00      A    H  
ATOM   2172 HD21 LEU A 165      35.493  80.015  38.354  0.00  0.00      A    H  
ATOM   2173 HD22 LEU A 165      35.235  78.777  37.320  0.00  0.00      A    H  
ATOM   2174 HD23 LEU A 165      33.977  79.461  38.106  0.00  0.00      A    H  
ATOM   2175  N   LEU A 166      35.082  80.233  43.601  0.00  0.00      A    N  
ATOM   2176  CA  LEU A 166      34.569  80.908  44.782  0.00  0.00      A    C  
ATOM   2177  C   LEU A 166      35.129  82.304  45.051  0.00  0.00      A    C  
ATOM   2178  O   LEU A 166      34.376  83.247  45.284  0.00  0.00      A    O  
ATOM   2179  CB  LEU A 166      34.806  80.051  46.053  0.00  0.00      A    C  
ATOM   2180  CG  LEU A 166      33.882  78.822  46.204  0.00  0.00      A    C  
ATOM   2181  CD1 LEU A 166      34.240  78.062  47.494  0.00  0.00      A    C  
ATOM   2182  CD2 LEU A 166      32.390  79.199  46.208  0.00  0.00      A    C  
ATOM   2183  H   LEU A 166      35.678  79.379  43.635  0.00  0.00      A    H  
ATOM   2184  HA  LEU A 166      33.549  80.991  44.688  0.00  0.00      A    H  
ATOM   2185  HB2 LEU A 166      35.737  79.719  46.021  0.00  0.00      A    H  
ATOM   2186  HB3 LEU A 166      34.658  80.632  46.839  0.00  0.00      A    H  
ATOM   2187  HG  LEU A 166      34.013  78.223  45.424  0.00  0.00      A    H  
ATOM   2188 HD11 LEU A 166      34.118  78.671  48.275  0.00  0.00      A    H  
ATOM   2189 HD12 LEU A 166      33.639  77.271  47.583  0.00  0.00      A    H  
ATOM   2190 HD13 LEU A 166      35.190  77.762  47.442  0.00  0.00      A    H  
ATOM   2191 HD21 LEU A 166      32.166  79.651  45.347  0.00  0.00      A    H  
ATOM   2192 HD22 LEU A 166      31.844  78.369  46.308  0.00  0.00      A    H  
ATOM   2193 HD23 LEU A 166      32.212  79.816  46.972  0.00  0.00      A    H  
ATOM   2194  N   TYR A 167      36.459  82.477  45.020  0.00  0.00      A    N  
ATOM   2195  CA  TYR A 167      37.068  83.733  45.503  0.00  0.00      A    C  
ATOM   2196  C   TYR A 167      37.447  84.712  44.383  0.00  0.00      A    C  
ATOM   2197  O   TYR A 167      37.274  85.920  44.559  0.00  0.00      A    O  
ATOM   2198  CB  TYR A 167      38.228  83.426  46.471  0.00  0.00      A    C  
ATOM   2199  CG  TYR A 167      37.695  82.805  47.753  0.00  0.00      A    C  
ATOM   2200  CD1 TYR A 167      37.484  81.414  47.822  0.00  0.00      A    C  
ATOM   2201  CD2 TYR A 167      37.251  83.628  48.811  0.00  0.00      A    C  
ATOM   2202  CE1 TYR A 167      36.733  80.867  48.875  0.00  0.00      A    C  
ATOM   2203  CE2 TYR A 167      36.544  83.068  49.896  0.00  0.00      A    C  
ATOM   2204  CZ  TYR A 167      36.250  81.690  49.900  0.00  0.00      A    C  
ATOM   2205  OH  TYR A 167      35.469  81.130  50.863  0.00  0.00      A    O  
ATOM   2206  H   TYR A 167      37.067  81.687  44.831  0.00  0.00      A    H  
ATOM   2207  HA  TYR A 167      36.348  84.288  46.108  0.00  0.00      A    H  
ATOM   2208  HB2 TYR A 167      38.969  82.772  46.008  0.00  0.00      A    H  
ATOM   2209  HB3 TYR A 167      38.744  84.354  46.719  0.00  0.00      A    H  
ATOM   2210  HD1 TYR A 167      37.812  80.766  47.029  0.00  0.00      A    H  
ATOM   2211  HD2 TYR A 167      37.394  84.698  48.769  0.00  0.00      A    H  
ATOM   2212  HE1 TYR A 167      36.484  79.818  48.882  0.00  0.00      A    H  
ATOM   2213  HE2 TYR A 167      36.179  83.709  50.686  0.00  0.00      A    H  
ATOM   2214  HH  TYR A 167      35.258  81.731  51.594  0.00  0.00      A    H  
ATOM   2215  N   GLY A 168      37.925  84.189  43.249  0.00  0.00      A    N  
ATOM   2216  CA  GLY A 168      38.373  85.007  42.129  0.00  0.00      A    C  
ATOM   2217  C   GLY A 168      37.396  86.017  41.563  0.00  0.00      A    C  
ATOM   2218  O   GLY A 168      37.732  87.202  41.555  0.00  0.00      A    O  
ATOM   2219  H   GLY A 168      37.975  83.142  43.248  0.00  0.00      A    H  
ATOM   2220  HA2 GLY A 168      39.240  85.502  42.409  0.00  0.00      A    H  
ATOM   2221  HA3 GLY A 168      38.683  84.378  41.365  0.00  0.00      A    H  
ATOM   2222  N   PRO A 169      36.198  85.676  41.096  0.00  0.00      A    N  
ATOM   2223  CA  PRO A 169      35.309  86.634  40.454  0.00  0.00      A    C  
ATOM   2224  C   PRO A 169      34.807  87.692  41.416  0.00  0.00      A    C  
ATOM   2225  O   PRO A 169      34.630  88.835  41.000  0.00  0.00      A    O  
ATOM   2226  CB  PRO A 169      34.169  85.774  39.881  0.00  0.00      A    C  
ATOM   2227  CG  PRO A 169      34.176  84.517  40.753  0.00  0.00      A    C  
ATOM   2228  CD  PRO A 169      35.658  84.317  41.060  0.00  0.00      A    C  
ATOM   2229  HA  PRO A 169      35.764  87.063  39.654  0.00  0.00      A    H  
ATOM   2230  HB2 PRO A 169      33.293  86.242  39.960  0.00  0.00      A    H  
ATOM   2231  HB3 PRO A 169      34.344  85.535  38.931  0.00  0.00      A    H  
ATOM   2232  HG2 PRO A 169      33.660  84.675  41.582  0.00  0.00      A    H  
ATOM   2233  HG3 PRO A 169      33.812  83.750  40.246  0.00  0.00      A    H  
ATOM   2234  HD2 PRO A 169      35.778  83.858  41.942  0.00  0.00      A    H  
ATOM   2235  HD3 PRO A 169      36.098  83.772  40.343  0.00  0.00      A    H  
ATOM   2236  N   ALA A 170      34.567  87.353  42.700  0.00  0.00      A    N  
ATOM   2237  CA  ALA A 170      34.114  88.309  43.686  0.00  0.00      A    C  
ATOM   2238  C   ALA A 170      35.152  89.382  43.972  0.00  0.00      A    C  
ATOM   2239  O   ALA A 170      34.867  90.571  43.916  0.00  0.00      A    O  
ATOM   2240  CB  ALA A 170      33.728  87.588  44.996  0.00  0.00      A    C  
ATOM   2241  H   ALA A 170      34.740  86.344  42.905  0.00  0.00      A    H  
ATOM   2242  HA  ALA A 170      33.273  88.761  43.343  0.00  0.00      A    H  
ATOM   2243  HB1 ALA A 170      32.775  87.786  45.205  0.00  0.00      A    H  
ATOM   2244  HB2 ALA A 170      33.853  86.607  44.874  0.00  0.00      A    H  
ATOM   2245  HB3 ALA A 170      34.314  87.918  45.731  0.00  0.00      A    H  
ATOM   2246  N   ILE A 171      36.417  89.002  44.218  0.00  0.00      A    N  
ATOM   2247  CA  ILE A 171      37.493  89.950  44.457  0.00  0.00      A    C  
ATOM   2248  C   ILE A 171      37.821  90.798  43.219  0.00  0.00      A    C  
ATOM   2249  O   ILE A 171      38.044  92.003  43.322  0.00  0.00      A    O  
ATOM   2250  CB  ILE A 171      38.710  89.221  45.019  0.00  0.00      A    C  
ATOM   2251  CG1 ILE A 171      38.403  88.456  46.342  0.00  0.00      A    C  
ATOM   2252  CG2 ILE A 171      39.906  90.187  45.183  0.00  0.00      A    C  
ATOM   2253  CD1 ILE A 171      39.548  87.539  46.796  0.00  0.00      A    C  
ATOM   2254  H   ILE A 171      36.552  87.965  44.221  0.00  0.00      A    H  
ATOM   2255  HA  ILE A 171      37.158  90.595  45.159  0.00  0.00      A    H  
ATOM   2256  HB  ILE A 171      39.012  88.538  44.350  0.00  0.00      A    H  
ATOM   2257 HG12 ILE A 171      38.226  89.126  47.051  0.00  0.00      A    H  
ATOM   2258 HG13 ILE A 171      37.593  87.903  46.193  0.00  0.00      A    H  
ATOM   2259 HG21 ILE A 171      40.710  89.662  45.442  0.00  0.00      A    H  
ATOM   2260 HG22 ILE A 171      40.065  90.651  44.318  0.00  0.00      A    H  
ATOM   2261 HG23 ILE A 171      39.689  90.850  45.892  0.00  0.00      A    H  
ATOM   2262 HD11 ILE A 171      40.362  88.093  46.945  0.00  0.00      A    H  
ATOM   2263 HD12 ILE A 171      39.280  87.087  47.642  0.00  0.00      A    H  
ATOM   2264 HD13 ILE A 171      39.718  86.864  46.085  0.00  0.00      A    H  
ATOM   2265  N   LEU A 172      37.839  90.208  42.000  0.00  0.00      A    N  
ATOM   2266  CA  LEU A 172      38.117  90.954  40.773  0.00  0.00      A    C  
ATOM   2267  C   LEU A 172      37.046  91.936  40.340  0.00  0.00      A    C  
ATOM   2268  O   LEU A 172      37.348  93.032  39.845  0.00  0.00      A    O  
ATOM   2269  CB  LEU A 172      38.473  90.033  39.577  0.00  0.00      A    C  
ATOM   2270  CG  LEU A 172      39.784  89.244  39.789  0.00  0.00      A    C  
ATOM   2271  CD1 LEU A 172      40.249  88.494  38.532  0.00  0.00      A    C  
ATOM   2272  CD2 LEU A 172      40.947  90.081  40.357  0.00  0.00      A    C  
ATOM   2273  H   LEU A 172      37.639  89.189  42.022  0.00  0.00      A    H  
ATOM   2274  HA  LEU A 172      38.992  91.473  40.911  0.00  0.00      A    H  
ATOM   2275  HB2 LEU A 172      37.749  89.381  39.475  0.00  0.00      A    H  
ATOM   2276  HB3 LEU A 172      38.592  90.599  38.787  0.00  0.00      A    H  
ATOM   2277  HG  LEU A 172      39.643  88.581  40.535  0.00  0.00      A    H  
ATOM   2278 HD11 LEU A 172      40.405  89.151  37.797  0.00  0.00      A    H  
ATOM   2279 HD12 LEU A 172      41.096  88.008  38.736  0.00  0.00      A    H  
ATOM   2280 HD13 LEU A 172      39.543  87.843  38.259  0.00  0.00      A    H  
ATOM   2281 HD21 LEU A 172      40.678  90.451  41.244  0.00  0.00      A    H  
ATOM   2282 HD22 LEU A 172      41.748  89.496  40.461  0.00  0.00      A    H  
ATOM   2283 HD23 LEU A 172      41.150  90.826  39.725  0.00  0.00      A    H  
ATOM   2284  N   SER A 173      35.770  91.540  40.514  0.00  0.00      A    N  
ATOM   2285  CA  SER A 173      34.652  92.220  39.888  0.00  0.00      A    C  
ATOM   2286  C   SER A 173      33.675  92.845  40.856  0.00  0.00      A    C  
ATOM   2287  O   SER A 173      32.710  93.463  40.416  0.00  0.00      A    O  
ATOM   2288  CB  SER A 173      33.869  91.289  38.936  0.00  0.00      A    C  
ATOM   2289  OG  SER A 173      34.736  90.854  37.887  0.00  0.00      A    O  
ATOM   2290  H   SER A 173      35.669  90.708  41.135  0.00  0.00      A    H  
ATOM   2291  HA  SER A 173      35.031  92.966  39.299  0.00  0.00      A    H  
ATOM   2292  HB2 SER A 173      33.559  90.505  39.445  0.00  0.00      A    H  
ATOM   2293  HB3 SER A 173      33.119  91.795  38.546  0.00  0.00      A    H  
ATOM   2294  HG  SER A 173      35.568  90.475  38.286  0.00  0.00      A    H  
ATOM   2295  N   TRP A 174      33.905  92.794  42.191  0.00  0.00      A    N  
ATOM   2296  CA  TRP A 174      33.046  93.461  43.171  0.00  0.00      A    C  
ATOM   2297  C   TRP A 174      32.936  94.967  42.947  0.00  0.00      A    C  
ATOM   2298  O   TRP A 174      31.846  95.524  43.019  0.00  0.00      A    O  
ATOM   2299  CB  TRP A 174      33.457  93.157  44.640  0.00  0.00      A    C  
ATOM   2300  CG  TRP A 174      32.595  93.808  45.708  0.00  0.00      A    C  
ATOM   2301  CD1 TRP A 174      32.758  95.036  46.271  0.00  0.00      A    C  
ATOM   2302  CD2 TRP A 174      31.366  93.280  46.229  0.00  0.00      A    C  
ATOM   2303  CE2 TRP A 174      30.846  94.251  47.114  0.00  0.00      A    C  
ATOM   2304  CE3 TRP A 174      30.689  92.091  45.988  0.00  0.00      A    C  
ATOM   2305  NE1 TRP A 174      31.722  95.318  47.124  0.00  0.00      A    N  
ATOM   2306  CZ2 TRP A 174      29.648  94.026  47.785  0.00  0.00      A    C  
ATOM   2307  CZ3 TRP A 174      29.485  91.867  46.663  0.00  0.00      A    C  
ATOM   2308  CH2 TRP A 174      28.973  92.816  47.556  0.00  0.00      A    C  
ATOM   2309  H   TRP A 174      34.747  92.237  42.450  0.00  0.00      A    H  
ATOM   2310  HA  TRP A 174      32.115  93.071  43.076  0.00  0.00      A    H  
ATOM   2311  HB2 TRP A 174      33.408  92.173  44.785  0.00  0.00      A    H  
ATOM   2312  HB3 TRP A 174      34.389  93.479  44.780  0.00  0.00      A    H  
ATOM   2313  HD1 TRP A 174      33.528  95.653  46.090  0.00  0.00      A    H  
ATOM   2314  HE1 TRP A 174      31.612  96.147  47.662  0.00  0.00      A    H  
ATOM   2315  HE3 TRP A 174      31.037  91.409  45.356  0.00  0.00      A    H  
ATOM   2316  HZ2 TRP A 174      29.275  94.711  48.418  0.00  0.00      A    H  
ATOM   2317  HZ3 TRP A 174      28.995  91.020  46.500  0.00  0.00      A    H  
ATOM   2318  HH2 TRP A 174      28.124  92.637  48.035  0.00  0.00      A    H  
ATOM   2319  N   GLU A 175      34.053  95.631  42.577  0.00  0.00      A    N  
ATOM   2320  CA  GLU A 175      34.096  97.045  42.233  0.00  0.00      A    C  
ATOM   2321  C   GLU A 175      33.119  97.412  41.108  0.00  0.00      A    C  
ATOM   2322  O   GLU A 175      32.472  98.455  41.106  0.00  0.00      A    O  
ATOM   2323  CB  GLU A 175      35.530  97.409  41.771  0.00  0.00      A    C  
ATOM   2324  CG  GLU A 175      36.638  97.346  42.866  0.00  0.00      A    C  
ATOM   2325  CD  GLU A 175      38.010  97.618  42.259  0.00  0.00      A    C  
ATOM   2326  OE1 GLU A 175      38.086  97.606  41.003  0.00  0.00      A    O  
ATOM   2327  OE2 GLU A 175      39.015  97.819  42.983  0.00  0.00      A    O1-
ATOM   2328  H   GLU A 175      34.909  95.013  42.561  0.00  0.00      A    H  
ATOM   2329  HA  GLU A 175      33.880  97.603  43.052  0.00  0.00      A    H  
ATOM   2330  HB2 GLU A 175      35.789  96.770  41.065  0.00  0.00      A    H  
ATOM   2331  HB3 GLU A 175      35.512  98.336  41.435  0.00  0.00      A    H  
ATOM   2332  HG2 GLU A 175      36.449  98.043  43.513  0.00  0.00      A    H  
ATOM   2333  HG3 GLU A 175      36.641  96.447  43.229  0.00  0.00      A    H  
ATOM   2334  N   TYR A 176      32.966  96.523  40.104  0.00  0.00      A    N  
ATOM   2335  CA  TYR A 176      31.994  96.701  39.041  0.00  0.00      A    C  
ATOM   2336  C   TYR A 176      30.579  96.298  39.437  0.00  0.00      A    C  
ATOM   2337  O   TYR A 176      29.620  96.822  38.879  0.00  0.00      A    O  
ATOM   2338  CB  TYR A 176      32.388  95.908  37.773  0.00  0.00      A    C  
ATOM   2339  CG  TYR A 176      33.633  96.483  37.173  0.00  0.00      A    C  
ATOM   2340  CD1 TYR A 176      33.564  97.685  36.452  0.00  0.00      A    C  
ATOM   2341  CD2 TYR A 176      34.869  95.831  37.300  0.00  0.00      A    C  
ATOM   2342  CE1 TYR A 176      34.713  98.227  35.866  0.00  0.00      A    C  
ATOM   2343  CE2 TYR A 176      36.019  96.373  36.709  0.00  0.00      A    C  
ATOM   2344  CZ  TYR A 176      35.939  97.575  35.995  0.00  0.00      A    C  
ATOM   2345  OH  TYR A 176      37.079  98.127  35.383  0.00  0.00      A    O  
ATOM   2346  H   TYR A 176      33.610  95.704  40.169  0.00  0.00      A    H  
ATOM   2347  HA  TYR A 176      31.977  97.686  38.785  0.00  0.00      A    H  
ATOM   2348  HB2 TYR A 176      32.557  94.979  38.040  0.00  0.00      A    H  
ATOM   2349  HB3 TYR A 176      31.653  95.988  37.128  0.00  0.00      A    H  
ATOM   2350  HD1 TYR A 176      32.694  98.155  36.356  0.00  0.00      A    H  
ATOM   2351  HD2 TYR A 176      34.930  94.986  37.809  0.00  0.00      A    H  
ATOM   2352  HE1 TYR A 176      34.654  99.086  35.354  0.00  0.00      A    H  
ATOM   2353  HE2 TYR A 176      36.894  95.903  36.796  0.00  0.00      A    H  
ATOM   2354  HH  TYR A 176      37.875  97.876  35.922  0.00  0.00      A    H  
ATOM   2355  N   LEU A 177      30.403  95.382  40.419  0.00  0.00      A    N  
ATOM   2356  CA  LEU A 177      29.103  95.015  40.969  0.00  0.00      A    C  
ATOM   2357  C   LEU A 177      28.438  96.152  41.732  0.00  0.00      A    C  
ATOM   2358  O   LEU A 177      27.237  96.374  41.601  0.00  0.00      A    O  
ATOM   2359  CB  LEU A 177      29.165  93.782  41.915  0.00  0.00      A    C  
ATOM   2360  CG  LEU A 177      29.518  92.433  41.251  0.00  0.00      A    C  
ATOM   2361  CD1 LEU A 177      29.774  91.352  42.317  0.00  0.00      A    C  
ATOM   2362  CD2 LEU A 177      28.422  91.952  40.284  0.00  0.00      A    C  
ATOM   2363  H   LEU A 177      31.306  94.956  40.750  0.00  0.00      A    H  
ATOM   2364  HA  LEU A 177      28.495  94.748  40.202  0.00  0.00      A    H  
ATOM   2365  HB2 LEU A 177      29.859  93.966  42.600  0.00  0.00      A    H  
ATOM   2366  HB3 LEU A 177      28.273  93.683  42.335  0.00  0.00      A    H  
ATOM   2367  HG  LEU A 177      30.340  92.550  40.700  0.00  0.00      A    H  
ATOM   2368 HD11 LEU A 177      28.951  91.238  42.869  0.00  0.00      A    H  
ATOM   2369 HD12 LEU A 177      29.999  90.493  41.862  0.00  0.00      A    H  
ATOM   2370 HD13 LEU A 177      30.534  91.639  42.896  0.00  0.00      A    H  
ATOM   2371 HD21 LEU A 177      28.301  92.632  39.564  0.00  0.00      A    H  
ATOM   2372 HD22 LEU A 177      28.699  91.081  39.884  0.00  0.00      A    H  
ATOM   2373 HD23 LEU A 177      27.569  91.837  40.789  0.00  0.00      A    H  
ATOM   2374  N   SER A 178      29.206  96.912  42.545  0.00  0.00      A    N  
ATOM   2375  CA  SER A 178      28.675  98.045  43.292  0.00  0.00      A    C  
ATOM   2376  C   SER A 178      28.765  99.343  42.500  0.00  0.00      A    C  
ATOM   2377  O   SER A 178      28.181 100.358  42.875  0.00  0.00      A    O  
ATOM   2378  CB  SER A 178      29.403  98.225  44.662  0.00  0.00      A    C  
ATOM   2379  OG  SER A 178      30.799  98.491  44.491  0.00  0.00      A    O  
ATOM   2380  H   SER A 178      30.203  96.611  42.584  0.00  0.00      A    H  
ATOM   2381  HA  SER A 178      27.698  97.865  43.481  0.00  0.00      A    H  
ATOM   2382  HB2 SER A 178      28.982  98.988  45.139  0.00  0.00      A    H  
ATOM   2383  HB3 SER A 178      29.294  97.386  45.183  0.00  0.00      A    H  
ATOM   2384  HG  SER A 178      31.260  98.393  45.369  0.00  0.00      A    H  
ATOM   2385  N   GLY A 179      29.470  99.331  41.344  0.00  0.00      A    N  
ATOM   2386  CA  GLY A 179      29.605 100.480  40.452  0.00  0.00      A    C  
ATOM   2387  C   GLY A 179      30.627 101.491  40.888  0.00  0.00      A    C  
ATOM   2388  O   GLY A 179      30.738 102.565  40.300  0.00  0.00      A    O  
ATOM   2389  H   GLY A 179      29.919  98.399  41.146  0.00  0.00      A    H  
ATOM   2390  HA2 GLY A 179      29.838 100.141  39.514  0.00  0.00      A    H  
ATOM   2391  HA3 GLY A 179      28.691 100.934  40.362  0.00  0.00      A    H  
ATOM   2392  N   GLY A 180      31.402 101.183  41.938  0.00  0.00      A    N  
ATOM   2393  CA  GLY A 180      32.389 102.091  42.484  0.00  0.00      A    C  
ATOM   2394  C   GLY A 180      33.552 101.327  43.035  0.00  0.00      A    C  
ATOM   2395  O   GLY A 180      33.411 100.218  43.526  0.00  0.00      A    O  
ATOM   2396  H   GLY A 180      31.225 100.224  42.324  0.00  0.00      A    H  
ATOM   2397  HA2 GLY A 180      32.704 102.718  41.759  0.00  0.00      A    H  
ATOM   2398  HA3 GLY A 180      31.967 102.645  43.214  0.00  0.00      A    H  
ATOM   2399  N   SER A 181      34.752 101.929  42.999  0.00  0.00      A    N  
ATOM   2400  CA  SER A 181      35.934 101.363  43.638  0.00  0.00      A    C  
ATOM   2401  C   SER A 181      36.225 102.233  44.841  0.00  0.00      A    C  
ATOM   2402  O   SER A 181      36.586 103.400  44.690  0.00  0.00      A    O  
ATOM   2403  CB  SER A 181      37.154 101.354  42.650  0.00  0.00      A    C  
ATOM   2404  OG  SER A 181      38.439 101.032  43.214  0.00  0.00      A    O  
ATOM   2405  H   SER A 181      34.759 102.831  42.476  0.00  0.00      A    H  
ATOM   2406  HA  SER A 181      35.707 100.454  43.959  0.00  0.00      A    H  
ATOM   2407  HB2 SER A 181      36.951 100.689  41.914  0.00  0.00      A    H  
ATOM   2408  HB3 SER A 181      37.212 102.271  42.224  0.00  0.00      A    H  
ATOM   2409  HG  SER A 181      38.587 100.051  43.137  0.00  0.00      A    H  
ATOM   2410  N   SER A 182      36.045 101.708  46.079  0.00  0.00      A    N  
ATOM   2411  CA  SER A 182      36.286 102.506  47.282  0.00  0.00      A    C  
ATOM   2412  C   SER A 182      37.706 102.403  47.804  0.00  0.00      A    C  
ATOM   2413  O   SER A 182      38.097 103.114  48.728  0.00  0.00      A    O  
ATOM   2414  CB  SER A 182      35.318 102.154  48.456  0.00  0.00      A    C  
ATOM   2415  OG  SER A 182      35.598 100.915  49.124  0.00  0.00      A    O  
ATOM   2416  H   SER A 182      35.733 100.727  46.086  0.00  0.00      A    H  
ATOM   2417  HA  SER A 182      36.108 103.480  47.047  0.00  0.00      A    H  
ATOM   2418  HB2 SER A 182      35.362 102.900  49.130  0.00  0.00      A    H  
ATOM   2419  HB3 SER A 182      34.382 102.115  48.086  0.00  0.00      A    H  
ATOM   2420  HG  SER A 182      35.276 100.161  48.558  0.00  0.00      A    H  
ATOM   2421  N   ILE A 183      38.529 101.521  47.204  0.00  0.00      A    N  
ATOM   2422  CA  ILE A 183      39.928 101.330  47.545  0.00  0.00      A    C  
ATOM   2423  C   ILE A 183      40.751 102.581  47.172  0.00  0.00      A    C  
ATOM   2424  O   ILE A 183      40.877 102.909  45.980  0.00  0.00      A    O  
ATOM   2425  CB  ILE A 183      40.484 100.066  46.891  0.00  0.00      A    C  
ATOM   2426  CG1 ILE A 183      39.742  98.810  47.415  0.00  0.00      A    C  
ATOM   2427  CG2 ILE A 183      42.008  99.942  47.136  0.00  0.00      A    C  
ATOM   2428  CD1 ILE A 183      39.983  97.577  46.534  0.00  0.00      A    C  
ATOM   2429  H   ILE A 183      38.047 100.967  46.441  0.00  0.00      A    H  
ATOM   2430  HA  ILE A 183      39.975 101.255  48.543  0.00  0.00      A    H  
ATOM   2431  HB  ILE A 183      40.323 100.119  45.912  0.00  0.00      A    H  
ATOM   2432 HG12 ILE A 183      40.062  98.618  48.330  0.00  0.00      A    H  
ATOM   2433 HG13 ILE A 183      38.772  99.007  47.425  0.00  0.00      A    H  
ATOM   2434 HG21 ILE A 183      42.345  99.139  46.657  0.00  0.00      A    H  
ATOM   2435 HG22 ILE A 183      42.456 100.760  46.790  0.00  0.00      A    H  
ATOM   2436 HG23 ILE A 183      42.169  99.850  48.113  0.00  0.00      A    H  
ATOM   2437 HD11 ILE A 183      40.959  97.380  46.518  0.00  0.00      A    H  
ATOM   2438 HD12 ILE A 183      39.484  96.806  46.918  0.00  0.00      A    H  
ATOM   2439 HD13 ILE A 183      39.657  97.772  45.614  0.00  0.00      A    H  
ATOM   2440  N   PRO A 184      41.324 103.343  48.117  0.00  0.00      A    N  
ATOM   2441  CA  PRO A 184      42.057 104.556  47.827  0.00  0.00      A    C  
ATOM   2442  C   PRO A 184      43.343 104.258  47.120  0.00  0.00      A    C  
ATOM   2443  O   PRO A 184      43.899 103.161  47.206  0.00  0.00      A    O  
ATOM   2444  CB  PRO A 184      42.313 105.222  49.187  0.00  0.00      A    C  
ATOM   2445  CG  PRO A 184      42.305 104.064  50.182  0.00  0.00      A    C  
ATOM   2446  CD  PRO A 184      41.416 102.999  49.529  0.00  0.00      A    C  
ATOM   2447  HA  PRO A 184      41.487 105.200  47.291  0.00  0.00      A    H  
ATOM   2448  HB2 PRO A 184      43.199 105.681  49.200  0.00  0.00      A    H  
ATOM   2449  HB3 PRO A 184      41.591 105.873  49.409  0.00  0.00      A    H  
ATOM   2450  HG2 PRO A 184      43.228 103.718  50.314  0.00  0.00      A    H  
ATOM   2451  HG3 PRO A 184      41.919 104.360  51.050  0.00  0.00      A    H  
ATOM   2452  HD2 PRO A 184      41.820 102.080  49.655  0.00  0.00      A    H  
ATOM   2453  HD3 PRO A 184      40.501 102.991  49.964  0.00  0.00      A    H  
ATOM   2454  N   GLU A 185      43.827 105.244  46.359  0.00  0.00      A    N  
ATOM   2455  CA  GLU A 185      45.043 105.087  45.621  0.00  0.00      A    C  
ATOM   2456  C   GLU A 185      46.243 104.893  46.525  0.00  0.00      A    C  
ATOM   2457  O   GLU A 185      46.507 105.675  47.433  0.00  0.00      A    O  
ATOM   2458  CB  GLU A 185      45.215 106.286  44.703  0.00  0.00      A    C  
ATOM   2459  CG  GLU A 185      46.427 106.125  43.776  0.00  0.00      A    C  
ATOM   2460  CD  GLU A 185      46.135 106.917  42.521  0.00  0.00      A    C  
ATOM   2461  OE1 GLU A 185      45.104 106.533  41.889  0.00  0.00      A    O  
ATOM   2462  OE2 GLU A 185      46.883 107.867  42.204  0.00  0.00      A    O1-
ATOM   2463  H   GLU A 185      43.246 106.107  46.360  0.00  0.00      A    H  
ATOM   2464  HA  GLU A 185      44.969 104.291  44.992  0.00  0.00      A    H  
ATOM   2465  HB2 GLU A 185      44.425 106.355  44.136  0.00  0.00      A    H  
ATOM   2466  HB3 GLU A 185      45.374 107.074  45.253  0.00  0.00      A    H  
ATOM   2467  HG2 GLU A 185      47.188 106.517  44.209  0.00  0.00      A    H  
ATOM   2468  HG3 GLU A 185      46.500 105.199  43.536  0.00  0.00      A    H  
ATOM   2469  N   GLY A 186      46.970 103.779  46.321  0.00  0.00      A    N  
ATOM   2470  CA  GLY A 186      48.082 103.418  47.177  0.00  0.00      A    C  
ATOM   2471  C   GLY A 186      47.735 102.425  48.251  0.00  0.00      A    C  
ATOM   2472  O   GLY A 186      48.622 101.983  48.971  0.00  0.00      A    O  
ATOM   2473  H   GLY A 186      46.659 103.215  45.503  0.00  0.00      A    H  
ATOM   2474  HA2 GLY A 186      48.839 103.041  46.599  0.00  0.00      A    H  
ATOM   2475  HA3 GLY A 186      48.459 104.266  47.609  0.00  0.00      A    H  
ATOM   2476  N   HIS A 187      46.468 102.007  48.415  0.00  0.00      A    N  
ATOM   2477  CA  HIS A 187      46.140 100.963  49.374  0.00  0.00      A    C  
ATOM   2478  C   HIS A 187      45.727  99.702  48.654  0.00  0.00      A    C  
ATOM   2479  O   HIS A 187      45.515  99.696  47.444  0.00  0.00      A    O  
ATOM   2480  CB  HIS A 187      45.069 101.386  50.387  0.00  0.00      A    C  
ATOM   2481  CG  HIS A 187      45.515 102.489  51.302  0.00  0.00      A    C  
ATOM   2482  CD2 HIS A 187      45.041 102.991  52.478  0.00  0.00      A    C  
ATOM   2483  ND1 HIS A 187      46.689 103.119  50.958  0.00  0.00      A    N  
ATOM   2484  CE1 HIS A 187      46.915 103.985  51.923  0.00  0.00      A    C  
ATOM   2485  NE2 HIS A 187      45.948 103.950  52.870  0.00  0.00      A    N  
ATOM   2486  H   HIS A 187      45.776 102.483  47.815  0.00  0.00      A    H  
ATOM   2487  HA  HIS A 187      46.961 100.766  49.921  0.00  0.00      A    H  
ATOM   2488  HB2 HIS A 187      44.255 101.698  49.890  0.00  0.00      A    H  
ATOM   2489  HB3 HIS A 187      44.820 100.592  50.949  0.00  0.00      A    H  
ATOM   2490  HD1 HIS A 187      47.233 102.955  50.165  0.00  0.00      A    H  
ATOM   2491  HD2 HIS A 187      44.219 102.720  52.949  0.00  0.00      A    H  
ATOM   2492  HE1 HIS A 187      47.710 104.610  51.972  0.00  0.00      A    H  
ATOM   2493  N   CYS A 188      45.651  98.599  49.396  0.00  0.00      A    N  
ATOM   2494  CA  CYS A 188      45.245  97.319  48.850  0.00  0.00      A    C  
ATOM   2495  C   CYS A 188      44.541  96.531  49.957  0.00  0.00      A    C  
ATOM   2496  O   CYS A 188      45.156  96.284  50.998  0.00  0.00      A    O  
ATOM   2497  CB  CYS A 188      46.475  96.602  48.252  0.00  0.00      A    C  
ATOM   2498  SG  CYS A 188      46.085  95.091  47.353  0.00  0.00      A    S  
ATOM   2499  H   CYS A 188      45.957  98.592  50.362  0.00  0.00      A    H  
ATOM   2500  HA  CYS A 188      44.512  97.497  48.061  0.00  0.00      A    H  
ATOM   2501  HB2 CYS A 188      46.993  97.262  47.555  0.00  0.00      A    H  
ATOM   2502  HB3 CYS A 188      47.191  96.356  49.028  0.00  0.00      A    H  
ATOM   2503  N   TYR A 189      43.264  96.209  49.721  0.00  0.00      A    N  
ATOM   2504  CA  TYR A 189      42.346  95.488  50.595  0.00  0.00      A    C  
ATOM   2505  C   TYR A 189      41.106  95.107  49.761  0.00  0.00      A    C  
ATOM   2506  O   TYR A 189      40.970  95.579  48.633  0.00  0.00      A    O  
ATOM   2507  CB  TYR A 189      41.989  96.331  51.848  0.00  0.00      A    C  
ATOM   2508  CG  TYR A 189      41.242  97.641  51.623  0.00  0.00      A    C  
ATOM   2509  CD1 TYR A 189      41.931  98.870  51.674  0.00  0.00      A    C  
ATOM   2510  CD2 TYR A 189      39.845  97.642  51.415  0.00  0.00      A    C  
ATOM   2511  CE1 TYR A 189      41.225 100.081  51.533  0.00  0.00      A    C  
ATOM   2512  CE2 TYR A 189      39.145  98.847  51.233  0.00  0.00      A    C  
ATOM   2513  CZ  TYR A 189      39.835 100.070  51.302  0.00  0.00      A    C  
ATOM   2514  OH  TYR A 189      39.161 101.245  51.160  0.00  0.00      A    O  
ATOM   2515  H   TYR A 189      42.829  96.434  48.832  0.00  0.00      A    H  
ATOM   2516  HA  TYR A 189      42.837  94.565  50.909  0.00  0.00      A    H  
ATOM   2517  HB2 TYR A 189      41.376  95.724  52.515  0.00  0.00      A    H  
ATOM   2518  HB3 TYR A 189      42.893  96.537  52.422  0.00  0.00      A    H  
ATOM   2519  HD1 TYR A 189      42.997  98.890  51.853  0.00  0.00      A    H  
ATOM   2520  HD2 TYR A 189      39.296  96.715  51.403  0.00  0.00      A    H  
ATOM   2521  HE1 TYR A 189      41.753 101.018  51.617  0.00  0.00      A    H  
ATOM   2522  HE2 TYR A 189      38.077  98.823  51.068  0.00  0.00      A    H  
ATOM   2523  HH  TYR A 189      38.250 101.156  50.857  0.00  0.00      A    H  
ATOM   2524  N   ALA A 190      40.234  94.260  50.325  0.00  0.00      A    N  
ATOM   2525  CA  ALA A 190      39.003  93.839  49.689  0.00  0.00      A    C  
ATOM   2526  C   ALA A 190      37.821  94.674  50.177  0.00  0.00      A    C  
ATOM   2527  O   ALA A 190      37.611  94.815  51.379  0.00  0.00      A    O  
ATOM   2528  CB  ALA A 190      38.765  92.359  50.034  0.00  0.00      A    C  
ATOM   2529  H   ALA A 190      40.531  93.954  51.276  0.00  0.00      A    H  
ATOM   2530  HA  ALA A 190      39.088  93.962  48.692  0.00  0.00      A    H  
ATOM   2531  HB1 ALA A 190      39.409  91.797  49.521  0.00  0.00      A    H  
ATOM   2532  HB2 ALA A 190      38.904  92.226  51.012  0.00  0.00      A    H  
ATOM   2533  HB3 ALA A 190      37.831  92.113  49.788  0.00  0.00      A    H  
ATOM   2534  N   GLU A 191      37.016  95.252  49.254  0.00  0.00      A    N  
ATOM   2535  CA  GLU A 191      35.874  96.097  49.592  0.00  0.00      A    C  
ATOM   2536  C   GLU A 191      34.734  95.403  50.350  0.00  0.00      A    C  
ATOM   2537  O   GLU A 191      34.218  95.906  51.346  0.00  0.00      A    O  
ATOM   2538  CB  GLU A 191      35.290  96.739  48.312  0.00  0.00      A    C  
ATOM   2539  CG  GLU A 191      34.117  97.709  48.603  0.00  0.00      A    C  
ATOM   2540  CD  GLU A 191      33.572  98.382  47.345  0.00  0.00      A    C  
ATOM   2541  OE1 GLU A 191      32.355  98.202  47.061  0.00  0.00      A    O  
ATOM   2542  OE2 GLU A 191      34.366  99.105  46.691  0.00  0.00      A    O1-
ATOM   2543  H   GLU A 191      37.294  95.032  48.267  0.00  0.00      A    H  
ATOM   2544  HA  GLU A 191      36.199  96.898  50.146  0.00  0.00      A    H  
ATOM   2545  HB2 GLU A 191      35.998  97.260  47.889  0.00  0.00      A    H  
ATOM   2546  HB3 GLU A 191      34.941  96.023  47.750  0.00  0.00      A    H  
ATOM   2547  HG2 GLU A 191      33.391  97.186  49.002  0.00  0.00      A    H  
ATOM   2548  HG3 GLU A 191      34.451  98.412  49.198  0.00  0.00      A    H  
ATOM   2549  N   PHE A 192      34.308  94.219  49.885  0.00  0.00      A    N  
ATOM   2550  CA  PHE A 192      33.120  93.541  50.430  0.00  0.00      A    C  
ATOM   2551  C   PHE A 192      33.231  93.165  51.918  0.00  0.00      A    C  
ATOM   2552  O   PHE A 192      32.270  93.339  52.668  0.00  0.00      A    O  
ATOM   2553  CB  PHE A 192      32.678  92.363  49.543  0.00  0.00      A    C  
ATOM   2554  CG  PHE A 192      33.708  91.301  49.215  0.00  0.00      A    C  
ATOM   2555  CD1 PHE A 192      34.677  91.531  48.215  0.00  0.00      A    C  
ATOM   2556  CD2 PHE A 192      33.760  90.109  49.965  0.00  0.00      A    C  
ATOM   2557  CE1 PHE A 192      35.643  90.570  47.957  0.00  0.00      A    C  
ATOM   2558  CE2 PHE A 192      34.713  89.149  49.664  0.00  0.00      A    C  
ATOM   2559  CZ  PHE A 192      35.655  89.379  48.671  0.00  0.00      A    C  
ATOM   2560  H   PHE A 192      34.750  93.798  49.085  0.00  0.00      A    H  
ATOM   2561  HA  PHE A 192      32.306  94.268  50.380  0.00  0.00      A    H  
ATOM   2562  HB2 PHE A 192      31.814  91.875  49.997  0.00  0.00      A    H  
ATOM   2563  HB3 PHE A 192      32.317  92.755  48.603  0.00  0.00      A    H  
ATOM   2564  HD1 PHE A 192      34.662  92.441  47.631  0.00  0.00      A    H  
ATOM   2565  HD2 PHE A 192      33.050  89.924  50.759  0.00  0.00      A    H  
ATOM   2566  HE1 PHE A 192      36.383  90.747  47.194  0.00  0.00      A    H  
ATOM   2567  HE2 PHE A 192      34.731  88.223  50.219  0.00  0.00      A    H  
ATOM   2568  HZ  PHE A 192      36.400  88.626  48.462  0.00  0.00      A    H  
ATOM   2569  N   PHE A 193      34.443  92.774  52.341  0.00  0.00      A    N  
ATOM   2570  CA  PHE A 193      34.819  92.467  53.726  0.00  0.00      A    C  
ATOM   2571  C   PHE A 193      34.798  93.644  54.722  0.00  0.00      A    C  
ATOM   2572  O   PHE A 193      35.104  93.429  55.894  0.00  0.00      A    O  
ATOM   2573  CB  PHE A 193      36.166  91.709  53.766  0.00  0.00      A    C  
ATOM   2574  CG  PHE A 193      36.063  90.225  53.470  0.00  0.00      A    C  
ATOM   2575  CD1 PHE A 193      36.738  89.657  52.371  0.00  0.00      A    C  
ATOM   2576  CD2 PHE A 193      35.296  89.391  54.311  0.00  0.00      A    C  
ATOM   2577  CE1 PHE A 193      36.645  88.293  52.135  0.00  0.00      A    C  
ATOM   2578  CE2 PHE A 193      35.213  88.031  54.051  0.00  0.00      A    C  
ATOM   2579  CZ  PHE A 193      35.888  87.481  52.971  0.00  0.00      A    C  
ATOM   2580  H   PHE A 193      35.180  92.701  51.656  0.00  0.00      A    H  
ATOM   2581  HA  PHE A 193      34.045  91.802  54.114  0.00  0.00      A    H  
ATOM   2582  HB2 PHE A 193      36.873  92.175  53.079  0.00  0.00      A    H  
ATOM   2583  HB3 PHE A 193      36.632  91.786  54.750  0.00  0.00      A    H  
ATOM   2584  HD1 PHE A 193      37.335  90.269  51.710  0.00  0.00      A    H  
ATOM   2585  HD2 PHE A 193      34.775  89.805  55.162  0.00  0.00      A    H  
ATOM   2586  HE1 PHE A 193      37.157  87.869  51.285  0.00  0.00      A    H  
ATOM   2587  HE2 PHE A 193      34.619  87.401  54.693  0.00  0.00      A    H  
ATOM   2588  HZ  PHE A 193      35.820  86.420  52.776  0.00  0.00      A    H  
ATOM   2589  N   TYR A 194      34.398  94.845  54.273  0.00  0.00      A    N  
ATOM   2590  CA  TYR A 194      34.059  95.941  55.162  0.00  0.00      A    C  
ATOM   2591  C   TYR A 194      32.950  95.573  56.145  0.00  0.00      A    C  
ATOM   2592  O   TYR A 194      32.997  95.916  57.323  0.00  0.00      A    O  
ATOM   2593  CB  TYR A 194      33.678  97.207  54.345  0.00  0.00      A    C  
ATOM   2594  CG  TYR A 194      33.543  98.414  55.233  0.00  0.00      A    C  
ATOM   2595  CD1 TYR A 194      32.280  98.949  55.536  0.00  0.00      A    C  
ATOM   2596  CD2 TYR A 194      34.683  98.993  55.811  0.00  0.00      A    C  
ATOM   2597  CE1 TYR A 194      32.165 100.056  56.389  0.00  0.00      A    C  
ATOM   2598  CE2 TYR A 194      34.566 100.101  56.664  0.00  0.00      A    C  
ATOM   2599  CZ  TYR A 194      33.305 100.637  56.943  0.00  0.00      A    C  
ATOM   2600  OH  TYR A 194      33.172 101.763  57.779  0.00  0.00      A    O  
ATOM   2601  H   TYR A 194      34.254  94.876  53.235  0.00  0.00      A    H  
ATOM   2602  HA  TYR A 194      34.883  96.183  55.700  0.00  0.00      A    H  
ATOM   2603  HB2 TYR A 194      34.396  97.368  53.690  0.00  0.00      A    H  
ATOM   2604  HB3 TYR A 194      32.813  97.032  53.908  0.00  0.00      A    H  
ATOM   2605  HD1 TYR A 194      31.463  98.543  55.145  0.00  0.00      A    H  
ATOM   2606  HD2 TYR A 194      35.578  98.617  55.617  0.00  0.00      A    H  
ATOM   2607  HE1 TYR A 194      31.259 100.428  56.601  0.00  0.00      A    H  
ATOM   2608  HE2 TYR A 194      35.382 100.506  57.070  0.00  0.00      A    H  
ATOM   2609  HH  TYR A 194      33.934 101.770  58.415  0.00  0.00      A    H  
ATOM   2610  N   ASN A 195      31.915  94.842  55.680  0.00  0.00      A    N  
ATOM   2611  CA  ASN A 195      30.870  94.351  56.555  0.00  0.00      A    C  
ATOM   2612  C   ASN A 195      31.424  93.252  57.456  0.00  0.00      A    C  
ATOM   2613  O   ASN A 195      31.888  92.214  56.983  0.00  0.00      A    O  
ATOM   2614  CB  ASN A 195      29.664  93.819  55.726  0.00  0.00      A    C  
ATOM   2615  CG  ASN A 195      28.504  93.378  56.618  0.00  0.00      A    C  
ATOM   2616  ND2 ASN A 195      27.556  92.591  56.059  0.00  0.00      A    N  
ATOM   2617  OD1 ASN A 195      28.447  93.686  57.807  0.00  0.00      A    O  
ATOM   2618  H   ASN A 195      31.945  94.672  54.655  0.00  0.00      A    H  
ATOM   2619  HA  ASN A 195      30.596  95.108  57.154  0.00  0.00      A    H  
ATOM   2620  HB2 ASN A 195      29.353  94.550  55.136  0.00  0.00      A    H  
ATOM   2621  HB3 ASN A 195      29.976  93.041  55.199  0.00  0.00      A    H  
ATOM   2622 HD21 ASN A 195      27.666  92.335  55.097  0.00  0.00      A    H  
ATOM   2623 HD22 ASN A 195      26.787  92.286  56.593  0.00  0.00      A    H  
ATOM   2624  N   TRP A 196      31.314  93.448  58.789  0.00  0.00      A    N  
ATOM   2625  CA  TRP A 196      31.777  92.523  59.797  0.00  0.00      A    C  
ATOM   2626  C   TRP A 196      31.111  91.162  59.660  0.00  0.00      A    C  
ATOM   2627  O   TRP A 196      31.764  90.140  59.831  0.00  0.00      A    O  
ATOM   2628  CB  TRP A 196      31.630  93.110  61.237  0.00  0.00      A    C  
ATOM   2629  CG  TRP A 196      30.206  93.355  61.729  0.00  0.00      A    C  
ATOM   2630  CD1 TRP A 196      29.433  94.479  61.646  0.00  0.00      A    C  
ATOM   2631  CD2 TRP A 196      29.400  92.360  62.380  0.00  0.00      A    C  
ATOM   2632  CE2 TRP A 196      28.148  92.947  62.649  0.00  0.00      A    C  
ATOM   2633  CE3 TRP A 196      29.661  91.042  62.729  0.00  0.00      A    C  
ATOM   2634  NE1 TRP A 196      28.186  94.243  62.190  0.00  0.00      A    N  
ATOM   2635  CZ2 TRP A 196      27.142  92.222  63.275  0.00  0.00      A    C  
ATOM   2636  CZ3 TRP A 196      28.644  90.304  63.344  0.00  0.00      A    C  
ATOM   2637  CH2 TRP A 196      27.402  90.887  63.622  0.00  0.00      A    C  
ATOM   2638  H   TRP A 196      30.844  94.368  59.024  0.00  0.00      A    H  
ATOM   2639  HA  TRP A 196      32.770  92.387  59.665  0.00  0.00      A    H  
ATOM   2640  HB2 TRP A 196      32.054  92.475  61.881  0.00  0.00      A    H  
ATOM   2641  HB3 TRP A 196      32.104  93.989  61.269  0.00  0.00      A    H  
ATOM   2642  HD1 TRP A 196      29.723  95.348  61.250  0.00  0.00      A    H  
ATOM   2643  HE1 TRP A 196      27.441  94.899  62.242  0.00  0.00      A    H  
ATOM   2644  HE3 TRP A 196      30.542  90.618  62.553  0.00  0.00      A    H  
ATOM   2645  HZ2 TRP A 196      26.251  92.641  63.476  0.00  0.00      A    H  
ATOM   2646  HZ3 TRP A 196      28.816  89.357  63.582  0.00  0.00      A    H  
ATOM   2647  HH2 TRP A 196      26.695  90.356  64.068  0.00  0.00      A    H  
ATOM   2648  N   TYR A 197      29.805  91.105  59.290  0.00  0.00      A    N  
ATOM   2649  CA  TYR A 197      29.065  89.859  59.176  0.00  0.00      A    C  
ATOM   2650  C   TYR A 197      29.720  88.875  58.207  0.00  0.00      A    C  
ATOM   2651  O   TYR A 197      29.945  87.722  58.559  0.00  0.00      A    O  
ATOM   2652  CB  TYR A 197      27.595  90.147  58.749  0.00  0.00      A    C  
ATOM   2653  CG  TYR A 197      26.766  88.894  58.668  0.00  0.00      A    C  
ATOM   2654  CD1 TYR A 197      26.468  88.313  57.423  0.00  0.00      A    C  
ATOM   2655  CD2 TYR A 197      26.327  88.261  59.838  0.00  0.00      A    C  
ATOM   2656  CE1 TYR A 197      25.725  87.128  57.354  0.00  0.00      A    C  
ATOM   2657  CE2 TYR A 197      25.583  87.074  59.768  0.00  0.00      A    C  
ATOM   2658  CZ  TYR A 197      25.279  86.512  58.524  0.00  0.00      A    C  
ATOM   2659  OH  TYR A 197      24.550  85.312  58.439  0.00  0.00      A    O  
ATOM   2660  H   TYR A 197      29.390  92.045  59.097  0.00  0.00      A    H  
ATOM   2661  HA  TYR A 197      29.034  89.421  60.089  0.00  0.00      A    H  
ATOM   2662  HB2 TYR A 197      27.201  90.752  59.425  0.00  0.00      A    H  
ATOM   2663  HB3 TYR A 197      27.622  90.573  57.857  0.00  0.00      A    H  
ATOM   2664  HD1 TYR A 197      26.785  88.745  56.588  0.00  0.00      A    H  
ATOM   2665  HD2 TYR A 197      26.543  88.652  60.722  0.00  0.00      A    H  
ATOM   2666  HE1 TYR A 197      25.515  86.722  56.463  0.00  0.00      A    H  
ATOM   2667  HE2 TYR A 197      25.271  86.631  60.605  0.00  0.00      A    H  
ATOM   2668  HH  TYR A 197      25.138  84.617  58.042  0.00  0.00      A    H  
ATOM   2669  N   PHE A 198      30.149  89.387  57.046  0.00  0.00      A    N  
ATOM   2670  CA  PHE A 198      30.863  88.622  56.026  0.00  0.00      A    C  
ATOM   2671  C   PHE A 198      32.225  88.120  56.529  0.00  0.00      A    C  
ATOM   2672  O   PHE A 198      32.547  86.961  56.289  0.00  0.00      A    O  
ATOM   2673  CB  PHE A 198      30.994  89.450  54.734  0.00  0.00      A    C  
ATOM   2674  CG  PHE A 198      29.692  90.008  54.166  0.00  0.00      A    C  
ATOM   2675  CD1 PHE A 198      28.457  89.332  54.306  0.00  0.00      A    C  
ATOM   2676  CD2 PHE A 198      29.741  91.145  53.336  0.00  0.00      A    C  
ATOM   2677  CE1 PHE A 198      27.307  89.855  53.730  0.00  0.00      A    C  
ATOM   2678  CE2 PHE A 198      28.584  91.653  52.764  0.00  0.00      A    C  
ATOM   2679  CZ  PHE A 198      27.367  91.017  52.972  0.00  0.00      A    C  
ATOM   2680  H   PHE A 198      30.052  90.377  56.874  0.00  0.00      A    H  
ATOM   2681  HA  PHE A 198      30.273  87.735  55.796  0.00  0.00      A    H  
ATOM   2682  HB2 PHE A 198      31.673  90.287  54.910  0.00  0.00      A    H  
ATOM   2683  HB3 PHE A 198      31.468  88.841  53.962  0.00  0.00      A    H  
ATOM   2684  HD1 PHE A 198      28.384  88.412  54.866  0.00  0.00      A    H  
ATOM   2685  HD2 PHE A 198      30.684  91.633  53.154  0.00  0.00      A    H  
ATOM   2686  HE1 PHE A 198      26.362  89.346  53.859  0.00  0.00      A    H  
ATOM   2687  HE2 PHE A 198      28.634  92.538  52.144  0.00  0.00      A    H  
ATOM   2688  HZ  PHE A 198      26.469  91.411  52.518  0.00  0.00      A    H  
ATOM   2689  N   LEU A 199      32.958  88.950  57.285  0.00  0.00      A    N  
ATOM   2690  CA  LEU A 199      34.224  88.574  57.922  0.00  0.00      A    C  
ATOM   2691  C   LEU A 199      34.039  87.452  58.970  0.00  0.00      A    C  
ATOM   2692  O   LEU A 199      34.817  86.496  58.978  0.00  0.00      A    O  
ATOM   2693  CB  LEU A 199      34.884  89.840  58.521  0.00  0.00      A    C  
ATOM   2694  CG  LEU A 199      36.354  89.683  58.977  0.00  0.00      A    C  
ATOM   2695  CD1 LEU A 199      37.321  89.577  57.778  0.00  0.00      A    C  
ATOM   2696  CD2 LEU A 199      36.756  90.831  59.924  0.00  0.00      A    C  
ATOM   2697  H   LEU A 199      32.598  89.874  57.495  0.00  0.00      A    H  
ATOM   2698  HA  LEU A 199      34.874  88.180  57.140  0.00  0.00      A    H  
ATOM   2699  HB2 LEU A 199      34.829  90.662  57.804  0.00  0.00      A    H  
ATOM   2700  HB3 LEU A 199      34.293  90.163  59.377  0.00  0.00      A    H  
ATOM   2701  HG  LEU A 199      36.447  88.762  59.555  0.00  0.00      A    H  
ATOM   2702 HD11 LEU A 199      36.800  89.504  56.824  0.00  0.00      A    H  
ATOM   2703 HD12 LEU A 199      37.982  90.441  57.701  0.00  0.00      A    H  
ATOM   2704 HD13 LEU A 199      37.961  88.702  57.864  0.00  0.00      A    H  
ATOM   2705 HD21 LEU A 199      37.822  91.055  59.877  0.00  0.00      A    H  
ATOM   2706 HD22 LEU A 199      36.216  91.751  59.700  0.00  0.00      A    H  
ATOM   2707 HD23 LEU A 199      36.533  90.569  60.959  0.00  0.00      A    H  
ATOM   2708  N   ILE A 200      32.998  87.571  59.809  0.00  0.00      A    N  
ATOM   2709  CA  ILE A 200      32.671  86.566  60.823  0.00  0.00      A    C  
ATOM   2710  C   ILE A 200      32.169  85.254  60.241  0.00  0.00      A    C  
ATOM   2711  O   ILE A 200      32.581  84.172  60.649  0.00  0.00      A    O  
ATOM   2712  CB  ILE A 200      31.649  87.099  61.826  0.00  0.00      A    C  
ATOM   2713  CG1 ILE A 200      32.183  88.325  62.610  0.00  0.00      A    C  
ATOM   2714  CG2 ILE A 200      31.157  86.009  62.808  0.00  0.00      A    C  
ATOM   2715  CD1 ILE A 200      33.455  88.112  63.444  0.00  0.00      A    C  
ATOM   2716  H   ILE A 200      32.448  88.469  59.705  0.00  0.00      A    H  
ATOM   2717  HA  ILE A 200      33.541  86.359  61.301  0.00  0.00      A    H  
ATOM   2718  HB  ILE A 200      30.838  87.399  61.323  0.00  0.00      A    H  
ATOM   2719 HG12 ILE A 200      32.355  89.066  61.950  0.00  0.00      A    H  
ATOM   2720 HG13 ILE A 200      31.450  88.639  63.228  0.00  0.00      A    H  
ATOM   2721 HG21 ILE A 200      30.427  86.387  63.368  0.00  0.00      A    H  
ATOM   2722 HG22 ILE A 200      30.820  85.234  62.284  0.00  0.00      A    H  
ATOM   2723 HG23 ILE A 200      31.918  85.728  63.383  0.00  0.00      A    H  
ATOM   2724 HD11 ILE A 200      34.192  87.829  62.837  0.00  0.00      A    H  
ATOM   2725 HD12 ILE A 200      33.690  88.968  63.893  0.00  0.00      A    H  
ATOM   2726 HD13 ILE A 200      33.278  87.405  64.122  0.00  0.00      A    H  
ATOM   2727  N   THR A 201      31.259  85.289  59.248  0.00  0.00      A    N  
ATOM   2728  CA  THR A 201      30.783  84.078  58.585  0.00  0.00      A    C  
ATOM   2729  C   THR A 201      31.888  83.386  57.821  0.00  0.00      A    C  
ATOM   2730  O   THR A 201      32.044  82.170  57.920  0.00  0.00      A    O  
ATOM   2731  CB  THR A 201      29.586  84.275  57.665  0.00  0.00      A    C  
ATOM   2732  CG2 THR A 201      28.393  84.748  58.502  0.00  0.00      A    C  
ATOM   2733  OG1 THR A 201      29.822  85.264  56.675  0.00  0.00      A    O  
ATOM   2734  H   THR A 201      30.934  86.245  59.003  0.00  0.00      A    H  
ATOM   2735  HA  THR A 201      30.436  83.445  59.294  0.00  0.00      A    H  
ATOM   2736  HB  THR A 201      29.385  83.382  57.182  0.00  0.00      A    H  
ATOM   2737  HG1 THR A 201      29.887  86.179  57.093  0.00  0.00      A    H  
ATOM   2738 HG21 THR A 201      28.719  85.098  59.381  0.00  0.00      A    H  
ATOM   2739 HG22 THR A 201      27.909  85.475  58.014  0.00  0.00      A    H  
ATOM   2740 HG23 THR A 201      27.770  83.981  58.660  0.00  0.00      A    H  
ATOM   2741  N   ALA A 202      32.749  84.171  57.150  0.00  0.00      A    N  
ATOM   2742  CA  ALA A 202      33.966  83.696  56.499  0.00  0.00      A    C  
ATOM   2743  C   ALA A 202      34.929  83.011  57.477  0.00  0.00      A    C  
ATOM   2744  O   ALA A 202      35.245  81.850  57.260  0.00  0.00      A    O  
ATOM   2745  CB  ALA A 202      34.651  84.837  55.744  0.00  0.00      A    C  
ATOM   2746  H   ALA A 202      32.542  85.160  57.043  0.00  0.00      A    H  
ATOM   2747  HA  ALA A 202      33.666  82.947  55.762  0.00  0.00      A    H  
ATOM   2748  HB1 ALA A 202      35.588  84.508  55.301  0.00  0.00      A    H  
ATOM   2749  HB2 ALA A 202      34.021  85.187  54.927  0.00  0.00      A    H  
ATOM   2750  HB3 ALA A 202      34.871  85.680  56.397  0.00  0.00      A    H  
ATOM   2751  N   SER A 203      35.309  83.675  58.579  0.00  0.00      A    N  
ATOM   2752  CA  SER A 203      36.199  83.106  59.604  0.00  0.00      A    C  
ATOM   2753  C   SER A 203      35.671  81.759  60.165  0.00  0.00      A    C  
ATOM   2754  O   SER A 203      36.433  80.794  60.311  0.00  0.00      A    O  
ATOM   2755  CB  SER A 203      36.435  84.163  60.711  0.00  0.00      A    C  
ATOM   2756  OG  SER A 203      37.525  83.840  61.559  0.00  0.00      A    O  
ATOM   2757  H   SER A 203      35.019  84.642  58.700  0.00  0.00      A    H  
ATOM   2758  HA  SER A 203      37.153  82.905  59.112  0.00  0.00      A    H  
ATOM   2759  HB2 SER A 203      36.649  85.134  60.266  0.00  0.00      A    H  
ATOM   2760  HB3 SER A 203      35.535  84.294  61.313  0.00  0.00      A    H  
ATOM   2761  HG  SER A 203      37.534  84.452  62.303  0.00  0.00      A    H  
ATOM   2762  N   THR A 204      34.345  81.694  60.376  0.00  0.00      A    N  
ATOM   2763  CA  THR A 204      33.696  80.453  60.800  0.00  0.00      A    C  
ATOM   2764  C   THR A 204      33.724  79.347  59.764  0.00  0.00      A    C  
ATOM   2765  O   THR A 204      34.197  78.245  60.040  0.00  0.00      A    O  
ATOM   2766  CB  THR A 204      32.252  80.672  61.233  0.00  0.00      A    C  
ATOM   2767  CG2 THR A 204      31.557  79.381  61.691  0.00  0.00      A    C  
ATOM   2768  OG1 THR A 204      32.239  81.512  62.375  0.00  0.00      A    O  
ATOM   2769  H   THR A 204      33.820  82.598  60.255  0.00  0.00      A    H  
ATOM   2770  HA  THR A 204      34.173  80.119  61.639  0.00  0.00      A    H  
ATOM   2771  HB  THR A 204      31.747  81.143  60.481  0.00  0.00      A    H  
ATOM   2772  HG1 THR A 204      32.355  82.478  62.109  0.00  0.00      A    H  
ATOM   2773 HG21 THR A 204      31.608  79.311  62.687  0.00  0.00      A    H  
ATOM   2774 HG22 THR A 204      30.598  79.400  61.406  0.00  0.00      A    H  
ATOM   2775 HG23 THR A 204      32.013  78.593  61.277  0.00  0.00      A    H  
ATOM   2776  N   LEU A 205      33.253  79.619  58.529  0.00  0.00      A    N  
ATOM   2777  CA  LEU A 205      33.182  78.649  57.449  0.00  0.00      A    C  
ATOM   2778  C   LEU A 205      34.535  78.242  56.882  0.00  0.00      A    C  
ATOM   2779  O   LEU A 205      34.747  77.067  56.597  0.00  0.00      A    O  
ATOM   2780  CB  LEU A 205      32.220  79.102  56.321  0.00  0.00      A    C  
ATOM   2781  CG  LEU A 205      30.735  79.221  56.742  0.00  0.00      A    C  
ATOM   2782  CD1 LEU A 205      29.922  79.849  55.598  0.00  0.00      A    C  
ATOM   2783  CD2 LEU A 205      30.113  77.871  57.149  0.00  0.00      A    C  
ATOM   2784  H   LEU A 205      32.936  80.619  58.422  0.00  0.00      A    H  
ATOM   2785  HA  LEU A 205      32.720  77.809  57.801  0.00  0.00      A    H  
ATOM   2786  HB2 LEU A 205      32.512  79.994  56.017  0.00  0.00      A    H  
ATOM   2787  HB3 LEU A 205      32.269  78.435  55.597  0.00  0.00      A    H  
ATOM   2788  HG  LEU A 205      30.675  79.801  57.545  0.00  0.00      A    H  
ATOM   2789 HD11 LEU A 205      29.995  79.269  54.789  0.00  0.00      A    H  
ATOM   2790 HD12 LEU A 205      28.967  79.922  55.878  0.00  0.00      A    H  
ATOM   2791 HD13 LEU A 205      30.286  80.756  55.398  0.00  0.00      A    H  
ATOM   2792 HD21 LEU A 205      30.622  77.499  57.922  0.00  0.00      A    H  
ATOM   2793 HD22 LEU A 205      29.161  78.017  57.408  0.00  0.00      A    H  
ATOM   2794 HD23 LEU A 205      30.163  77.244  56.375  0.00  0.00      A    H  
ATOM   2795  N   GLU A 206      35.470  79.190  56.786  0.00  0.00      A    N  
ATOM   2796  CA  GLU A 206      36.718  79.038  56.042  0.00  0.00      A    C  
ATOM   2797  C   GLU A 206      37.933  78.681  56.920  0.00  0.00      A    C  
ATOM   2798  O   GLU A 206      38.974  78.367  56.345  0.00  0.00      A    O  
ATOM   2799  CB  GLU A 206      36.968  80.334  55.241  0.00  0.00      A    C  
ATOM   2800  CG  GLU A 206      35.781  80.744  54.331  0.00  0.00      A    C  
ATOM   2801  CD  GLU A 206      35.905  82.136  53.719  0.00  0.00      A    C  
ATOM   2802  OE1 GLU A 206      37.006  82.719  53.776  0.00  0.00      A    O  
ATOM   2803  OE2 GLU A 206      34.892  82.593  53.151  0.00  0.00      A    O1-
ATOM   2804  H   GLU A 206      35.251  80.149  57.057  0.00  0.00      A    H  
ATOM   2805  HA  GLU A 206      36.611  78.226  55.319  0.00  0.00      A    H  
ATOM   2806  HB2 GLU A 206      37.224  81.142  55.926  0.00  0.00      A    H  
ATOM   2807  HB3 GLU A 206      37.851  80.191  54.617  0.00  0.00      A    H  
ATOM   2808  HG2 GLU A 206      35.671  80.018  53.524  0.00  0.00      A    H  
ATOM   2809  HG3 GLU A 206      34.838  80.734  54.875  0.00  0.00      A    H  
ATOM   2810  N   PHE A 207      37.823  78.708  58.261  0.00  0.00      A    N  
ATOM   2811  CA  PHE A 207      38.926  78.271  59.131  0.00  0.00      A    C  
ATOM   2812  C   PHE A 207      38.486  77.517  60.394  0.00  0.00      A    C  
ATOM   2813  O   PHE A 207      38.927  76.378  60.566  0.00  0.00      A    O  
ATOM   2814  CB  PHE A 207      39.964  79.388  59.392  0.00  0.00      A    C  
ATOM   2815  CG  PHE A 207      41.141  78.990  60.279  0.00  0.00      A    C  
ATOM   2816  CD1 PHE A 207      42.162  78.159  59.770  0.00  0.00      A    C  
ATOM   2817  CD2 PHE A 207      41.155  79.317  61.652  0.00  0.00      A    C  
ATOM   2818  CE1 PHE A 207      43.192  77.731  60.597  0.00  0.00      A    C  
ATOM   2819  CE2 PHE A 207      42.202  78.889  62.460  0.00  0.00      A    C  
ATOM   2820  CZ  PHE A 207      43.219  78.103  61.935  0.00  0.00      A    C  
ATOM   2821  H   PHE A 207      36.961  79.016  58.691  0.00  0.00      A    H  
ATOM   2822  HA  PHE A 207      39.476  77.503  58.581  0.00  0.00      A    H  
ATOM   2823  HB2 PHE A 207      40.387  79.698  58.435  0.00  0.00      A    H  
ATOM   2824  HB3 PHE A 207      39.473  80.272  59.803  0.00  0.00      A    H  
ATOM   2825  HD1 PHE A 207      42.151  77.858  58.732  0.00  0.00      A    H  
ATOM   2826  HD2 PHE A 207      40.368  79.920  62.082  0.00  0.00      A    H  
ATOM   2827  HE1 PHE A 207      43.987  77.117  60.198  0.00  0.00      A    H  
ATOM   2828  HE2 PHE A 207      42.223  79.172  63.502  0.00  0.00      A    H  
ATOM   2829  HZ  PHE A 207      44.033  77.781  62.569  0.00  0.00      A    H  
ATOM   2830  N   PHE A 208      37.615  78.104  61.239  0.00  0.00      A    N  
ATOM   2831  CA  PHE A 208      37.296  77.462  62.504  0.00  0.00      A    C  
ATOM   2832  C   PHE A 208      36.566  76.119  62.353  0.00  0.00      A    C  
ATOM   2833  O   PHE A 208      36.967  75.113  62.938  0.00  0.00      A    O  
ATOM   2834  CB  PHE A 208      36.490  78.462  63.372  0.00  0.00      A    C  
ATOM   2835  CG  PHE A 208      36.172  77.893  64.726  0.00  0.00      A    C  
ATOM   2836  CD1 PHE A 208      34.898  77.361  64.981  0.00  0.00      A    C  
ATOM   2837  CD2 PHE A 208      37.155  77.815  65.724  0.00  0.00      A    C  
ATOM   2838  CE1 PHE A 208      34.604  76.780  66.219  0.00  0.00      A    C  
ATOM   2839  CE2 PHE A 208      36.861  77.239  66.967  0.00  0.00      A    C  
ATOM   2840  CZ  PHE A 208      35.582  76.728  67.217  0.00  0.00      A    C  
ATOM   2841  H   PHE A 208      37.204  79.002  60.923  0.00  0.00      A    H  
ATOM   2842  HA  PHE A 208      38.178  77.257  62.966  0.00  0.00      A    H  
ATOM   2843  HB2 PHE A 208      37.044  79.259  63.492  0.00  0.00      A    H  
ATOM   2844  HB3 PHE A 208      35.650  78.644  62.906  0.00  0.00      A    H  
ATOM   2845  HD1 PHE A 208      34.200  77.395  64.279  0.00  0.00      A    H  
ATOM   2846  HD2 PHE A 208      38.066  78.170  65.547  0.00  0.00      A    H  
ATOM   2847  HE1 PHE A 208      33.688  76.403  66.385  0.00  0.00      A    H  
ATOM   2848  HE2 PHE A 208      37.575  77.197  67.679  0.00  0.00      A    H  
ATOM   2849  HZ  PHE A 208      35.366  76.327  68.103  0.00  0.00      A    H  
ATOM   2850  N   THR A 209      35.509  76.070  61.513  0.00  0.00      A    N  
ATOM   2851  CA  THR A 209      34.779  74.839  61.189  0.00  0.00      A    C  
ATOM   2852  C   THR A 209      35.644  73.785  60.498  0.00  0.00      A    C  
ATOM   2853  O   THR A 209      35.618  72.637  60.947  0.00  0.00      A    O  
ATOM   2854  CB  THR A 209      33.491  75.093  60.403  0.00  0.00      A    C  
ATOM   2855  CG2 THR A 209      32.794  73.798  59.963  0.00  0.00      A    C  
ATOM   2856  OG1 THR A 209      32.543  75.788  61.200  0.00  0.00      A    O  
ATOM   2857  H   THR A 209      35.255  77.004  61.109  0.00  0.00      A    H  
ATOM   2858  HA  THR A 209      34.428  74.442  62.055  0.00  0.00      A    H  
ATOM   2859  HB  THR A 209      33.712  75.675  59.586  0.00  0.00      A    H  
ATOM   2860  HG1 THR A 209      32.529  76.768  60.964  0.00  0.00      A    H  
ATOM   2861 HG21 THR A 209      31.803  73.928  59.987  0.00  0.00      A    H  
ATOM   2862 HG22 THR A 209      33.077  73.567  59.032  0.00  0.00      A    H  
ATOM   2863 HG23 THR A 209      33.048  73.055  60.583  0.00  0.00      A    H  
ATOM   2864  N   PRO A 210      36.474  74.052  59.477  0.00  0.00      A    N  
ATOM   2865  CA  PRO A 210      37.456  73.094  58.989  0.00  0.00      A    C  
ATOM   2866  C   PRO A 210      38.462  72.631  60.020  0.00  0.00      A    C  
ATOM   2867  O   PRO A 210      38.775  71.445  60.018  0.00  0.00      A    O  
ATOM   2868  CB  PRO A 210      38.156  73.799  57.817  0.00  0.00      A    C  
ATOM   2869  CG  PRO A 210      37.119  74.797  57.307  0.00  0.00      A    C  
ATOM   2870  CD  PRO A 210      36.370  75.200  58.579  0.00  0.00      A    C  
ATOM   2871  HA  PRO A 210      36.983  72.288  58.562  0.00  0.00      A    H  
ATOM   2872  HB2 PRO A 210      38.974  74.279  58.125  0.00  0.00      A    H  
ATOM   2873  HB3 PRO A 210      38.393  73.150  57.099  0.00  0.00      A    H  
ATOM   2874  HG2 PRO A 210      37.568  75.579  56.900  0.00  0.00      A    H  
ATOM   2875  HG3 PRO A 210      36.510  74.358  56.664  0.00  0.00      A    H  
ATOM   2876  HD2 PRO A 210      36.788  76.020  58.989  0.00  0.00      A    H  
ATOM   2877  HD3 PRO A 210      35.406  75.410  58.369  0.00  0.00      A    H  
ATOM   2878  N   PHE A 211      38.987  73.514  60.904  0.00  0.00      A    N  
ATOM   2879  CA  PHE A 211      39.903  73.125  61.968  0.00  0.00      A    C  
ATOM   2880  C   PHE A 211      39.256  72.122  62.926  0.00  0.00      A    C  
ATOM   2881  O   PHE A 211      39.830  71.078  63.221  0.00  0.00      A    O  
ATOM   2882  CB  PHE A 211      40.435  74.386  62.716  0.00  0.00      A    C  
ATOM   2883  CG  PHE A 211      41.453  74.041  63.774  0.00  0.00      A    C  
ATOM   2884  CD1 PHE A 211      41.079  73.991  65.127  0.00  0.00      A    C  
ATOM   2885  CD2 PHE A 211      42.771  73.709  63.422  0.00  0.00      A    C  
ATOM   2886  CE1 PHE A 211      42.006  73.625  66.111  0.00  0.00      A    C  
ATOM   2887  CE2 PHE A 211      43.698  73.335  64.404  0.00  0.00      A    C  
ATOM   2888  CZ  PHE A 211      43.319  73.303  65.750  0.00  0.00      A    C  
ATOM   2889  H   PHE A 211      38.670  74.498  60.746  0.00  0.00      A    H  
ATOM   2890  HA  PHE A 211      40.677  72.649  61.533  0.00  0.00      A    H  
ATOM   2891  HB2 PHE A 211      40.863  74.961  62.048  0.00  0.00      A    H  
ATOM   2892  HB3 PHE A 211      39.667  74.811  63.150  0.00  0.00      A    H  
ATOM   2893  HD1 PHE A 211      40.151  74.215  65.391  0.00  0.00      A    H  
ATOM   2894  HD2 PHE A 211      43.048  73.739  62.467  0.00  0.00      A    H  
ATOM   2895  HE1 PHE A 211      41.722  73.597  67.073  0.00  0.00      A    H  
ATOM   2896  HE2 PHE A 211      44.640  73.091  64.133  0.00  0.00      A    H  
ATOM   2897  HZ  PHE A 211      43.978  73.052  66.452  0.00  0.00      A    H  
ATOM   2898  N   LEU A 212      38.001  72.368  63.364  0.00  0.00      A    N  
ATOM   2899  CA  LEU A 212      37.254  71.442  64.203  0.00  0.00      A    C  
ATOM   2900  C   LEU A 212      37.040  70.073  63.551  0.00  0.00      A    C  
ATOM   2901  O   LEU A 212      37.209  69.028  64.185  0.00  0.00      A    O  
ATOM   2902  CB  LEU A 212      35.889  72.047  64.609  0.00  0.00      A    C  
ATOM   2903  CG  LEU A 212      35.051  71.168  65.566  0.00  0.00      A    C  
ATOM   2904  CD1 LEU A 212      35.779  70.864  66.889  0.00  0.00      A    C  
ATOM   2905  CD2 LEU A 212      33.690  71.823  65.838  0.00  0.00      A    C  
ATOM   2906  H   LEU A 212      37.620  73.288  63.041  0.00  0.00      A    H  
ATOM   2907  HA  LEU A 212      37.769  71.301  65.067  0.00  0.00      A    H  
ATOM   2908  HB2 LEU A 212      36.063  72.902  65.071  0.00  0.00      A    H  
ATOM   2909  HB3 LEU A 212      35.359  72.176  63.788  0.00  0.00      A    H  
ATOM   2910  HG  LEU A 212      34.838  70.302  65.103  0.00  0.00      A    H  
ATOM   2911 HD11 LEU A 212      35.979  71.723  67.355  0.00  0.00      A    H  
ATOM   2912 HD12 LEU A 212      35.191  70.297  67.461  0.00  0.00      A    H  
ATOM   2913 HD13 LEU A 212      36.628  70.380  66.689  0.00  0.00      A    H  
ATOM   2914 HD21 LEU A 212      33.199  71.929  64.975  0.00  0.00      A    H  
ATOM   2915 HD22 LEU A 212      33.164  71.242  66.457  0.00  0.00      A    H  
ATOM   2916 HD23 LEU A 212      33.834  72.718  66.257  0.00  0.00      A    H  
ATOM   2917  N   SER A 213      36.713  70.057  62.240  0.00  0.00      A    N  
ATOM   2918  CA  SER A 213      36.603  68.842  61.436  0.00  0.00      A    C  
ATOM   2919  C   SER A 213      37.888  68.041  61.342  0.00  0.00      A    C  
ATOM   2920  O   SER A 213      37.887  66.826  61.516  0.00  0.00      A    O  
ATOM   2921  CB  SER A 213      36.171  69.133  59.980  0.00  0.00      A    C  
ATOM   2922  OG  SER A 213      34.846  69.660  59.951  0.00  0.00      A    O  
ATOM   2923  H   SER A 213      36.542  71.018  61.846  0.00  0.00      A    H  
ATOM   2924  HA  SER A 213      35.895  68.249  61.868  0.00  0.00      A    H  
ATOM   2925  HB2 SER A 213      36.794  69.798  59.593  0.00  0.00      A    H  
ATOM   2926  HB3 SER A 213      36.194  68.285  59.469  0.00  0.00      A    H  
ATOM   2927  HG  SER A 213      34.862  70.606  60.267  0.00  0.00      A    H  
ATOM   2928  N   VAL A 214      39.034  68.715  61.101  0.00  0.00      A    N  
ATOM   2929  CA  VAL A 214      40.364  68.119  61.116  0.00  0.00      A    C  
ATOM   2930  C   VAL A 214      40.702  67.548  62.488  0.00  0.00      A    C  
ATOM   2931  O   VAL A 214      41.202  66.431  62.595  0.00  0.00      A    O  
ATOM   2932  CB  VAL A 214      41.437  69.114  60.675  0.00  0.00      A    C  
ATOM   2933  CG1 VAL A 214      42.844  68.519  60.835  0.00  0.00      A    C  
ATOM   2934  CG2 VAL A 214      41.238  69.496  59.195  0.00  0.00      A    C  
ATOM   2935  H   VAL A 214      38.871  69.739  60.896  0.00  0.00      A    H  
ATOM   2936  HA  VAL A 214      40.375  67.359  60.453  0.00  0.00      A    H  
ATOM   2937  HB  VAL A 214      41.395  69.906  61.280  0.00  0.00      A    H  
ATOM   2938 HG11 VAL A 214      43.468  69.234  61.143  0.00  0.00      A    H  
ATOM   2939 HG12 VAL A 214      42.813  67.784  61.509  0.00  0.00      A    H  
ATOM   2940 HG13 VAL A 214      43.149  68.160  59.956  0.00  0.00      A    H  
ATOM   2941 HG21 VAL A 214      41.909  69.006  58.645  0.00  0.00      A    H  
ATOM   2942 HG22 VAL A 214      40.315  69.241  58.920  0.00  0.00      A    H  
ATOM   2943 HG23 VAL A 214      41.367  70.480  59.098  0.00  0.00      A    H  
ATOM   2944  N   THR A 215      40.397  68.284  63.580  0.00  0.00      A    N  
ATOM   2945  CA  THR A 215      40.640  67.842  64.958  0.00  0.00      A    C  
ATOM   2946  C   THR A 215      39.886  66.576  65.330  0.00  0.00      A    C  
ATOM   2947  O   THR A 215      40.470  65.643  65.878  0.00  0.00      A    O  
ATOM   2948  CB  THR A 215      40.325  68.912  65.999  0.00  0.00      A    C  
ATOM   2949  CG2 THR A 215      40.774  68.499  67.411  0.00  0.00      A    C  
ATOM   2950  OG1 THR A 215      41.063  70.089  65.715  0.00  0.00      A    O  
ATOM   2951  H   THR A 215      39.965  69.212  63.349  0.00  0.00      A    H  
ATOM   2952  HA  THR A 215      41.636  67.664  65.060  0.00  0.00      A    H  
ATOM   2953  HB  THR A 215      39.327  69.138  65.951  0.00  0.00      A    H  
ATOM   2954  HG1 THR A 215      40.750  70.507  64.853  0.00  0.00      A    H  
ATOM   2955 HG21 THR A 215      41.618  67.967  67.348  0.00  0.00      A    H  
ATOM   2956 HG22 THR A 215      40.935  69.318  67.961  0.00  0.00      A    H  
ATOM   2957 HG23 THR A 215      40.060  67.945  67.838  0.00  0.00      A    H  
ATOM   2958  N   PHE A 216      38.578  66.479  64.995  0.00  0.00      A    N  
ATOM   2959  CA  PHE A 216      37.784  65.269  65.173  0.00  0.00      A    C  
ATOM   2960  C   PHE A 216      38.287  64.109  64.311  0.00  0.00      A    C  
ATOM   2961  O   PHE A 216      38.400  62.977  64.779  0.00  0.00      A    O  
ATOM   2962  CB  PHE A 216      36.278  65.552  64.893  0.00  0.00      A    C  
ATOM   2963  CG  PHE A 216      35.409  64.336  65.131  0.00  0.00      A    C  
ATOM   2964  CD1 PHE A 216      34.976  63.550  64.049  0.00  0.00      A    C  
ATOM   2965  CD2 PHE A 216      35.063  63.939  66.432  0.00  0.00      A    C  
ATOM   2966  CE1 PHE A 216      34.211  62.396  64.262  0.00  0.00      A    C  
ATOM   2967  CE2 PHE A 216      34.289  62.791  66.648  0.00  0.00      A    C  
ATOM   2968  CZ  PHE A 216      33.860  62.020  65.562  0.00  0.00      A    C  
ATOM   2969  H   PHE A 216      38.188  67.366  64.592  0.00  0.00      A    H  
ATOM   2970  HA  PHE A 216      37.895  64.982  66.136  0.00  0.00      A    H  
ATOM   2971  HB2 PHE A 216      35.994  66.259  65.508  0.00  0.00      A    H  
ATOM   2972  HB3 PHE A 216      36.199  65.808  63.951  0.00  0.00      A    H  
ATOM   2973  HD1 PHE A 216      35.215  63.813  63.123  0.00  0.00      A    H  
ATOM   2974  HD2 PHE A 216      35.372  64.479  67.209  0.00  0.00      A    H  
ATOM   2975  HE1 PHE A 216      33.918  61.845  63.476  0.00  0.00      A    H  
ATOM   2976  HE2 PHE A 216      34.043  62.526  67.591  0.00  0.00      A    H  
ATOM   2977  HZ  PHE A 216      33.307  61.206  65.711  0.00  0.00      A    H  
ATOM   2978  N   PHE A 217      38.628  64.370  63.031  0.00  0.00      A    N  
ATOM   2979  CA  PHE A 217      39.189  63.365  62.143  0.00  0.00      A    C  
ATOM   2980  C   PHE A 217      40.536  62.827  62.596  0.00  0.00      A    C  
ATOM   2981  O   PHE A 217      40.740  61.622  62.645  0.00  0.00      A    O  
ATOM   2982  CB  PHE A 217      39.277  63.900  60.690  0.00  0.00      A    C  
ATOM   2983  CG  PHE A 217      37.934  64.099  60.022  0.00  0.00      A    C  
ATOM   2984  CD1 PHE A 217      36.729  63.518  60.466  0.00  0.00      A    C  
ATOM   2985  CD2 PHE A 217      37.896  64.897  58.867  0.00  0.00      A    C  
ATOM   2986  CE1 PHE A 217      35.526  63.743  59.783  0.00  0.00      A    C  
ATOM   2987  CE2 PHE A 217      36.700  65.117  58.175  0.00  0.00      A    C  
ATOM   2988  CZ  PHE A 217      35.513  64.540  58.635  0.00  0.00      A    C  
ATOM   2989  H   PHE A 217      38.450  65.359  62.744  0.00  0.00      A    H  
ATOM   2990  HA  PHE A 217      38.544  62.577  62.144  0.00  0.00      A    H  
ATOM   2991  HB2 PHE A 217      39.735  64.773  60.724  0.00  0.00      A    H  
ATOM   2992  HB3 PHE A 217      39.787  63.240  60.163  0.00  0.00      A    H  
ATOM   2993  HD1 PHE A 217      36.731  62.943  61.274  0.00  0.00      A    H  
ATOM   2994  HD2 PHE A 217      38.741  65.316  58.535  0.00  0.00      A    H  
ATOM   2995  HE1 PHE A 217      34.679  63.327  60.124  0.00  0.00      A    H  
ATOM   2996  HE2 PHE A 217      36.701  65.691  57.345  0.00  0.00      A    H  
ATOM   2997  HZ  PHE A 217      34.658  64.695  58.149  0.00  0.00      A    H  
ATOM   2998  N   ASN A 218      41.484  63.679  63.020  0.00  0.00      A    N  
ATOM   2999  CA  ASN A 218      42.725  63.211  63.618  0.00  0.00      A    C  
ATOM   3000  C   ASN A 218      42.535  62.472  64.930  0.00  0.00      A    C  
ATOM   3001  O   ASN A 218      43.258  61.523  65.231  0.00  0.00      A    O  
ATOM   3002  CB  ASN A 218      43.715  64.358  63.846  0.00  0.00      A    C  
ATOM   3003  CG  ASN A 218      44.223  64.837  62.498  0.00  0.00      A    C  
ATOM   3004  ND2 ASN A 218      44.847  66.032  62.530  0.00  0.00      A    N  
ATOM   3005  OD1 ASN A 218      44.123  64.189  61.458  0.00  0.00      A    O  
ATOM   3006  H   ASN A 218      41.250  64.681  62.883  0.00  0.00      A    H  
ATOM   3007  HA  ASN A 218      43.141  62.551  62.963  0.00  0.00      A    H  
ATOM   3008  HB2 ASN A 218      43.244  65.095  64.288  0.00  0.00      A    H  
ATOM   3009  HB3 ASN A 218      44.471  64.019  64.368  0.00  0.00      A    H  
ATOM   3010 HD21 ASN A 218      44.954  66.527  63.380  0.00  0.00      A    H  
ATOM   3011 HD22 ASN A 218      45.205  66.416  61.674  0.00  0.00      A    H  
ATOM   3012  N   LEU A 219      41.552  62.887  65.750  0.00  0.00      A    N  
ATOM   3013  CA  LEU A 219      41.213  62.203  66.980  0.00  0.00      A    C  
ATOM   3014  C   LEU A 219      40.730  60.774  66.767  0.00  0.00      A    C  
ATOM   3015  O   LEU A 219      41.210  59.836  67.402  0.00  0.00      A    O  
ATOM   3016  CB  LEU A 219      40.130  63.007  67.733  0.00  0.00      A    C  
ATOM   3017  CG  LEU A 219      39.716  62.442  69.104  0.00  0.00      A    C  
ATOM   3018  CD1 LEU A 219      40.909  62.353  70.069  0.00  0.00      A    C  
ATOM   3019  CD2 LEU A 219      38.584  63.293  69.698  0.00  0.00      A    C  
ATOM   3020  H   LEU A 219      41.061  63.747  65.412  0.00  0.00      A    H  
ATOM   3021  HA  LEU A 219      42.040  62.171  67.573  0.00  0.00      A    H  
ATOM   3022  HB2 LEU A 219      40.483  63.921  67.884  0.00  0.00      A    H  
ATOM   3023  HB3 LEU A 219      39.320  63.029  67.164  0.00  0.00      A    H  
ATOM   3024  HG  LEU A 219      39.331  61.526  68.974  0.00  0.00      A    H  
ATOM   3025 HD11 LEU A 219      41.288  63.266  70.205  0.00  0.00      A    H  
ATOM   3026 HD12 LEU A 219      40.597  61.983  70.942  0.00  0.00      A    H  
ATOM   3027 HD13 LEU A 219      41.603  61.753  69.676  0.00  0.00      A    H  
ATOM   3028 HD21 LEU A 219      37.800  63.273  69.080  0.00  0.00      A    H  
ATOM   3029 HD22 LEU A 219      38.324  62.918  70.586  0.00  0.00      A    H  
ATOM   3030 HD23 LEU A 219      38.904  64.232  69.808  0.00  0.00      A    H  
ATOM   3031  N   SER A 220      39.806  60.553  65.811  0.00  0.00      A    N  
ATOM   3032  CA  SER A 220      39.362  59.226  65.421  0.00  0.00      A    C  
ATOM   3033  C   SER A 220      40.471  58.444  64.735  0.00  0.00      A    C  
ATOM   3034  O   SER A 220      40.589  57.240  64.948  0.00  0.00      A    O  
ATOM   3035  CB  SER A 220      38.081  59.254  64.552  0.00  0.00      A    C  
ATOM   3036  OG  SER A 220      38.306  60.026  63.377  0.00  0.00      A    O  
ATOM   3037  H   SER A 220      39.439  61.434  65.376  0.00  0.00      A    H  
ATOM   3038  HA  SER A 220      39.101  58.723  66.257  0.00  0.00      A    H  
ATOM   3039  HB2 SER A 220      37.856  58.326  64.295  0.00  0.00      A    H  
ATOM   3040  HB3 SER A 220      37.354  59.668  65.079  0.00  0.00      A    H  
ATOM   3041  HG  SER A 220      39.213  60.439  63.422  0.00  0.00      A    H  
ATOM   3042  N   ILE A 221      41.352  59.098  63.933  0.00  0.00      A    N  
ATOM   3043  CA  ILE A 221      42.558  58.463  63.385  0.00  0.00      A    C  
ATOM   3044  C   ILE A 221      43.420  57.885  64.500  0.00  0.00      A    C  
ATOM   3045  O   ILE A 221      43.785  56.719  64.436  0.00  0.00      A    O  
ATOM   3046  CB  ILE A 221      43.394  59.385  62.474  0.00  0.00      A    C  
ATOM   3047  CG1 ILE A 221      42.605  59.669  61.175  0.00  0.00      A    C  
ATOM   3048  CG2 ILE A 221      44.790  58.795  62.119  0.00  0.00      A    C  
ATOM   3049  CD1 ILE A 221      43.117  60.879  60.384  0.00  0.00      A    C  
ATOM   3050  H   ILE A 221      41.090  60.089  63.745  0.00  0.00      A    H  
ATOM   3051  HA  ILE A 221      42.238  57.688  62.835  0.00  0.00      A    H  
ATOM   3052  HB  ILE A 221      43.524  60.245  62.941  0.00  0.00      A    H  
ATOM   3053 HG12 ILE A 221      42.657  58.862  60.594  0.00  0.00      A    H  
ATOM   3054 HG13 ILE A 221      41.653  59.832  61.420  0.00  0.00      A    H  
ATOM   3055 HG21 ILE A 221      45.281  59.456  61.564  0.00  0.00      A    H  
ATOM   3056 HG22 ILE A 221      45.283  58.619  62.963  0.00  0.00      A    H  
ATOM   3057 HG23 ILE A 221      44.657  57.951  61.614  0.00  0.00      A    H  
ATOM   3058 HD11 ILE A 221      44.066  60.718  60.129  0.00  0.00      A    H  
ATOM   3059 HD12 ILE A 221      42.557  60.990  59.568  0.00  0.00      A    H  
ATOM   3060 HD13 ILE A 221      43.050  61.690  60.958  0.00  0.00      A    H  
ATOM   3061  N   TYR A 222      43.693  58.648  65.584  0.00  0.00      A    N  
ATOM   3062  CA  TYR A 222      44.430  58.153  66.737  0.00  0.00      A    C  
ATOM   3063  C   TYR A 222      43.709  57.029  67.505  0.00  0.00      A    C  
ATOM   3064  O   TYR A 222      44.292  55.982  67.767  0.00  0.00      A    O  
ATOM   3065  CB  TYR A 222      44.806  59.337  67.673  0.00  0.00      A    C  
ATOM   3066  CG  TYR A 222      45.729  58.908  68.787  0.00  0.00      A    C  
ATOM   3067  CD1 TYR A 222      45.242  58.763  70.096  0.00  0.00      A    C  
ATOM   3068  CD2 TYR A 222      47.078  58.608  68.530  0.00  0.00      A    C  
ATOM   3069  CE1 TYR A 222      46.092  58.348  71.131  0.00  0.00      A    C  
ATOM   3070  CE2 TYR A 222      47.928  58.195  69.568  0.00  0.00      A    C  
ATOM   3071  CZ  TYR A 222      47.435  58.073  70.871  0.00  0.00      A    C  
ATOM   3072  OH  TYR A 222      48.280  57.671  71.925  0.00  0.00      A    O  
ATOM   3073  H   TYR A 222      43.323  59.623  65.510  0.00  0.00      A    H  
ATOM   3074  HA  TYR A 222      45.320  57.779  66.413  0.00  0.00      A    H  
ATOM   3075  HB2 TYR A 222      45.261  60.020  67.125  0.00  0.00      A    H  
ATOM   3076  HB3 TYR A 222      43.970  59.685  68.067  0.00  0.00      A    H  
ATOM   3077  HD1 TYR A 222      44.288  58.956  70.293  0.00  0.00      A    H  
ATOM   3078  HD2 TYR A 222      47.432  58.687  67.609  0.00  0.00      A    H  
ATOM   3079  HE1 TYR A 222      45.731  58.248  72.060  0.00  0.00      A    H  
ATOM   3080  HE2 TYR A 222      48.885  57.989  69.375  0.00  0.00      A    H  
ATOM   3081  HH  TYR A 222      47.831  56.938  72.422  0.00  0.00      A    H  
ATOM   3082  N   LEU A 223      42.407  57.188  67.839  0.00  0.00      A    N  
ATOM   3083  CA  LEU A 223      41.645  56.196  68.598  0.00  0.00      A    C  
ATOM   3084  C   LEU A 223      41.472  54.855  67.887  0.00  0.00      A    C  
ATOM   3085  O   LEU A 223      41.602  53.777  68.471  0.00  0.00      A    O  
ATOM   3086  CB  LEU A 223      40.245  56.746  68.978  0.00  0.00      A    C  
ATOM   3087  CG  LEU A 223      40.249  57.928  69.972  0.00  0.00      A    C  
ATOM   3088  CD1 LEU A 223      38.829  58.507  70.098  0.00  0.00      A    C  
ATOM   3089  CD2 LEU A 223      40.780  57.524  71.357  0.00  0.00      A    C  
ATOM   3090  H   LEU A 223      41.997  58.089  67.502  0.00  0.00      A    H  
ATOM   3091  HA  LEU A 223      42.130  56.028  69.479  0.00  0.00      A    H  
ATOM   3092  HB2 LEU A 223      39.811  57.060  68.147  0.00  0.00      A    H  
ATOM   3093  HB3 LEU A 223      39.736  56.009  69.395  0.00  0.00      A    H  
ATOM   3094  HG  LEU A 223      40.861  58.632  69.633  0.00  0.00      A    H  
ATOM   3095 HD11 LEU A 223      38.215  57.794  70.430  0.00  0.00      A    H  
ATOM   3096 HD12 LEU A 223      38.844  59.269  70.742  0.00  0.00      A    H  
ATOM   3097 HD13 LEU A 223      38.526  58.826  69.202  0.00  0.00      A    H  
ATOM   3098 HD21 LEU A 223      41.716  57.191  71.264  0.00  0.00      A    H  
ATOM   3099 HD22 LEU A 223      40.762  58.320  71.959  0.00  0.00      A    H  
ATOM   3100 HD23 LEU A 223      40.200  56.803  71.732  0.00  0.00      A    H  
ATOM   3101  N   ASN A 224      41.192  54.877  66.569  0.00  0.00      A    N  
ATOM   3102  CA  ASN A 224      41.035  53.671  65.776  0.00  0.00      A    C  
ATOM   3103  C   ASN A 224      42.325  52.851  65.620  0.00  0.00      A    C  
ATOM   3104  O   ASN A 224      42.258  51.618  65.560  0.00  0.00      A    O  
ATOM   3105  CB  ASN A 224      40.415  53.974  64.395  0.00  0.00      A    C  
ATOM   3106  CG  ASN A 224      38.959  54.388  64.565  0.00  0.00      A    C  
ATOM   3107  ND2 ASN A 224      38.563  55.518  63.940  0.00  0.00      A    N  
ATOM   3108  OD1 ASN A 224      38.169  53.701  65.211  0.00  0.00      A    O  
ATOM   3109  H   ASN A 224      41.100  55.842  66.177  0.00  0.00      A    H  
ATOM   3110  HA  ASN A 224      40.370  53.073  66.261  0.00  0.00      A    H  
ATOM   3111  HB2 ASN A 224      40.912  54.717  63.989  0.00  0.00      A    H  
ATOM   3112  HB3 ASN A 224      40.452  53.156  63.853  0.00  0.00      A    H  
ATOM   3113 HD21 ASN A 224      39.237  56.020  63.396  0.00  0.00      A    H  
ATOM   3114 HD22 ASN A 224      37.631  55.830  64.024  0.00  0.00      A    H  
ATOM   3115  N   ILE A 225      43.514  53.513  65.604  0.00  0.00      A    N  
ATOM   3116  CA  ILE A 225      44.831  52.893  65.405  0.00  0.00      A    C  
ATOM   3117  C   ILE A 225      45.479  52.479  66.718  0.00  0.00      A    C  
ATOM   3118  O   ILE A 225      46.642  52.083  66.747  0.00  0.00      A    O  
ATOM   3119  CB  ILE A 225      45.869  53.776  64.668  0.00  0.00      A    C  
ATOM   3120  CG1 ILE A 225      46.312  55.043  65.449  0.00  0.00      A    C  
ATOM   3121  CG2 ILE A 225      45.280  54.115  63.292  0.00  0.00      A    C  
ATOM   3122  CD1 ILE A 225      47.329  55.949  64.734  0.00  0.00      A    C  
ATOM   3123  H   ILE A 225      43.397  54.555  65.754  0.00  0.00      A    H  
ATOM   3124  HA  ILE A 225      44.663  52.046  64.883  0.00  0.00      A    H  
ATOM   3125  HB  ILE A 225      46.693  53.217  64.509  0.00  0.00      A    H  
ATOM   3126 HG12 ILE A 225      45.493  55.583  65.656  0.00  0.00      A    H  
ATOM   3127 HG13 ILE A 225      46.714  54.744  66.318  0.00  0.00      A    H  
ATOM   3128 HG21 ILE A 225      45.968  54.590  62.750  0.00  0.00      A    H  
ATOM   3129 HG22 ILE A 225      45.013  53.272  62.834  0.00  0.00      A    H  
ATOM   3130 HG23 ILE A 225      44.483  54.700  63.413  0.00  0.00      A    H  
ATOM   3131 HD11 ILE A 225      46.929  56.265  63.880  0.00  0.00      A    H  
ATOM   3132 HD12 ILE A 225      47.537  56.722  65.324  0.00  0.00      A    H  
ATOM   3133 HD13 ILE A 225      48.153  55.422  64.553  0.00  0.00      A    H  
ATOM   3134  N   GLN A 226      44.751  52.564  67.851  0.00  0.00      A    N  
ATOM   3135  CA  GLN A 226      45.380  52.482  69.154  0.00  0.00      A    C  
ATOM   3136  C   GLN A 226      45.334  51.124  69.833  0.00  0.00      A    C  
ATOM   3137  O   GLN A 226      46.085  50.812  70.758  0.00  0.00      A    O  
ATOM   3138  CB  GLN A 226      44.593  53.430  70.077  0.00  0.00      A    C  
ATOM   3139  CG  GLN A 226      45.218  53.568  71.476  0.00  0.00      A    C  
ATOM   3140  CD  GLN A 226      44.510  54.622  72.307  0.00  0.00      A    C  
ATOM   3141  NE2 GLN A 226      44.945  54.700  73.584  0.00  0.00      A    N  
ATOM   3142  OE1 GLN A 226      43.609  55.346  71.887  0.00  0.00      A    O  
ATOM   3143  H   GLN A 226      43.736  52.689  67.698  0.00  0.00      A    H  
ATOM   3144  HA  GLN A 226      46.370  52.735  69.039  0.00  0.00      A    H  
ATOM   3145  HB2 GLN A 226      44.568  54.334  69.663  0.00  0.00      A    H  
ATOM   3146  HB3 GLN A 226      43.669  53.076  70.188  0.00  0.00      A    H  
ATOM   3147  HG2 GLN A 226      45.146  52.691  71.938  0.00  0.00      A    H  
ATOM   3148  HG3 GLN A 226      46.171  53.828  71.368  0.00  0.00      A    H  
ATOM   3149 HE21 GLN A 226      44.529  55.396  74.211  0.00  0.00      A    H  
ATOM   3150 HE22 GLN A 226      45.666  54.074  73.894  0.00  0.00      A    H  
ATOM   3151  N   ARG A 227      44.399  50.268  69.413  0.00  0.00      A    N  
ATOM   3152  CA  ARG A 227      44.049  49.099  70.184  0.00  0.00      A    C  
ATOM   3153  C   ARG A 227      44.991  47.953  69.947  0.00  0.00      A    C  
ATOM   3154  O   ARG A 227      45.735  47.908  68.976  0.00  0.00      A    O  
ATOM   3155  CB  ARG A 227      42.622  48.603  69.866  0.00  0.00      A    C  
ATOM   3156  CG  ARG A 227      41.552  49.640  70.239  0.00  0.00      A    C  
ATOM   3157  CD  ARG A 227      40.215  49.437  69.523  0.00  0.00      A    C  
ATOM   3158  NE  ARG A 227      40.474  49.729  68.070  0.00  0.00      A    N  
ATOM   3159  CZ  ARG A 227      39.616  49.485  67.068  0.00  0.00      A    C  
ATOM   3160  NH1 ARG A 227      39.949  49.825  65.826  0.00  0.00      A    N1+
ATOM   3161  NH2 ARG A 227      38.438  48.910  67.285  0.00  0.00      A    N1+
ATOM   3162  H   ARG A 227      43.963  50.519  68.505  0.00  0.00      A    H  
ATOM   3163  HA  ARG A 227      44.070  49.341  71.172  0.00  0.00      A    H  
ATOM   3164  HB2 ARG A 227      42.562  48.436  68.898  0.00  0.00      A    H  
ATOM   3165  HB3 ARG A 227      42.454  47.788  70.392  0.00  0.00      A    H  
ATOM   3166  HG2 ARG A 227      41.384  49.597  71.228  0.00  0.00      A    H  
ATOM   3167  HG3 ARG A 227      41.890  50.557  70.008  0.00  0.00      A    H  
ATOM   3168  HD2 ARG A 227      39.950  48.511  69.611  0.00  0.00      A    H  
ATOM   3169  HD3 ARG A 227      39.579  50.082  69.861  0.00  0.00      A    H  
ATOM   3170  HE  ARG A 227      41.363  50.139  67.844  0.00  0.00      A    H  
ATOM   3171 HH11 ARG A 227      40.828  50.238  65.617  0.00  0.00      A    H  
ATOM   3172 HH12 ARG A 227      39.292  49.658  65.077  0.00  0.00      A    H  
ATOM   3173 HH21 ARG A 227      38.208  48.640  68.229  0.00  0.00      A    H  
ATOM   3174 HH22 ARG A 227      37.805  48.750  66.543  0.00  0.00      A    H  
ATOM   3175  N   ARG A 228      44.911  46.956  70.847  0.00  0.00      A    N  
ATOM   3176  CA  ARG A 228      45.570  45.689  70.639  0.00  0.00      A    C  
ATOM   3177  C   ARG A 228      47.035  45.726  70.985  0.00  0.00      A    C  
ATOM   3178  O   ARG A 228      47.906  45.421  70.185  0.00  0.00      A    O  
ATOM   3179  CB  ARG A 228      45.287  44.986  69.280  0.00  0.00      A    C  
ATOM   3180  CG  ARG A 228      43.802  44.988  68.844  0.00  0.00      A    C  
ATOM   3181  CD  ARG A 228      42.808  44.582  69.936  0.00  0.00      A    C  
ATOM   3182  NE  ARG A 228      41.428  44.588  69.383  0.00  0.00      A    N  
ATOM   3183  CZ  ARG A 228      40.347  44.141  70.032  0.00  0.00      A    C  
ATOM   3184  NH1 ARG A 228      39.156  44.216  69.465  0.00  0.00      A    N1+
ATOM   3185  NH2 ARG A 228      40.398  43.678  71.274  0.00  0.00      A    N1+
ATOM   3186  H   ARG A 228      44.340  47.188  71.685  0.00  0.00      A    H  
ATOM   3187  HA  ARG A 228      45.116  44.985  71.219  0.00  0.00      A    H  
ATOM   3188  HB2 ARG A 228      45.810  45.455  68.577  0.00  0.00      A    H  
ATOM   3189  HB3 ARG A 228      45.579  44.040  69.357  0.00  0.00      A    H  
ATOM   3190  HG2 ARG A 228      43.559  45.913  68.529  0.00  0.00      A    H  
ATOM   3191  HG3 ARG A 228      43.692  44.352  68.071  0.00  0.00      A    H  
ATOM   3192  HD2 ARG A 228      43.029  43.672  70.235  0.00  0.00      A    H  
ATOM   3193  HD3 ARG A 228      42.864  45.239  70.665  0.00  0.00      A    H  
ATOM   3194  HE  ARG A 228      41.306  44.955  68.456  0.00  0.00      A    H  
ATOM   3195 HH11 ARG A 228      39.040  44.583  68.546  0.00  0.00      A    H  
ATOM   3196 HH12 ARG A 228      38.342  43.894  69.970  0.00  0.00      A    H  
ATOM   3197 HH21 ARG A 228      41.305  43.653  71.724  0.00  0.00      A    H  
ATOM   3198 HH22 ARG A 228      39.590  43.370  71.740  0.00  0.00      A    H  
ATOM   3199  N   LEU A 350      55.834  45.744  61.050  0.00  0.00      A    N  
ATOM   3200  CA  LEU A 350      55.946  47.080  61.625  0.00  0.00      A    C  
ATOM   3201  C   LEU A 350      54.787  48.025  61.323  0.00  0.00      A    C  
ATOM   3202  O   LEU A 350      54.002  47.826  60.394  0.00  0.00      A    O  
ATOM   3203  CB  LEU A 350      57.310  47.724  61.244  0.00  0.00      A    C  
ATOM   3204  CG  LEU A 350      57.600  47.902  59.733  0.00  0.00      A    C  
ATOM   3205  CD1 LEU A 350      56.956  49.151  59.121  0.00  0.00      A    C  
ATOM   3206  CD2 LEU A 350      59.113  47.971  59.478  0.00  0.00      A    C  
ATOM   3207  H   LEU A 350      55.016  45.492  60.486  0.00  0.00      A    H  
ATOM   3208  HA  LEU A 350      56.020  46.985  62.643  0.00  0.00      A    H  
ATOM   3209  HB2 LEU A 350      57.340  48.628  61.658  0.00  0.00      A    H  
ATOM   3210  HB3 LEU A 350      58.028  47.147  61.617  0.00  0.00      A    H  
ATOM   3211  HG  LEU A 350      57.264  47.083  59.246  0.00  0.00      A    H  
ATOM   3212 HD11 LEU A 350      57.302  49.962  59.589  0.00  0.00      A    H  
ATOM   3213 HD12 LEU A 350      57.186  49.198  58.150  0.00  0.00      A    H  
ATOM   3214 HD13 LEU A 350      55.965  49.097  59.230  0.00  0.00      A    H  
ATOM   3215 HD21 LEU A 350      59.537  47.124  59.794  0.00  0.00      A    H  
ATOM   3216 HD22 LEU A 350      59.275  48.086  58.500  0.00  0.00      A    H  
ATOM   3217 HD23 LEU A 350      59.494  48.747  59.977  0.00  0.00      A    H  
ATOM   3218  N   SER A 351      54.673  49.120  62.106  0.00  0.00      A    N  
ATOM   3219  CA  SER A 351      53.620  50.113  61.968  0.00  0.00      A    C  
ATOM   3220  C   SER A 351      54.032  51.294  61.109  0.00  0.00      A    C  
ATOM   3221  O   SER A 351      54.191  52.421  61.570  0.00  0.00      A    O  
ATOM   3222  CB  SER A 351      53.036  50.577  63.342  0.00  0.00      A    C  
ATOM   3223  OG  SER A 351      53.976  51.121  64.285  0.00  0.00      A    O  
ATOM   3224  H   SER A 351      55.430  49.185  62.835  0.00  0.00      A    H  
ATOM   3225  HA  SER A 351      52.825  49.666  61.522  0.00  0.00      A    H  
ATOM   3226  HB2 SER A 351      52.326  51.275  63.159  0.00  0.00      A    H  
ATOM   3227  HB3 SER A 351      52.578  49.782  63.770  0.00  0.00      A    H  
ATOM   3228  HG  SER A 351      54.045  50.504  65.064  0.00  0.00      A    H  
ATOM   3229  N   ARG A 352      54.173  51.065  59.783  0.00  0.00      A    N  
ATOM   3230  CA  ARG A 352      54.525  52.091  58.806  0.00  0.00      A    C  
ATOM   3231  C   ARG A 352      53.499  53.219  58.775  0.00  0.00      A    C  
ATOM   3232  O   ARG A 352      53.832  54.403  58.822  0.00  0.00      A    O  
ATOM   3233  CB  ARG A 352      54.663  51.438  57.405  0.00  0.00      A    C  
ATOM   3234  CG  ARG A 352      55.114  52.377  56.263  0.00  0.00      A    C  
ATOM   3235  CD  ARG A 352      55.272  51.708  54.882  0.00  0.00      A    C  
ATOM   3236  NE  ARG A 352      56.365  50.665  54.967  0.00  0.00      A    N  
ATOM   3237  CZ  ARG A 352      56.176  49.353  55.175  0.00  0.00      A    C  
ATOM   3238  NH1 ARG A 352      54.959  48.847  55.336  0.00  0.00      A    N1+
ATOM   3239  NH2 ARG A 352      57.230  48.541  55.271  0.00  0.00      A    N1+
ATOM   3240  H   ARG A 352      54.002  50.060  59.519  0.00  0.00      A    H  
ATOM   3241  HA  ARG A 352      55.424  52.481  59.054  0.00  0.00      A    H  
ATOM   3242  HB2 ARG A 352      55.333  50.701  57.474  0.00  0.00      A    H  
ATOM   3243  HB3 ARG A 352      53.774  51.060  57.152  0.00  0.00      A    H  
ATOM   3244  HG2 ARG A 352      54.441  53.122  56.168  0.00  0.00      A    H  
ATOM   3245  HG3 ARG A 352      56.003  52.785  56.508  0.00  0.00      A    H  
ATOM   3246  HD2 ARG A 352      54.435  51.262  54.654  0.00  0.00      A    H  
ATOM   3247  HD3 ARG A 352      55.542  52.388  54.236  0.00  0.00      A    H  
ATOM   3248  HE  ARG A 352      57.308  50.998  54.857  0.00  0.00      A    H  
ATOM   3249 HH11 ARG A 352      54.158  49.443  55.284  0.00  0.00      A    H  
ATOM   3250 HH12 ARG A 352      54.843  47.868  55.509  0.00  0.00      A    H  
ATOM   3251 HH21 ARG A 352      58.152  48.916  55.167  0.00  0.00      A    H  
ATOM   3252 HH22 ARG A 352      57.098  47.569  55.444  0.00  0.00      A    H  
ATOM   3253  N   ASP A 353      52.208  52.829  58.802  0.00  0.00      A    N  
ATOM   3254  CA  ASP A 353      51.035  53.670  58.819  0.00  0.00      A    C  
ATOM   3255  C   ASP A 353      50.959  54.580  60.052  0.00  0.00      A    C  
ATOM   3256  O   ASP A 353      50.376  55.662  60.018  0.00  0.00      A    O  
ATOM   3257  CB  ASP A 353      49.780  52.746  58.733  0.00  0.00      A    C  
ATOM   3258  CG  ASP A 353      49.533  52.175  57.340  0.00  0.00      A    C  
ATOM   3259  OD1 ASP A 353      50.252  52.578  56.398  0.00  0.00      A    O  
ATOM   3260  OD2 ASP A 353      48.571  51.371  57.218  0.00  0.00      A    O1-
ATOM   3261  H   ASP A 353      52.129  51.751  58.810  0.00  0.00      A    H  
ATOM   3262  HA  ASP A 353      51.085  54.284  58.011  0.00  0.00      A    H  
ATOM   3263  HB2 ASP A 353      49.921  51.996  59.369  0.00  0.00      A    H  
ATOM   3264  HB3 ASP A 353      48.994  53.289  59.004  0.00  0.00      A    H  
ATOM   3265  N   ARG A 354      51.541  54.173  61.194  0.00  0.00      A    N  
ATOM   3266  CA  ARG A 354      51.596  54.981  62.397  0.00  0.00      A    C  
ATOM   3267  C   ARG A 354      52.489  56.211  62.273  0.00  0.00      A    C  
ATOM   3268  O   ARG A 354      52.157  57.300  62.739  0.00  0.00      A    O  
ATOM   3269  CB  ARG A 354      52.059  54.118  63.578  0.00  0.00      A    C  
ATOM   3270  CG  ARG A 354      52.043  54.860  64.925  0.00  0.00      A    C  
ATOM   3271  CD  ARG A 354      52.543  54.005  66.089  0.00  0.00      A    C  
ATOM   3272  NE  ARG A 354      53.981  53.660  65.791  0.00  0.00      A    N  
ATOM   3273  CZ  ARG A 354      55.035  54.455  66.036  0.00  0.00      A    C  
ATOM   3274  NH1 ARG A 354      56.254  54.043  65.690  0.00  0.00      A    N1+
ATOM   3275  NH2 ARG A 354      54.893  55.655  66.590  0.00  0.00      A    N1+
ATOM   3276  H   ARG A 354      51.954  53.209  61.130  0.00  0.00      A    H  
ATOM   3277  HA  ARG A 354      50.653  55.294  62.626  0.00  0.00      A    H  
ATOM   3278  HB2 ARG A 354      51.451  53.339  63.655  0.00  0.00      A    H  
ATOM   3279  HB3 ARG A 354      52.990  53.824  63.406  0.00  0.00      A    H  
ATOM   3280  HG2 ARG A 354      52.628  55.669  64.859  0.00  0.00      A    H  
ATOM   3281  HG3 ARG A 354      51.106  55.145  65.129  0.00  0.00      A    H  
ATOM   3282  HD2 ARG A 354      52.514  54.532  66.903  0.00  0.00      A    H  
ATOM   3283  HD3 ARG A 354      52.028  53.183  66.120  0.00  0.00      A    H  
ATOM   3284  HE  ARG A 354      54.150  52.761  65.376  0.00  0.00      A    H  
ATOM   3285 HH11 ARG A 354      56.401  53.173  65.238  0.00  0.00      A    H  
ATOM   3286 HH12 ARG A 354      57.048  54.634  65.893  0.00  0.00      A    H  
ATOM   3287 HH21 ARG A 354      53.958  55.967  66.808  0.00  0.00      A    H  
ATOM   3288 HH22 ARG A 354      55.676  56.223  66.781  0.00  0.00      A    H  
ATOM   3289  N   LYS A 355      53.654  56.071  61.609  0.00  0.00      A    N  
ATOM   3290  CA  LYS A 355      54.512  57.186  61.249  0.00  0.00      A    C  
ATOM   3291  C   LYS A 355      53.835  58.147  60.272  0.00  0.00      A    C  
ATOM   3292  O   LYS A 355      54.014  59.360  60.349  0.00  0.00      A    O  
ATOM   3293  CB  LYS A 355      55.856  56.691  60.669  0.00  0.00      A    C  
ATOM   3294  CG  LYS A 355      56.817  57.842  60.335  0.00  0.00      A    C  
ATOM   3295  CD  LYS A 355      58.115  57.376  59.671  0.00  0.00      A    C  
ATOM   3296  CE  LYS A 355      59.033  58.563  59.374  0.00  0.00      A    C  
ATOM   3297  NZ  LYS A 355      60.262  58.096  58.709  0.00  0.00      A    N1+
ATOM   3298  H   LYS A 355      53.881  55.072  61.377  0.00  0.00      A    H  
ATOM   3299  HA  LYS A 355      54.753  57.701  62.088  0.00  0.00      A    H  
ATOM   3300  HB2 LYS A 355      56.288  56.111  61.343  0.00  0.00      A    H  
ATOM   3301  HB3 LYS A 355      55.667  56.191  59.836  0.00  0.00      A    H  
ATOM   3302  HG2 LYS A 355      56.350  58.482  59.715  0.00  0.00      A    H  
ATOM   3303  HG3 LYS A 355      57.046  58.328  61.185  0.00  0.00      A    H  
ATOM   3304  HD2 LYS A 355      58.586  56.760  60.287  0.00  0.00      A    H  
ATOM   3305  HD3 LYS A 355      57.895  56.927  58.817  0.00  0.00      A    H  
ATOM   3306  HE2 LYS A 355      58.547  59.199  58.780  0.00  0.00      A    H  
ATOM   3307  HE3 LYS A 355      59.263  59.010  60.235  0.00  0.00      A    H  
ATOM   3308  HZ1 LYS A 355      60.776  57.499  59.328  0.00  0.00      A    H  
ATOM   3309  HZ2 LYS A 355      60.026  57.585  57.880  0.00  0.00      A    H  
ATOM   3310  HZ3 LYS A 355      60.832  58.882  58.460  0.00  0.00      A    H  
ATOM   3311  N   VAL A 356      53.009  57.628  59.340  0.00  0.00      A    N  
ATOM   3312  CA  VAL A 356      52.185  58.440  58.445  0.00  0.00      A    C  
ATOM   3313  C   VAL A 356      51.183  59.316  59.202  0.00  0.00      A    C  
ATOM   3314  O   VAL A 356      50.978  60.485  58.873  0.00  0.00      A    O  
ATOM   3315  CB  VAL A 356      51.425  57.579  57.438  0.00  0.00      A    C  
ATOM   3316  CG1 VAL A 356      50.575  58.444  56.476  0.00  0.00      A    C  
ATOM   3317  CG2 VAL A 356      52.415  56.707  56.638  0.00  0.00      A    C  
ATOM   3318  H   VAL A 356      53.013  56.579  59.317  0.00  0.00      A    H  
ATOM   3319  HA  VAL A 356      52.799  59.053  57.924  0.00  0.00      A    H  
ATOM   3320  HB  VAL A 356      50.779  57.005  57.938  0.00  0.00      A    H  
ATOM   3321 HG11 VAL A 356      51.177  59.071  55.991  0.00  0.00      A    H  
ATOM   3322 HG12 VAL A 356      50.112  57.845  55.830  0.00  0.00      A    H  
ATOM   3323 HG13 VAL A 356      49.907  58.954  57.009  0.00  0.00      A    H  
ATOM   3324 HG21 VAL A 356      52.264  56.862  55.665  0.00  0.00      A    H  
ATOM   3325 HG22 VAL A 356      53.344  56.967  56.888  0.00  0.00      A    H  
ATOM   3326 HG23 VAL A 356      52.253  55.750  56.864  0.00  0.00      A    H  
ATOM   3327  N   ALA A 357      50.544  58.765  60.262  0.00  0.00      A    N  
ATOM   3328  CA  ALA A 357      49.686  59.498  61.181  0.00  0.00      A    C  
ATOM   3329  C   ALA A 357      50.434  60.557  61.966  0.00  0.00      A    C  
ATOM   3330  O   ALA A 357      49.921  61.656  62.166  0.00  0.00      A    O  
ATOM   3331  CB  ALA A 357      48.983  58.571  62.194  0.00  0.00      A    C  
ATOM   3332  H   ALA A 357      50.733  57.730  60.358  0.00  0.00      A    H  
ATOM   3333  HA  ALA A 357      48.951  59.951  60.645  0.00  0.00      A    H  
ATOM   3334  HB1 ALA A 357      49.557  57.773  62.355  0.00  0.00      A    H  
ATOM   3335  HB2 ALA A 357      48.845  59.068  63.046  0.00  0.00      A    H  
ATOM   3336  HB3 ALA A 357      48.104  58.288  61.819  0.00  0.00      A    H  
ATOM   3337  N   LYS A 358      51.687  60.259  62.398  0.00  0.00      A    N  
ATOM   3338  CA  LYS A 358      52.572  61.259  62.976  0.00  0.00      A    C  
ATOM   3339  C   LYS A 358      52.753  62.422  61.992  0.00  0.00      A    C  
ATOM   3340  O   LYS A 358      52.411  63.557  62.293  0.00  0.00      A    O  
ATOM   3341  CB  LYS A 358      53.950  60.658  63.407  0.00  0.00      A    C  
ATOM   3342  CG  LYS A 358      54.919  61.659  64.070  0.00  0.00      A    C  
ATOM   3343  CD  LYS A 358      56.225  60.985  64.544  0.00  0.00      A    C  
ATOM   3344  CE  LYS A 358      57.215  61.966  65.193  0.00  0.00      A    C  
ATOM   3345  NZ  LYS A 358      58.443  61.269  65.653  0.00  0.00      A    N1+
ATOM   3346  H   LYS A 358      51.943  59.258  62.274  0.00  0.00      A    H  
ATOM   3347  HA  LYS A 358      52.162  61.617  63.817  0.00  0.00      A    H  
ATOM   3348  HB2 LYS A 358      53.770  59.923  64.054  0.00  0.00      A    H  
ATOM   3349  HB3 LYS A 358      54.388  60.292  62.590  0.00  0.00      A    H  
ATOM   3350  HG2 LYS A 358      55.151  62.370  63.408  0.00  0.00      A    H  
ATOM   3351  HG3 LYS A 358      54.468  62.070  64.860  0.00  0.00      A    H  
ATOM   3352  HD2 LYS A 358      55.992  60.283  65.214  0.00  0.00      A    H  
ATOM   3353  HD3 LYS A 358      56.669  60.565  63.755  0.00  0.00      A    H  
ATOM   3354  HE2 LYS A 358      57.458  62.663  64.518  0.00  0.00      A    H  
ATOM   3355  HE3 LYS A 358      56.765  62.401  65.973  0.00  0.00      A    H  
ATOM   3356  HZ1 LYS A 358      58.786  61.711  66.482  0.00  0.00      A    H  
ATOM   3357  HZ2 LYS A 358      58.229  60.312  65.849  0.00  0.00      A    H  
ATOM   3358  HZ3 LYS A 358      59.140  61.316  64.938  0.00  0.00      A    H  
ATOM   3359  N   SER A 359      53.166  62.144  60.738  0.00  0.00      A    N  
ATOM   3360  CA  SER A 359      53.346  63.160  59.700  0.00  0.00      A    C  
ATOM   3361  C   SER A 359      52.110  63.979  59.381  0.00  0.00      A    C  
ATOM   3362  O   SER A 359      52.182  65.183  59.174  0.00  0.00      A    O  
ATOM   3363  CB  SER A 359      53.824  62.574  58.359  0.00  0.00      A    C  
ATOM   3364  OG  SER A 359      55.099  61.947  58.514  0.00  0.00      A    O  
ATOM   3365  H   SER A 359      53.348  61.124  60.575  0.00  0.00      A    H  
ATOM   3366  HA  SER A 359      54.074  63.803  60.022  0.00  0.00      A    H  
ATOM   3367  HB2 SER A 359      53.168  61.897  58.054  0.00  0.00      A    H  
ATOM   3368  HB3 SER A 359      53.906  63.310  57.701  0.00  0.00      A    H  
ATOM   3369  HG  SER A 359      54.992  61.117  59.056  0.00  0.00      A    H  
ATOM   3370  N   LEU A 360      50.918  63.364  59.354  0.00  0.00      A    N  
ATOM   3371  CA  LEU A 360      49.673  64.102  59.238  0.00  0.00      A    C  
ATOM   3372  C   LEU A 360      49.418  65.085  60.382  0.00  0.00      A    C  
ATOM   3373  O   LEU A 360      49.019  66.231  60.163  0.00  0.00      A    O  
ATOM   3374  CB  LEU A 360      48.496  63.110  59.188  0.00  0.00      A    C  
ATOM   3375  CG  LEU A 360      47.098  63.752  59.285  0.00  0.00      A    C  
ATOM   3376  CD1 LEU A 360      46.863  64.735  58.139  0.00  0.00      A    C  
ATOM   3377  CD2 LEU A 360      46.028  62.670  59.228  0.00  0.00      A    C  
ATOM   3378  H   LEU A 360      50.972  62.327  59.423  0.00  0.00      A    H  
ATOM   3379  HA  LEU A 360      49.690  64.632  58.367  0.00  0.00      A    H  
ATOM   3380  HB2 LEU A 360      48.540  62.629  58.324  0.00  0.00      A    H  
ATOM   3381  HB3 LEU A 360      48.589  62.489  59.951  0.00  0.00      A    H  
ATOM   3382  HG  LEU A 360      47.027  64.236  60.157  0.00  0.00      A    H  
ATOM   3383 HD11 LEU A 360      46.934  64.251  57.268  0.00  0.00      A    H  
ATOM   3384 HD12 LEU A 360      45.951  65.135  58.227  0.00  0.00      A    H  
ATOM   3385 HD13 LEU A 360      47.551  65.459  58.177  0.00  0.00      A    H  
ATOM   3386 HD21 LEU A 360      46.154  62.035  59.991  0.00  0.00      A    H  
ATOM   3387 HD22 LEU A 360      45.123  63.092  59.291  0.00  0.00      A    H  
ATOM   3388 HD23 LEU A 360      46.103  62.171  58.364  0.00  0.00      A    H  
ATOM   3389  N   ALA A 361      49.678  64.661  61.638  0.00  0.00      A    N  
ATOM   3390  CA  ALA A 361      49.584  65.498  62.820  0.00  0.00      A    C  
ATOM   3391  C   ALA A 361      50.536  66.678  62.758  0.00  0.00      A    C  
ATOM   3392  O   ALA A 361      50.180  67.797  63.119  0.00  0.00      A    O  
ATOM   3393  CB  ALA A 361      49.888  64.681  64.095  0.00  0.00      A    C  
ATOM   3394  H   ALA A 361      49.961  63.645  61.676  0.00  0.00      A    H  
ATOM   3395  HA  ALA A 361      48.637  65.851  62.895  0.00  0.00      A    H  
ATOM   3396  HB1 ALA A 361      49.179  64.862  64.771  0.00  0.00      A    H  
ATOM   3397  HB2 ALA A 361      49.899  63.712  63.863  0.00  0.00      A    H  
ATOM   3398  HB3 ALA A 361      50.777  64.956  64.451  0.00  0.00      A    H  
ATOM   3399  N   VAL A 362      51.757  66.420  62.250  0.00  0.00      A    N  
ATOM   3400  CA  VAL A 362      52.799  67.382  61.969  0.00  0.00      A    C  
ATOM   3401  C   VAL A 362      52.322  68.487  60.982  0.00  0.00      A    C  
ATOM   3402  O   VAL A 362      52.445  69.680  61.248  0.00  0.00      A    O  
ATOM   3403  CB  VAL A 362      54.051  66.612  61.495  0.00  0.00      A    C  
ATOM   3404  CG1 VAL A 362      55.161  67.601  61.210  0.00  0.00      A    C  
ATOM   3405  CG2 VAL A 362      54.725  65.675  62.534  0.00  0.00      A    C  
ATOM   3406  H   VAL A 362      51.891  65.370  62.062  0.00  0.00      A    H  
ATOM   3407  HA  VAL A 362      53.055  67.847  62.827  0.00  0.00      A    H  
ATOM   3408  HB  VAL A 362      53.823  66.170  60.639  0.00  0.00      A    H  
ATOM   3409 HG11 VAL A 362      54.768  68.478  60.928  0.00  0.00      A    H  
ATOM   3410 HG12 VAL A 362      55.713  67.737  62.034  0.00  0.00      A    H  
ATOM   3411 HG13 VAL A 362      55.746  67.251  60.476  0.00  0.00      A    H  
ATOM   3412 HG21 VAL A 362      55.297  66.228  63.131  0.00  0.00      A    H  
ATOM   3413 HG22 VAL A 362      54.011  65.221  63.058  0.00  0.00      A    H  
ATOM   3414 HG23 VAL A 362      55.276  65.007  62.044  0.00  0.00      A    H  
ATOM   3415  N   ILE A 363      51.688  68.127  59.841  0.00  0.00      A    N  
ATOM   3416  CA  ILE A 363      51.123  69.071  58.864  0.00  0.00      A    C  
ATOM   3417  C   ILE A 363      49.932  69.877  59.380  0.00  0.00      A    C  
ATOM   3418  O   ILE A 363      49.835  71.093  59.199  0.00  0.00      A    O  
ATOM   3419  CB  ILE A 363      50.718  68.383  57.559  0.00  0.00      A    C  
ATOM   3420  CG1 ILE A 363      51.909  67.579  56.990  0.00  0.00      A    C  
ATOM   3421  CG2 ILE A 363      50.252  69.446  56.529  0.00  0.00      A    C  
ATOM   3422  CD1 ILE A 363      51.500  66.664  55.834  0.00  0.00      A    C  
ATOM   3423  H   ILE A 363      51.634  67.082  59.712  0.00  0.00      A    H  
ATOM   3424  HA  ILE A 363      51.861  69.740  58.665  0.00  0.00      A    H  
ATOM   3425  HB  ILE A 363      49.989  67.739  57.756  0.00  0.00      A    H  
ATOM   3426 HG12 ILE A 363      52.593  68.218  56.668  0.00  0.00      A    H  
ATOM   3427 HG13 ILE A 363      52.282  67.021  57.719  0.00  0.00      A    H  
ATOM   3428 HG21 ILE A 363      49.972  68.982  55.696  0.00  0.00      A    H  
ATOM   3429 HG22 ILE A 363      49.487  69.950  56.915  0.00  0.00      A    H  
ATOM   3430 HG23 ILE A 363      51.009  70.061  56.341  0.00  0.00      A    H  
ATOM   3431 HD11 ILE A 363      51.121  67.221  55.100  0.00  0.00      A    H  
ATOM   3432 HD12 ILE A 363      52.305  66.174  55.510  0.00  0.00      A    H  
ATOM   3433 HD13 ILE A 363      50.815  66.018  56.160  0.00  0.00      A    H  
ATOM   3434  N   VAL A 364      48.979  69.209  60.061  0.00  0.00      A    N  
ATOM   3435  CA  VAL A 364      47.810  69.843  60.653  0.00  0.00      A    C  
ATOM   3436  C   VAL A 364      48.160  70.827  61.758  0.00  0.00      A    C  
ATOM   3437  O   VAL A 364      47.624  71.937  61.809  0.00  0.00      A    O  
ATOM   3438  CB  VAL A 364      46.849  68.779  61.168  0.00  0.00      A    C  
ATOM   3439  CG1 VAL A 364      45.804  69.381  62.135  0.00  0.00      A    C  
ATOM   3440  CG2 VAL A 364      46.197  68.126  59.928  0.00  0.00      A    C  
ATOM   3441  H   VAL A 364      49.163  68.175  60.124  0.00  0.00      A    H  
ATOM   3442  HA  VAL A 364      47.327  70.356  59.921  0.00  0.00      A    H  
ATOM   3443  HB  VAL A 364      47.369  68.114  61.701  0.00  0.00      A    H  
ATOM   3444 HG11 VAL A 364      44.899  69.291  61.728  0.00  0.00      A    H  
ATOM   3445 HG12 VAL A 364      45.841  68.886  62.999  0.00  0.00      A    H  
ATOM   3446 HG13 VAL A 364      46.018  70.342  62.283  0.00  0.00      A    H  
ATOM   3447 HG21 VAL A 364      45.230  67.978  60.117  0.00  0.00      A    H  
ATOM   3448 HG22 VAL A 364      46.307  68.739  59.151  0.00  0.00      A    H  
ATOM   3449 HG23 VAL A 364      46.651  67.258  59.750  0.00  0.00      A    H  
ATOM   3450  N   SER A 365      49.087  70.449  62.669  0.00  0.00      A    N  
ATOM   3451  CA  SER A 365      49.504  71.274  63.800  0.00  0.00      A    C  
ATOM   3452  C   SER A 365      50.145  72.554  63.347  0.00  0.00      A    C  
ATOM   3453  O   SER A 365      49.873  73.627  63.873  0.00  0.00      A    O  
ATOM   3454  CB  SER A 365      50.437  70.558  64.831  0.00  0.00      A    C  
ATOM   3455  OG  SER A 365      51.709  70.188  64.295  0.00  0.00      A    O  
ATOM   3456  H   SER A 365      49.483  69.493  62.482  0.00  0.00      A    H  
ATOM   3457  HA  SER A 365      48.676  71.503  64.334  0.00  0.00      A    H  
ATOM   3458  HB2 SER A 365      50.577  71.179  65.604  0.00  0.00      A    H  
ATOM   3459  HB3 SER A 365      49.967  69.734  65.152  0.00  0.00      A    H  
ATOM   3460  HG  SER A 365      51.638  70.118  63.303  0.00  0.00      A    H  
ATOM   3461  N   ILE A 366      50.973  72.485  62.304  0.00  0.00      A    N  
ATOM   3462  CA  ILE A 366      51.569  73.654  61.709  0.00  0.00      A    C  
ATOM   3463  C   ILE A 366      50.611  74.605  61.071  0.00  0.00      A    C  
ATOM   3464  O   ILE A 366      50.693  75.806  61.307  0.00  0.00      A    O  
ATOM   3465  CB  ILE A 366      52.562  73.190  60.706  0.00  0.00      A    C  
ATOM   3466  CG1 ILE A 366      53.795  72.751  61.507  0.00  0.00      A    C  
ATOM   3467  CG2 ILE A 366      52.836  74.188  59.562  0.00  0.00      A    C  
ATOM   3468  CD1 ILE A 366      54.747  73.788  62.112  0.00  0.00      A    C  
ATOM   3469  H   ILE A 366      51.146  71.510  61.964  0.00  0.00      A    H  
ATOM   3470  HA  ILE A 366      52.025  74.160  62.475  0.00  0.00      A    H  
ATOM   3471  HB  ILE A 366      52.217  72.396  60.243  0.00  0.00      A    H  
ATOM   3472 HG12 ILE A 366      53.474  72.139  62.268  0.00  0.00      A    H  
ATOM   3473 HG13 ILE A 366      54.354  72.132  60.904  0.00  0.00      A    H  
ATOM   3474 HG21 ILE A 366      53.465  73.771  58.913  0.00  0.00      A    H  
ATOM   3475 HG22 ILE A 366      51.976  74.406  59.110  0.00  0.00      A    H  
ATOM   3476 HG23 ILE A 366      53.239  75.014  59.943  0.00  0.00      A    H  
ATOM   3477 HD11 ILE A 366      54.238  74.359  62.749  0.00  0.00      A    H  
ATOM   3478 HD12 ILE A 366      55.480  73.312  62.590  0.00  0.00      A    H  
ATOM   3479 HD13 ILE A 366      55.123  74.346  61.378  0.00  0.00      A    H  
ATOM   3480  N   PHE A 367      49.653  74.086  60.286  0.00  0.00      A    N  
ATOM   3481  CA  PHE A 367      48.602  74.932  59.719  0.00  0.00      A    C  
ATOM   3482  C   PHE A 367      47.836  75.649  60.833  0.00  0.00      A    C  
ATOM   3483  O   PHE A 367      47.760  76.872  60.831  0.00  0.00      A    O  
ATOM   3484  CB  PHE A 367      47.679  74.136  58.778  0.00  0.00      A    C  
ATOM   3485  CG  PHE A 367      46.435  74.868  58.283  0.00  0.00      A    C  
ATOM   3486  CD1 PHE A 367      45.154  74.522  58.766  0.00  0.00      A    C  
ATOM   3487  CD2 PHE A 367      46.554  75.941  57.372  0.00  0.00      A    C  
ATOM   3488  CE1 PHE A 367      44.029  75.178  58.282  0.00  0.00      A    C  
ATOM   3489  CE2 PHE A 367      45.418  76.593  56.913  0.00  0.00      A    C  
ATOM   3490  CZ  PHE A 367      44.160  76.202  57.352  0.00  0.00      A    C  
ATOM   3491  H   PHE A 367      49.642  73.095  60.072  0.00  0.00      A    H  
ATOM   3492  HA  PHE A 367      49.088  75.706  59.121  0.00  0.00      A    H  
ATOM   3493  HB2 PHE A 367      48.256  73.837  57.902  0.00  0.00      A    H  
ATOM   3494  HB3 PHE A 367      47.372  73.205  59.257  0.00  0.00      A    H  
ATOM   3495  HD1 PHE A 367      45.038  73.726  59.488  0.00  0.00      A    H  
ATOM   3496  HD2 PHE A 367      47.525  76.257  57.023  0.00  0.00      A    H  
ATOM   3497  HE1 PHE A 367      43.047  74.894  58.633  0.00  0.00      A    H  
ATOM   3498  HE2 PHE A 367      45.515  77.414  56.215  0.00  0.00      A    H  
ATOM   3499  HZ  PHE A 367      43.283  76.711  56.980  0.00  0.00      A    H  
ATOM   3500  N   GLY A 368      47.416  74.867  61.831  0.00  0.00      A    N  
ATOM   3501  CA  GLY A 368      46.579  75.388  62.898  0.00  0.00      A    C  
ATOM   3502  C   GLY A 368      47.267  76.360  63.822  0.00  0.00      A    C  
ATOM   3503  O   GLY A 368      46.725  77.418  64.123  0.00  0.00      A    O  
ATOM   3504  H   GLY A 368      47.725  73.882  61.762  0.00  0.00      A    H  
ATOM   3505  HA2 GLY A 368      45.757  75.840  62.484  0.00  0.00      A    H  
ATOM   3506  HA3 GLY A 368      46.213  74.603  63.446  0.00  0.00      A    H  
ATOM   3507  N   LEU A 369      48.496  76.049  64.274  0.00  0.00      A    N  
ATOM   3508  CA  LEU A 369      49.291  76.934  65.108  0.00  0.00      A    C  
ATOM   3509  C   LEU A 369      49.716  78.202  64.404  0.00  0.00      A    C  
ATOM   3510  O   LEU A 369      49.638  79.292  64.966  0.00  0.00      A    O  
ATOM   3511  CB  LEU A 369      50.568  76.234  65.629  0.00  0.00      A    C  
ATOM   3512  CG  LEU A 369      50.310  75.116  66.658  0.00  0.00      A    C  
ATOM   3513  CD1 LEU A 369      51.614  74.354  66.942  0.00  0.00      A    C  
ATOM   3514  CD2 LEU A 369      49.710  75.662  67.964  0.00  0.00      A    C  
ATOM   3515  H   LEU A 369      48.826  75.101  63.964  0.00  0.00      A    H  
ATOM   3516  HA  LEU A 369      48.736  77.189  65.923  0.00  0.00      A    H  
ATOM   3517  HB2 LEU A 369      51.024  75.825  64.855  0.00  0.00      A    H  
ATOM   3518  HB3 LEU A 369      51.129  76.916  66.066  0.00  0.00      A    H  
ATOM   3519  HG  LEU A 369      49.636  74.486  66.288  0.00  0.00      A    H  
ATOM   3520 HD11 LEU A 369      52.292  74.990  67.306  0.00  0.00      A    H  
ATOM   3521 HD12 LEU A 369      51.433  73.634  67.609  0.00  0.00      A    H  
ATOM   3522 HD13 LEU A 369      51.949  73.952  66.092  0.00  0.00      A    H  
ATOM   3523 HD21 LEU A 369      48.841  76.110  67.762  0.00  0.00      A    H  
ATOM   3524 HD22 LEU A 369      49.561  74.905  68.597  0.00  0.00      A    H  
ATOM   3525 HD23 LEU A 369      50.345  76.319  68.366  0.00  0.00      A    H  
ATOM   3526  N   CYS A 370      50.165  78.101  63.141  0.00  0.00      A    N  
ATOM   3527  CA  CYS A 370      50.608  79.264  62.406  0.00  0.00      A    C  
ATOM   3528  C   CYS A 370      49.464  80.172  61.951  0.00  0.00      A    C  
ATOM   3529  O   CYS A 370      49.643  81.381  61.851  0.00  0.00      A    O  
ATOM   3530  CB  CYS A 370      51.479  78.840  61.205  0.00  0.00      A    C  
ATOM   3531  SG  CYS A 370      53.067  78.073  61.684  0.00  0.00      A    S  
ATOM   3532  H   CYS A 370      50.161  77.136  62.762  0.00  0.00      A    H  
ATOM   3533  HA  CYS A 370      51.216  79.815  63.009  0.00  0.00      A    H  
ATOM   3534  HB2 CYS A 370      50.967  78.180  60.670  0.00  0.00      A    H  
ATOM   3535  HB3 CYS A 370      51.678  79.650  60.667  0.00  0.00      A    H  
ATOM   3536  HG  CYS A 370      53.450  77.603  60.893  0.00  0.00      A    H  
ATOM   3537  N   TRP A 371      48.273  79.608  61.644  0.00  0.00      A    N  
ATOM   3538  CA  TRP A 371      47.092  80.365  61.171  0.00  0.00      A    C  
ATOM   3539  C   TRP A 371      46.228  80.983  62.269  0.00  0.00      A    C  
ATOM   3540  O   TRP A 371      45.542  81.980  62.012  0.00  0.00      A    O  
ATOM   3541  CB  TRP A 371      46.146  79.509  60.304  0.00  0.00      A    C  
ATOM   3542  CG  TRP A 371      46.264  79.703  58.836  0.00  0.00      A    C  
ATOM   3543  CD1 TRP A 371      47.308  79.372  58.045  0.00  0.00      A    C  
ATOM   3544  CD2 TRP A 371      45.279  80.338  57.977  0.00  0.00      A    C  
ATOM   3545  CE2 TRP A 371      45.799  80.381  56.653  0.00  0.00      A    C  
ATOM   3546  CE3 TRP A 371      43.992  80.883  58.190  0.00  0.00      A    C  
ATOM   3547  NE1 TRP A 371      47.042  79.788  56.753  0.00  0.00      A    N  
ATOM   3548  CZ2 TRP A 371      45.070  80.935  55.591  0.00  0.00      A    C  
ATOM   3549  CZ3 TRP A 371      43.246  81.432  57.132  0.00  0.00      A    C  
ATOM   3550  CH2 TRP A 371      43.782  81.452  55.832  0.00  0.00      A    C  
ATOM   3551  H   TRP A 371      48.179  78.595  61.646  0.00  0.00      A    H  
ATOM   3552  HA  TRP A 371      47.426  81.212  60.576  0.00  0.00      A    H  
ATOM   3553  HB2 TRP A 371      46.132  78.462  60.569  0.00  0.00      A    H  
ATOM   3554  HB3 TRP A 371      45.111  79.794  60.495  0.00  0.00      A    H  
ATOM   3555  HD1 TRP A 371      48.204  78.881  58.399  0.00  0.00      A    H  
ATOM   3556  HE1 TRP A 371      47.688  79.669  55.985  0.00  0.00      A    H  
ATOM   3557  HE3 TRP A 371      43.565  80.851  59.181  0.00  0.00      A    H  
ATOM   3558  HZ2 TRP A 371      45.499  80.944  54.603  0.00  0.00      A    H  
ATOM   3559  HZ3 TRP A 371      42.258  81.821  57.322  0.00  0.00      A    H  
ATOM   3560  HH2 TRP A 371      43.195  81.856  55.025  0.00  0.00      A    H  
ATOM   3561  N   ALA A 372      46.208  80.349  63.444  0.00  0.00      A    N  
ATOM   3562  CA  ALA A 372      45.365  80.796  64.536  0.00  0.00      A    C  
ATOM   3563  C   ALA A 372      45.524  82.276  64.929  0.00  0.00      A    C  
ATOM   3564  O   ALA A 372      44.484  82.924  65.077  0.00  0.00      A    O  
ATOM   3565  CB  ALA A 372      45.515  79.879  65.772  0.00  0.00      A    C  
ATOM   3566  H   ALA A 372      46.907  79.577  63.530  0.00  0.00      A    H  
ATOM   3567  HA  ALA A 372      44.384  80.646  64.279  0.00  0.00      A    H  
ATOM   3568  HB1 ALA A 372      46.287  79.268  65.628  0.00  0.00      A    H  
ATOM   3569  HB2 ALA A 372      45.673  80.445  66.576  0.00  0.00      A    H  
ATOM   3570  HB3 ALA A 372      44.678  79.351  65.885  0.00  0.00      A    H  
ATOM   3571  N   PRO A 373      46.706  82.910  65.068  0.00  0.00      A    N  
ATOM   3572  CA  PRO A 373      46.804  84.307  65.477  0.00  0.00      A    C  
ATOM   3573  C   PRO A 373      46.156  85.268  64.505  0.00  0.00      A    C  
ATOM   3574  O   PRO A 373      45.477  86.187  64.951  0.00  0.00      A    O  
ATOM   3575  CB  PRO A 373      48.312  84.578  65.626  0.00  0.00      A    C  
ATOM   3576  CG  PRO A 373      48.907  83.196  65.905  0.00  0.00      A    C  
ATOM   3577  CD  PRO A 373      48.022  82.269  65.073  0.00  0.00      A    C  
ATOM   3578  HA  PRO A 373      46.420  84.430  66.415  0.00  0.00      A    H  
ATOM   3579  HB2 PRO A 373      48.692  84.953  64.786  0.00  0.00      A    H  
ATOM   3580  HB3 PRO A 373      48.492  85.190  66.389  0.00  0.00      A    H  
ATOM   3581  HG2 PRO A 373      49.845  83.161  65.596  0.00  0.00      A    H  
ATOM   3582  HG3 PRO A 373      48.836  82.984  66.867  0.00  0.00      A    H  
ATOM   3583  HD2 PRO A 373      48.383  82.179  64.140  0.00  0.00      A    H  
ATOM   3584  HD3 PRO A 373      47.977  81.355  65.489  0.00  0.00      A    H  
ATOM   3585  N   TYR A 374      46.307  85.015  63.195  0.00  0.00      A    N  
ATOM   3586  CA  TYR A 374      45.699  85.790  62.114  0.00  0.00      A    C  
ATOM   3587  C   TYR A 374      44.171  85.844  62.215  0.00  0.00      A    C  
ATOM   3588  O   TYR A 374      43.586  86.925  62.151  0.00  0.00      A    O  
ATOM   3589  CB  TYR A 374      46.159  85.217  60.754  0.00  0.00      A    C  
ATOM   3590  CG  TYR A 374      45.580  85.863  59.505  0.00  0.00      A    C  
ATOM   3591  CD1 TYR A 374      45.620  87.263  59.335  0.00  0.00      A    C  
ATOM   3592  CD2 TYR A 374      45.033  85.058  58.483  0.00  0.00      A    C  
ATOM   3593  CE1 TYR A 374      45.144  87.842  58.144  0.00  0.00      A    C  
ATOM   3594  CE2 TYR A 374      44.615  85.640  57.272  0.00  0.00      A    C  
ATOM   3595  CZ  TYR A 374      44.683  87.033  57.091  0.00  0.00      A    C  
ATOM   3596  OH  TYR A 374      44.318  87.620  55.913  0.00  0.00      A    O  
ATOM   3597  H   TYR A 374      46.837  84.202  62.918  0.00  0.00      A    H  
ATOM   3598  HA  TYR A 374      46.053  86.816  62.208  0.00  0.00      A    H  
ATOM   3599  HB2 TYR A 374      47.245  85.266  60.674  0.00  0.00      A    H  
ATOM   3600  HB3 TYR A 374      45.918  84.155  60.716  0.00  0.00      A    H  
ATOM   3601  HD1 TYR A 374      46.024  87.901  60.106  0.00  0.00      A    H  
ATOM   3602  HD2 TYR A 374      44.981  83.985  58.593  0.00  0.00      A    H  
ATOM   3603  HE1 TYR A 374      45.168  88.913  58.021  0.00  0.00      A    H  
ATOM   3604  HE2 TYR A 374      44.271  84.996  56.485  0.00  0.00      A    H  
ATOM   3605  HH  TYR A 374      44.909  87.471  55.148  0.00  0.00      A    H  
ATOM   3606  N   THR A 375      43.553  84.679  62.415  0.00  0.00      A    N  
ATOM   3607  CA  THR A 375      42.105  84.570  62.494  0.00  0.00      A    C  
ATOM   3608  C   THR A 375      41.552  85.125  63.827  0.00  0.00      A    C  
ATOM   3609  O   THR A 375      40.490  85.752  63.790  0.00  0.00      A    O  
ATOM   3610  CB  THR A 375      41.654  83.117  62.224  0.00  0.00      A    C  
ATOM   3611  CG2 THR A 375      42.012  82.703  60.787  0.00  0.00      A    C  
ATOM   3612  OG1 THR A 375      42.291  82.201  63.097  0.00  0.00      A    O  
ATOM   3613  H   THR A 375      44.086  83.829  62.546  0.00  0.00      A    H  
ATOM   3614  HA  THR A 375      41.679  85.189  61.701  0.00  0.00      A    H  
ATOM   3615  HB  THR A 375      40.574  83.036  62.363  0.00  0.00      A    H  
ATOM   3616  HG1 THR A 375      43.137  81.937  62.717  0.00  0.00      A    H  
ATOM   3617 HG21 THR A 375      43.090  82.673  60.623  0.00  0.00      A    H  
ATOM   3618 HG22 THR A 375      41.610  81.725  60.540  0.00  0.00      A    H  
ATOM   3619 HG23 THR A 375      41.597  83.407  60.067  0.00  0.00      A    H  
ATOM   3620  N   LEU A 376      42.317  85.038  64.935  0.00  0.00      A    N  
ATOM   3621  CA  LEU A 376      41.965  85.757  66.144  0.00  0.00      A    C  
ATOM   3622  C   LEU A 376      42.010  87.270  65.975  0.00  0.00      A    C  
ATOM   3623  O   LEU A 376      41.103  87.981  66.402  0.00  0.00      A    O  
ATOM   3624  CB  LEU A 376      42.908  85.349  67.291  0.00  0.00      A    C  
ATOM   3625  CG  LEU A 376      42.739  83.895  67.772  0.00  0.00      A    C  
ATOM   3626  CD1 LEU A 376      43.874  83.549  68.747  0.00  0.00      A    C  
ATOM   3627  CD2 LEU A 376      41.369  83.663  68.430  0.00  0.00      A    C  
ATOM   3628  H   LEU A 376      43.138  84.395  64.864  0.00  0.00      A    H  
ATOM   3629  HA  LEU A 376      41.020  85.497  66.412  0.00  0.00      A    H  
ATOM   3630  HB2 LEU A 376      43.837  85.447  66.970  0.00  0.00      A    H  
ATOM   3631  HB3 LEU A 376      42.724  85.938  68.060  0.00  0.00      A    H  
ATOM   3632  HG  LEU A 376      42.783  83.289  66.989  0.00  0.00      A    H  
ATOM   3633 HD11 LEU A 376      43.835  84.169  69.528  0.00  0.00      A    H  
ATOM   3634 HD12 LEU A 376      43.763  82.607  69.058  0.00  0.00      A    H  
ATOM   3635 HD13 LEU A 376      44.750  83.650  68.279  0.00  0.00      A    H  
ATOM   3636 HD21 LEU A 376      40.650  83.861  67.767  0.00  0.00      A    H  
ATOM   3637 HD22 LEU A 376      41.305  82.712  68.725  0.00  0.00      A    H  
ATOM   3638 HD23 LEU A 376      41.278  84.268  69.218  0.00  0.00      A    H  
ATOM   3639  N   LEU A 377      43.044  87.797  65.287  0.00  0.00      A    N  
ATOM   3640  CA  LEU A 377      43.132  89.206  64.943  0.00  0.00      A    C  
ATOM   3641  C   LEU A 377      41.987  89.695  64.064  0.00  0.00      A    C  
ATOM   3642  O   LEU A 377      41.464  90.783  64.292  0.00  0.00      A    O  
ATOM   3643  CB  LEU A 377      44.476  89.579  64.278  0.00  0.00      A    C  
ATOM   3644  CG  LEU A 377      45.731  89.444  65.163  0.00  0.00      A    C  
ATOM   3645  CD1 LEU A 377      46.915  90.019  64.378  0.00  0.00      A    C  
ATOM   3646  CD2 LEU A 377      45.605  90.121  66.539  0.00  0.00      A    C  
ATOM   3647  H   LEU A 377      43.774  87.093  65.027  0.00  0.00      A    H  
ATOM   3648  HA  LEU A 377      43.124  89.750  65.804  0.00  0.00      A    H  
ATOM   3649  HB2 LEU A 377      44.601  88.981  63.494  0.00  0.00      A    H  
ATOM   3650  HB3 LEU A 377      44.417  90.527  63.989  0.00  0.00      A    H  
ATOM   3651  HG  LEU A 377      45.892  88.491  65.350  0.00  0.00      A    H  
ATOM   3652 HD11 LEU A 377      46.736  90.979  64.169  0.00  0.00      A    H  
ATOM   3653 HD12 LEU A 377      47.744  89.944  64.930  0.00  0.00      A    H  
ATOM   3654 HD13 LEU A 377      47.028  89.505  63.530  0.00  0.00      A    H  
ATOM   3655 HD21 LEU A 377      44.844  89.709  67.037  0.00  0.00      A    H  
ATOM   3656 HD22 LEU A 377      46.454  89.989  67.047  0.00  0.00      A    H  
ATOM   3657 HD23 LEU A 377      45.437  91.096  66.409  0.00  0.00      A    H  
ATOM   3658  N   MET A 378      41.536  88.868  63.103  0.00  0.00      A    N  
ATOM   3659  CA  MET A 378      40.349  89.133  62.271  0.00  0.00      A    C  
ATOM   3660  C   MET A 378      39.045  89.233  63.095  0.00  0.00      A    C  
ATOM   3661  O   MET A 378      38.258  90.155  62.890  0.00  0.00      A    O  
ATOM   3662  CB  MET A 378      40.198  88.065  61.163  0.00  0.00      A    C  
ATOM   3663  CG  MET A 378      41.256  88.125  60.050  0.00  0.00      A    C  
ATOM   3664  SD  MET A 378      41.019  89.499  58.888  0.00  0.00      A    S  
ATOM   3665  CE  MET A 378      41.120  88.613  57.306  0.00  0.00      A    C  
ATOM   3666  H   MET A 378      42.049  88.008  62.937  0.00  0.00      A    H  
ATOM   3667  HA  MET A 378      40.491  90.101  61.790  0.00  0.00      A    H  
ATOM   3668  HB2 MET A 378      40.184  87.068  61.598  0.00  0.00      A    H  
ATOM   3669  HB3 MET A 378      39.220  88.183  60.692  0.00  0.00      A    H  
ATOM   3670  HG2 MET A 378      42.258  88.207  60.466  0.00  0.00      A    H  
ATOM   3671  HG3 MET A 378      41.242  87.188  59.493  0.00  0.00      A    H  
ATOM   3672  HE1 MET A 378      41.054  89.312  56.473  0.00  0.00      A    H  
ATOM   3673  HE2 MET A 378      42.064  88.077  57.227  0.00  0.00      A    H  
ATOM   3674  HE3 MET A 378      40.309  87.891  57.210  0.00  0.00      A    H  
ATOM   3675  N   ILE A 379      38.857  88.296  64.032  0.00  0.00      A    N  
ATOM   3676  CA  ILE A 379      37.722  88.271  64.958  0.00  0.00      A    C  
ATOM   3677  C   ILE A 379      37.691  89.495  65.851  0.00  0.00      A    C  
ATOM   3678  O   ILE A 379      36.669  90.166  65.972  0.00  0.00      A    O  
ATOM   3679  CB  ILE A 379      37.731  87.011  65.835  0.00  0.00      A    C  
ATOM   3680  CG1 ILE A 379      37.402  85.769  64.974  0.00  0.00      A    C  
ATOM   3681  CG2 ILE A 379      36.750  87.130  67.034  0.00  0.00      A    C  
ATOM   3682  CD1 ILE A 379      37.653  84.447  65.712  0.00  0.00      A    C  
ATOM   3683  H   ILE A 379      39.606  87.555  64.031  0.00  0.00      A    H  
ATOM   3684  HA  ILE A 379      36.894  88.306  64.383  0.00  0.00      A    H  
ATOM   3685  HB  ILE A 379      38.644  86.890  66.199  0.00  0.00      A    H  
ATOM   3686 HG12 ILE A 379      36.448  85.813  64.712  0.00  0.00      A    H  
ATOM   3687 HG13 ILE A 379      37.975  85.792  64.165  0.00  0.00      A    H  
ATOM   3688 HG21 ILE A 379      36.832  86.314  67.594  0.00  0.00      A    H  
ATOM   3689 HG22 ILE A 379      36.991  87.936  67.563  0.00  0.00      A    H  
ATOM   3690 HG23 ILE A 379      35.825  87.213  66.681  0.00  0.00      A    H  
ATOM   3691 HD11 ILE A 379      37.080  84.420  66.525  0.00  0.00      A    H  
ATOM   3692 HD12 ILE A 379      37.423  83.692  65.105  0.00  0.00      A    H  
ATOM   3693 HD13 ILE A 379      38.614  84.400  65.968  0.00  0.00      A    H  
ATOM   3694  N   ILE A 380      38.841  89.850  66.463  0.00  0.00      A    N  
ATOM   3695  CA  ILE A 380      38.975  91.041  67.290  0.00  0.00      A    C  
ATOM   3696  C   ILE A 380      38.744  92.310  66.475  0.00  0.00      A    C  
ATOM   3697  O   ILE A 380      38.037  93.228  66.892  0.00  0.00      A    O  
ATOM   3698  CB  ILE A 380      40.309  91.058  68.044  0.00  0.00      A    C  
ATOM   3699  CG1 ILE A 380      40.362  89.866  69.036  0.00  0.00      A    C  
ATOM   3700  CG2 ILE A 380      40.473  92.393  68.801  0.00  0.00      A    C  
ATOM   3701  CD1 ILE A 380      41.637  89.804  69.890  0.00  0.00      A    C  
ATOM   3702  H   ILE A 380      39.630  89.183  66.284  0.00  0.00      A    H  
ATOM   3703  HA  ILE A 380      38.235  90.999  67.970  0.00  0.00      A    H  
ATOM   3704  HB  ILE A 380      41.042  90.933  67.391  0.00  0.00      A    H  
ATOM   3705 HG12 ILE A 380      39.573  89.930  69.643  0.00  0.00      A    H  
ATOM   3706 HG13 ILE A 380      40.295  89.022  68.507  0.00  0.00      A    H  
ATOM   3707 HG21 ILE A 380      41.351  92.393  69.269  0.00  0.00      A    H  
ATOM   3708 HG22 ILE A 380      40.436  93.142  68.147  0.00  0.00      A    H  
ATOM   3709 HG23 ILE A 380      39.735  92.482  69.462  0.00  0.00      A    H  
ATOM   3710 HD11 ILE A 380      41.703  90.639  70.427  0.00  0.00      A    H  
ATOM   3711 HD12 ILE A 380      41.581  89.013  70.491  0.00  0.00      A    H  
ATOM   3712 HD13 ILE A 380      42.423  89.721  69.285  0.00  0.00      A    H  
ATOM   3713  N   ARG A 381      39.304  92.366  65.254  0.00  0.00      A    N  
ATOM   3714  CA  ARG A 381      39.162  93.464  64.284  0.00  0.00      A    C  
ATOM   3715  C   ARG A 381      37.702  93.821  63.944  0.00  0.00      A    C  
ATOM   3716  O   ARG A 381      37.427  95.004  63.737  0.00  0.00      A    O  
ATOM   3717  CB  ARG A 381      39.986  93.124  63.020  0.00  0.00      A    C  
ATOM   3718  CG  ARG A 381      39.972  94.124  61.845  0.00  0.00      A    C  
ATOM   3719  CD  ARG A 381      40.652  95.434  62.260  0.00  0.00      A    C  
ATOM   3720  NE  ARG A 381      40.743  96.417  61.174  0.00  0.00      A    N  
ATOM   3721  CZ  ARG A 381      39.735  97.224  60.802  0.00  0.00      A    C  
ATOM   3722  NH1 ARG A 381      38.549  97.177  61.419  0.00  0.00      A    N1+
ATOM   3723  NH2 ARG A 381      39.922  98.086  59.799  0.00  0.00      A    N1+
ATOM   3724  H   ARG A 381      39.904  91.598  64.957  0.00  0.00      A    H  
ATOM   3725  HA  ARG A 381      39.608  94.346  64.747  0.00  0.00      A    H  
ATOM   3726  HB2 ARG A 381      41.020  92.932  63.305  0.00  0.00      A    H  
ATOM   3727  HB3 ARG A 381      39.610  92.186  62.624  0.00  0.00      A    H  
ATOM   3728  HG2 ARG A 381      40.440  93.746  60.936  0.00  0.00      A    H  
ATOM   3729  HG3 ARG A 381      38.926  94.318  61.605  0.00  0.00      A    H  
ATOM   3730  HD2 ARG A 381      39.994  95.912  62.982  0.00  0.00      A    H  
ATOM   3731  HD3 ARG A 381      41.612  95.273  62.750  0.00  0.00      A    H  
ATOM   3732  HE  ARG A 381      41.643  96.506  60.725  0.00  0.00      A    H  
ATOM   3733 HH11 ARG A 381      38.401  96.532  62.186  0.00  0.00      A    H  
ATOM   3734 HH12 ARG A 381      37.790  97.786  61.150  0.00  0.00      A    H  
ATOM   3735 HH21 ARG A 381      40.810  98.139  59.321  0.00  0.00      A    H  
ATOM   3736 HH22 ARG A 381      39.183  98.704  59.500  0.00  0.00      A    H  
ATOM   3737  N   ALA A 382      36.809  92.815  63.941  0.00  0.00      A    N  
ATOM   3738  CA  ALA A 382      35.403  92.964  63.618  0.00  0.00      A    C  
ATOM   3739  C   ALA A 382      34.668  93.980  64.497  0.00  0.00      A    C  
ATOM   3740  O   ALA A 382      33.705  94.605  64.058  0.00  0.00      A    O  
ATOM   3741  CB  ALA A 382      34.690  91.599  63.711  0.00  0.00      A    C  
ATOM   3742  H   ALA A 382      37.239  91.887  64.214  0.00  0.00      A    H  
ATOM   3743  HA  ALA A 382      35.319  93.267  62.648  0.00  0.00      A    H  
ATOM   3744  HB1 ALA A 382      33.939  91.581  63.057  0.00  0.00      A    H  
ATOM   3745  HB2 ALA A 382      35.343  90.877  63.499  0.00  0.00      A    H  
ATOM   3746  HB3 ALA A 382      34.339  91.480  64.636  0.00  0.00      A    H  
ATOM   3747  N   ALA A 383      35.121  94.161  65.759  0.00  0.00      A    N  
ATOM   3748  CA  ALA A 383      34.492  95.067  66.698  0.00  0.00      A    C  
ATOM   3749  C   ALA A 383      35.461  96.034  67.371  0.00  0.00      A    C  
ATOM   3750  O   ALA A 383      35.057  97.088  67.853  0.00  0.00      A    O  
ATOM   3751  CB  ALA A 383      33.792  94.227  67.780  0.00  0.00      A    C  
ATOM   3752  H   ALA A 383      35.964  93.585  65.984  0.00  0.00      A    H  
ATOM   3753  HA  ALA A 383      33.788  95.616  66.203  0.00  0.00      A    H  
ATOM   3754  HB1 ALA A 383      34.427  93.537  68.118  0.00  0.00      A    H  
ATOM   3755  HB2 ALA A 383      33.513  94.825  68.527  0.00  0.00      A    H  
ATOM   3756  HB3 ALA A 383      32.991  93.785  67.383  0.00  0.00      A    H  
ATOM   3757  N   CYS A 384      36.780  95.746  67.385  0.00  0.00      A    N  
ATOM   3758  CA  CYS A 384      37.764  96.637  67.994  0.00  0.00      A    C  
ATOM   3759  C   CYS A 384      38.130  97.849  67.166  0.00  0.00      A    C  
ATOM   3760  O   CYS A 384      38.891  98.684  67.633  0.00  0.00      A    O  
ATOM   3761  CB  CYS A 384      39.091  95.928  68.342  0.00  0.00      A    C  
ATOM   3762  SG  CYS A 384      39.070  95.201  70.016  0.00  0.00      A    S  
ATOM   3763  H   CYS A 384      37.022  94.845  66.929  0.00  0.00      A    H  
ATOM   3764  HA  CYS A 384      37.378  96.965  68.884  0.00  0.00      A    H  
ATOM   3765  HB2 CYS A 384      39.232  95.201  67.692  0.00  0.00      A    H  
ATOM   3766  HB3 CYS A 384      39.816  96.596  68.306  0.00  0.00      A    H  
ATOM   3767  N   HIS A 385      37.678  97.950  65.901  0.00  0.00      A    N  
ATOM   3768  CA  HIS A 385      37.800  99.166  65.105  0.00  0.00      A    C  
ATOM   3769  C   HIS A 385      39.229  99.635  64.801  0.00  0.00      A    C  
ATOM   3770  O   HIS A 385      39.480 100.782  64.448  0.00  0.00      A    O  
ATOM   3771  CB  HIS A 385      36.939 100.302  65.698  0.00  0.00      A    C  
ATOM   3772  CG  HIS A 385      35.479 100.119  65.459  0.00  0.00      A    C  
ATOM   3773  CD2 HIS A 385      34.455  99.855  66.310  0.00  0.00      A    C  
ATOM   3774  ND1 HIS A 385      35.000 100.375  64.192  0.00  0.00      A    N  
ATOM   3775  CE1 HIS A 385      33.693 100.269  64.293  0.00  0.00      A    C  
ATOM   3776  NE2 HIS A 385      33.307  99.955  65.554  0.00  0.00      A    N  
ATOM   3777  H   HIS A 385      37.231  97.073  65.544  0.00  0.00      A    H  
ATOM   3778  HA  HIS A 385      37.327  99.008  64.207  0.00  0.00      A    H  
ATOM   3779  HB2 HIS A 385      37.102 100.343  66.687  0.00  0.00      A    H  
ATOM   3780  HB3 HIS A 385      37.227 101.169  65.284  0.00  0.00      A    H  
ATOM   3781  HD1 HIS A 385      35.524 100.587  63.399  0.00  0.00      A    H  
ATOM   3782  HD2 HIS A 385      34.517  99.638  67.269  0.00  0.00      A    H  
ATOM   3783  HE1 HIS A 385      33.036 100.403  63.534  0.00  0.00      A    H  
ATOM   3784  N   GLY A 386      40.213  98.708  64.872  0.00  0.00      A    N  
ATOM   3785  CA  GLY A 386      41.637  99.027  64.760  0.00  0.00      A    C  
ATOM   3786  C   GLY A 386      42.292  99.483  66.045  0.00  0.00      A    C  
ATOM   3787  O   GLY A 386      43.500  99.673  66.069  0.00  0.00      A    O  
ATOM   3788  H   GLY A 386      39.855  97.733  65.016  0.00  0.00      A    H  
ATOM   3789  HA2 GLY A 386      42.131  98.203  64.403  0.00  0.00      A    H  
ATOM   3790  HA3 GLY A 386      41.756  99.751  64.045  0.00  0.00      A    H  
ATOM   3791  N   HIS A 387      41.557  99.609  67.172  0.00  0.00      A    N  
ATOM   3792  CA  HIS A 387      42.132 100.122  68.413  0.00  0.00      A    C  
ATOM   3793  C   HIS A 387      42.735  99.039  69.303  0.00  0.00      A    C  
ATOM   3794  O   HIS A 387      43.392  99.341  70.294  0.00  0.00      A    O  
ATOM   3795  CB  HIS A 387      41.087 100.872  69.283  0.00  0.00      A    C  
ATOM   3796  CG  HIS A 387      40.349 101.961  68.567  0.00  0.00      A    C  
ATOM   3797  CD2 HIS A 387      40.554 103.303  68.495  0.00  0.00      A    C  
ATOM   3798  ND1 HIS A 387      39.253 101.611  67.814  0.00  0.00      A    N  
ATOM   3799  CE1 HIS A 387      38.810 102.730  67.292  0.00  0.00      A    C  
ATOM   3800  NE2 HIS A 387      39.559 103.790  67.672  0.00  0.00      A    N  
ATOM   3801  H   HIS A 387      40.569  99.313  67.071  0.00  0.00      A    H  
ATOM   3802  HA  HIS A 387      42.870 100.780  68.173  0.00  0.00      A    H  
ATOM   3803  HB2 HIS A 387      40.418 100.201  69.624  0.00  0.00      A    H  
ATOM   3804  HB3 HIS A 387      41.564 101.274  70.074  0.00  0.00      A    H  
ATOM   3805  HD1 HIS A 387      38.885 100.711  67.697  0.00  0.00      A    H  
ATOM   3806  HD2 HIS A 387      41.265 103.822  68.937  0.00  0.00      A    H  
ATOM   3807  HE1 HIS A 387      38.009 102.813  66.677  0.00  0.00      A    H  
ATOM   3808  N   CYS A 388      42.546  97.743  68.960  0.00  0.00      A    N  
ATOM   3809  CA  CYS A 388      43.078  96.627  69.749  0.00  0.00      A    C  
ATOM   3810  C   CYS A 388      44.191  95.858  69.068  0.00  0.00      A    C  
ATOM   3811  O   CYS A 388      44.957  95.160  69.723  0.00  0.00      A    O  
ATOM   3812  CB  CYS A 388      42.014  95.541  70.033  0.00  0.00      A    C  
ATOM   3813  SG  CYS A 388      40.581  96.196  70.930  0.00  0.00      A    S  
ATOM   3814  H   CYS A 388      41.991  97.615  68.088  0.00  0.00      A    H  
ATOM   3815  HA  CYS A 388      43.443  97.011  70.621  0.00  0.00      A    H  
ATOM   3816  HB2 CYS A 388      41.705  95.183  69.167  0.00  0.00      A    H  
ATOM   3817  HB3 CYS A 388      42.436  94.839  70.586  0.00  0.00      A    H  
ATOM   3818  N   VAL A 389      44.312  95.950  67.731  0.00  0.00      A    N  
ATOM   3819  CA  VAL A 389      45.305  95.189  66.996  0.00  0.00      A    C  
ATOM   3820  C   VAL A 389      46.214  96.190  66.297  0.00  0.00      A    C  
ATOM   3821  O   VAL A 389      45.798  96.747  65.281  0.00  0.00      A    O  
ATOM   3822  CB  VAL A 389      44.671  94.268  65.956  0.00  0.00      A    C  
ATOM   3823  CG1 VAL A 389      45.794  93.508  65.222  0.00  0.00      A    C  
ATOM   3824  CG2 VAL A 389      43.708  93.294  66.664  0.00  0.00      A    C  
ATOM   3825  H   VAL A 389      43.638  96.606  67.288  0.00  0.00      A    H  
ATOM   3826  HA  VAL A 389      45.855  94.675  67.645  0.00  0.00      A    H  
ATOM   3827  HB  VAL A 389      44.223  94.827  65.276  0.00  0.00      A    H  
ATOM   3828 HG11 VAL A 389      45.594  92.532  65.245  0.00  0.00      A    H  
ATOM   3829 HG12 VAL A 389      45.836  93.824  64.278  0.00  0.00      A    H  
ATOM   3830 HG13 VAL A 389      46.661  93.689  65.680  0.00  0.00      A    H  
ATOM   3831 HG21 VAL A 389      44.243  92.657  67.212  0.00  0.00      A    H  
ATOM   3832 HG22 VAL A 389      43.094  93.819  67.248  0.00  0.00      A    H  
ATOM   3833 HG23 VAL A 389      43.187  92.800  65.973  0.00  0.00      A    H  
ATOM   3834  N   PRO A 390      47.431  96.459  66.777  0.00  0.00      A    N  
ATOM   3835  CA  PRO A 390      48.408  97.283  66.073  0.00  0.00      A    C  
ATOM   3836  C   PRO A 390      48.945  96.641  64.807  0.00  0.00      A    C  
ATOM   3837  O   PRO A 390      48.899  95.417  64.675  0.00  0.00      A    O  
ATOM   3838  CB  PRO A 390      49.574  97.448  67.074  0.00  0.00      A    C  
ATOM   3839  CG  PRO A 390      48.958  97.170  68.446  0.00  0.00      A    C  
ATOM   3840  CD  PRO A 390      47.856  96.155  68.143  0.00  0.00      A    C  
ATOM   3841  HA  PRO A 390      48.017  98.203  65.870  0.00  0.00      A    H  
ATOM   3842  HB2 PRO A 390      50.302  96.791  66.882  0.00  0.00      A    H  
ATOM   3843  HB3 PRO A 390      49.942  98.375  67.041  0.00  0.00      A    H  
ATOM   3844  HG2 PRO A 390      49.638  96.783  69.053  0.00  0.00      A    H  
ATOM   3845  HG3 PRO A 390      48.578  98.003  68.823  0.00  0.00      A    H  
ATOM   3846  HD2 PRO A 390      48.211  95.218  68.211  0.00  0.00      A    H  
ATOM   3847  HD3 PRO A 390      47.093  96.257  68.790  0.00  0.00      A    H  
ATOM   3848  N   ASP A 391      49.533  97.447  63.913  0.00  0.00      A    N  
ATOM   3849  CA  ASP A 391      50.118  97.004  62.634  0.00  0.00      A    C  
ATOM   3850  C   ASP A 391      51.208  95.925  62.793  0.00  0.00      A    C  
ATOM   3851  O   ASP A 391      51.226  94.971  62.018  0.00  0.00      A    O  
ATOM   3852  CB  ASP A 391      50.677  98.154  61.757  0.00  0.00      A    C  
ATOM   3853  CG  ASP A 391      49.764  99.369  61.561  0.00  0.00      A    C  
ATOM   3854  OD1 ASP A 391      48.549  99.259  61.825  0.00  0.00      A    O  
ATOM   3855  OD2 ASP A 391      50.294 100.395  61.088  0.00  0.00      A    O1-
ATOM   3856  H   ASP A 391      49.497  98.446  64.051  0.00  0.00      A    H  
ATOM   3857  HA  ASP A 391      49.303  96.539  62.075  0.00  0.00      A    H  
ATOM   3858  HB2 ASP A 391      51.607  98.512  62.202  0.00  0.00      A    H  
ATOM   3859  HB3 ASP A 391      50.918  97.760  60.769  0.00  0.00      A    H  
ATOM   3860  N   TYR A 392      52.062  96.071  63.819  0.00  0.00      A    N  
ATOM   3861  CA  TYR A 392      53.129  95.128  64.187  0.00  0.00      A    C  
ATOM   3862  C   TYR A 392      52.618  93.692  64.399  0.00  0.00      A    C  
ATOM   3863  O   TYR A 392      53.167  92.744  63.828  0.00  0.00      A    O  
ATOM   3864  CB  TYR A 392      53.903  95.672  65.418  0.00  0.00      A    C  
ATOM   3865  CG  TYR A 392      54.646  94.652  66.277  0.00  0.00      A    C  
ATOM   3866  CD1 TYR A 392      54.322  94.509  67.644  0.00  0.00      A    C  
ATOM   3867  CD2 TYR A 392      55.626  93.811  65.706  0.00  0.00      A    C  
ATOM   3868  CE1 TYR A 392      54.958  93.525  68.424  0.00  0.00      A    C  
ATOM   3869  CE2 TYR A 392      56.246  92.814  66.484  0.00  0.00      A    C  
ATOM   3870  CZ  TYR A 392      55.910  92.667  67.842  0.00  0.00      A    C  
ATOM   3871  OH  TYR A 392      56.504  91.693  68.587  0.00  0.00      A    O  
ATOM   3872  H   TYR A 392      51.950  96.886  64.401  0.00  0.00      A    H  
ATOM   3873  HA  TYR A 392      53.822  95.094  63.344  0.00  0.00      A    H  
ATOM   3874  HB2 TYR A 392      54.603  96.447  65.102  0.00  0.00      A    H  
ATOM   3875  HB3 TYR A 392      53.194  96.174  66.078  0.00  0.00      A    H  
ATOM   3876  HD1 TYR A 392      53.572  95.135  68.104  0.00  0.00      A    H  
ATOM   3877  HD2 TYR A 392      55.881  93.900  64.660  0.00  0.00      A    H  
ATOM   3878  HE1 TYR A 392      54.692  93.427  69.466  0.00  0.00      A    H  
ATOM   3879  HE2 TYR A 392      56.973  92.154  66.033  0.00  0.00      A    H  
ATOM   3880  HH  TYR A 392      56.103  91.596  69.458  0.00  0.00      A    H  
ATOM   3881  N   TRP A 393      51.559  93.560  65.208  0.00  0.00      A    N  
ATOM   3882  CA  TRP A 393      50.988  92.243  65.436  0.00  0.00      A    C  
ATOM   3883  C   TRP A 393      50.238  91.705  64.229  0.00  0.00      A    C  
ATOM   3884  O   TRP A 393      50.204  90.499  63.991  0.00  0.00      A    O  
ATOM   3885  CB  TRP A 393      50.106  92.200  66.700  0.00  0.00      A    C  
ATOM   3886  CG  TRP A 393      50.907  92.352  67.984  0.00  0.00      A    C  
ATOM   3887  CD1 TRP A 393      50.968  93.415  68.839  0.00  0.00      A    C  
ATOM   3888  CD2 TRP A 393      51.761  91.334  68.543  0.00  0.00      A    C  
ATOM   3889  CE2 TRP A 393      52.287  91.855  69.743  0.00  0.00      A    C  
ATOM   3890  CE3 TRP A 393      52.090  90.047  68.116  0.00  0.00      A    C  
ATOM   3891  NE1 TRP A 393      51.797  93.130  69.901  0.00  0.00      A    N  
ATOM   3892  CZ2 TRP A 393      53.129  91.096  70.540  0.00  0.00      A    C  
ATOM   3893  CZ3 TRP A 393      52.952  89.286  68.919  0.00  0.00      A    C  
ATOM   3894  CH2 TRP A 393      53.458  89.801  70.119  0.00  0.00      A    C  
ATOM   3895  H   TRP A 393      51.201  94.432  65.638  0.00  0.00      A    H  
ATOM   3896  HA  TRP A 393      51.753  91.605  65.629  0.00  0.00      A    H  
ATOM   3897  HB2 TRP A 393      49.464  92.948  66.670  0.00  0.00      A    H  
ATOM   3898  HB3 TRP A 393      49.650  91.327  66.745  0.00  0.00      A    H  
ATOM   3899  HD1 TRP A 393      50.482  94.280  68.715  0.00  0.00      A    H  
ATOM   3900  HE1 TRP A 393      52.008  93.742  70.657  0.00  0.00      A    H  
ATOM   3901  HE3 TRP A 393      51.733  89.668  67.274  0.00  0.00      A    H  
ATOM   3902  HZ2 TRP A 393      53.497  91.465  71.401  0.00  0.00      A    H  
ATOM   3903  HZ3 TRP A 393      53.200  88.373  68.622  0.00  0.00      A    H  
ATOM   3904  HH2 TRP A 393      54.057  89.245  70.681  0.00  0.00      A    H  
ATOM   3905  N   TYR A 394      49.648  92.579  63.395  0.00  0.00      A    N  
ATOM   3906  CA  TYR A 394      49.067  92.128  62.119  0.00  0.00      A    C  
ATOM   3907  C   TYR A 394      50.147  91.600  61.162  0.00  0.00      A    C  
ATOM   3908  O   TYR A 394      49.965  90.537  60.569  0.00  0.00      A    O  
ATOM   3909  CB  TYR A 394      48.174  93.197  61.449  0.00  0.00      A    C  
ATOM   3910  CG  TYR A 394      46.750  92.714  61.210  0.00  0.00      A    C  
ATOM   3911  CD1 TYR A 394      46.502  91.492  60.543  0.00  0.00      A    C  
ATOM   3912  CD2 TYR A 394      45.664  93.468  61.694  0.00  0.00      A    C  
ATOM   3913  CE1 TYR A 394      45.187  91.008  60.415  0.00  0.00      A    C  
ATOM   3914  CE2 TYR A 394      44.352  92.975  61.583  0.00  0.00      A    C  
ATOM   3915  CZ  TYR A 394      44.112  91.746  60.940  0.00  0.00      A    C  
ATOM   3916  OH  TYR A 394      42.835  91.293  60.813  0.00  0.00      A    O  
ATOM   3917  H   TYR A 394      49.662  93.573  63.594  0.00  0.00      A    H  
ATOM   3918  HA  TYR A 394      48.438  91.269  62.359  0.00  0.00      A    H  
ATOM   3919  HB2 TYR A 394      48.149  94.099  62.060  0.00  0.00      A    H  
ATOM   3920  HB3 TYR A 394      48.587  93.513  60.489  0.00  0.00      A    H  
ATOM   3921  HD1 TYR A 394      47.320  90.913  60.135  0.00  0.00      A    H  
ATOM   3922  HD2 TYR A 394      45.832  94.421  62.175  0.00  0.00      A    H  
ATOM   3923  HE1 TYR A 394      45.011  90.070  59.915  0.00  0.00      A    H  
ATOM   3924  HE2 TYR A 394      43.536  93.547  61.995  0.00  0.00      A    H  
ATOM   3925  HH  TYR A 394      42.754  90.466  60.321  0.00  0.00      A    H  
ATOM   3926  N   GLU A 395      51.287  92.299  61.109  0.00  0.00      A    N  
ATOM   3927  CA  GLU A 395      52.472  91.884  60.375  0.00  0.00      A    C  
ATOM   3928  C   GLU A 395      53.033  90.529  60.854  0.00  0.00      A    C  
ATOM   3929  O   GLU A 395      53.280  89.657  60.019  0.00  0.00      A    O  
ATOM   3930  CB  GLU A 395      53.486  93.049  60.340  0.00  0.00      A    C  
ATOM   3931  CG  GLU A 395      54.789  92.676  59.613  0.00  0.00      A    C  
ATOM   3932  CD  GLU A 395      55.574  93.818  58.978  0.00  0.00      A    C  
ATOM   3933  OE1 GLU A 395      56.620  93.487  58.381  0.00  0.00      A    O  
ATOM   3934  OE2 GLU A 395      55.092  94.969  59.019  0.00  0.00      A    O1-
ATOM   3935  H   GLU A 395      51.340  93.197  61.586  0.00  0.00      A    H  
ATOM   3936  HA  GLU A 395      52.153  91.716  59.346  0.00  0.00      A    H  
ATOM   3937  HB2 GLU A 395      53.002  93.908  59.874  0.00  0.00      A    H  
ATOM   3938  HB3 GLU A 395      53.729  93.370  61.353  0.00  0.00      A    H  
ATOM   3939  HG2 GLU A 395      55.451  92.133  60.289  0.00  0.00      A    H  
ATOM   3940  HG3 GLU A 395      54.531  91.993  58.815  0.00  0.00      A    H  
ATOM   3941  N   THR A 396      53.118  90.347  62.183  0.00  0.00      A    N  
ATOM   3942  CA  THR A 396      53.433  89.064  62.823  0.00  0.00      A    C  
ATOM   3943  C   THR A 396      52.530  87.962  62.345  0.00  0.00      A    C  
ATOM   3944  O   THR A 396      52.990  86.896  61.952  0.00  0.00      A    O  
ATOM   3945  CB  THR A 396      53.344  89.120  64.345  0.00  0.00      A    C  
ATOM   3946  CG2 THR A 396      53.616  87.768  65.025  0.00  0.00      A    C  
ATOM   3947  OG1 THR A 396      54.340  90.006  64.828  0.00  0.00      A    O  
ATOM   3948  H   THR A 396      52.900  91.218  62.742  0.00  0.00      A    H  
ATOM   3949  HA  THR A 396      54.390  88.828  62.591  0.00  0.00      A    H  
ATOM   3950  HB  THR A 396      52.430  89.487  64.610  0.00  0.00      A    H  
ATOM   3951  HG1 THR A 396      54.105  90.961  64.608  0.00  0.00      A    H  
ATOM   3952 HG21 THR A 396      52.860  87.549  65.642  0.00  0.00      A    H  
ATOM   3953 HG22 THR A 396      53.696  87.056  64.328  0.00  0.00      A    H  
ATOM   3954 HG23 THR A 396      54.468  87.824  65.546  0.00  0.00      A    H  
ATOM   3955  N   SER A 397      51.211  88.209  62.298  0.00  0.00      A    N  
ATOM   3956  CA  SER A 397      50.260  87.250  61.766  0.00  0.00      A    C  
ATOM   3957  C   SER A 397      50.447  86.922  60.306  0.00  0.00      A    C  
ATOM   3958  O   SER A 397      50.541  85.755  59.948  0.00  0.00      A    O  
ATOM   3959  CB  SER A 397      48.815  87.719  61.986  0.00  0.00      A    C  
ATOM   3960  OG  SER A 397      48.486  87.525  63.365  0.00  0.00      A    O  
ATOM   3961  H   SER A 397      50.941  89.143  62.675  0.00  0.00      A    H  
ATOM   3962  HA  SER A 397      50.362  86.382  62.299  0.00  0.00      A    H  
ATOM   3963  HB2 SER A 397      48.752  88.676  61.773  0.00  0.00      A    H  
ATOM   3964  HB3 SER A 397      48.214  87.172  61.434  0.00  0.00      A    H  
ATOM   3965  HG  SER A 397      47.562  87.859  63.530  0.00  0.00      A    H  
ATOM   3966  N   PHE A 398      50.584  87.934  59.441  0.00  0.00      A    N  
ATOM   3967  CA  PHE A 398      50.828  87.734  58.006  0.00  0.00      A    C  
ATOM   3968  C   PHE A 398      52.078  86.870  57.717  0.00  0.00      A    C  
ATOM   3969  O   PHE A 398      52.004  85.886  56.981  0.00  0.00      A    O  
ATOM   3970  CB  PHE A 398      50.899  89.104  57.304  0.00  0.00      A    C  
ATOM   3971  CG  PHE A 398      49.615  89.919  57.272  0.00  0.00      A    C  
ATOM   3972  CD1 PHE A 398      49.655  91.309  57.511  0.00  0.00      A    C  
ATOM   3973  CD2 PHE A 398      48.398  89.342  56.850  0.00  0.00      A    C  
ATOM   3974  CE1 PHE A 398      48.506  92.076  57.402  0.00  0.00      A    C  
ATOM   3975  CE2 PHE A 398      47.263  90.131  56.725  0.00  0.00      A    C  
ATOM   3976  CZ  PHE A 398      47.311  91.488  57.013  0.00  0.00      A    C  
ATOM   3977  H   PHE A 398      50.512  88.896  59.767  0.00  0.00      A    H  
ATOM   3978  HA  PHE A 398      49.985  87.172  57.604  0.00  0.00      A    H  
ATOM   3979  HB2 PHE A 398      51.683  89.703  57.770  0.00  0.00      A    H  
ATOM   3980  HB3 PHE A 398      51.207  88.970  56.274  0.00  0.00      A    H  
ATOM   3981  HD1 PHE A 398      50.580  91.792  57.782  0.00  0.00      A    H  
ATOM   3982  HD2 PHE A 398      48.338  88.294  56.600  0.00  0.00      A    H  
ATOM   3983  HE1 PHE A 398      48.551  93.140  57.589  0.00  0.00      A    H  
ATOM   3984  HE2 PHE A 398      46.343  89.693  56.368  0.00  0.00      A    H  
ATOM   3985  HZ  PHE A 398      46.424  92.095  56.905  0.00  0.00      A    H  
ATOM   3986  N   TRP A 399      53.182  87.196  58.398  0.00  0.00      A    N  
ATOM   3987  CA  TRP A 399      54.411  86.443  58.325  0.00  0.00      A    C  
ATOM   3988  C   TRP A 399      54.353  85.071  58.942  0.00  0.00      A    C  
ATOM   3989  O   TRP A 399      55.082  84.191  58.508  0.00  0.00      A    O  
ATOM   3990  CB  TRP A 399      55.583  87.223  58.938  0.00  0.00      A    C  
ATOM   3991  CG  TRP A 399      56.001  88.347  58.042  0.00  0.00      A    C  
ATOM   3992  CD1 TRP A 399      55.908  89.686  58.226  0.00  0.00      A    C  
ATOM   3993  CD2 TRP A 399      56.645  88.147  56.787  0.00  0.00      A    C  
ATOM   3994  CE2 TRP A 399      56.865  89.421  56.235  0.00  0.00      A    C  
ATOM   3995  CE3 TRP A 399      57.060  86.994  56.143  0.00  0.00      A    C  
ATOM   3996  NE1 TRP A 399      56.411  90.358  57.136  0.00  0.00      A    N  
ATOM   3997  CZ2 TRP A 399      57.481  89.551  55.005  0.00  0.00      A    C  
ATOM   3998  CZ3 TRP A 399      57.824  87.136  54.988  0.00  0.00      A    C  
ATOM   3999  CH2 TRP A 399      58.027  88.399  54.418  0.00  0.00      A    C  
ATOM   4000  H   TRP A 399      53.071  88.071  58.964  0.00  0.00      A    H  
ATOM   4001  HA  TRP A 399      54.642  86.325  57.333  0.00  0.00      A    H  
ATOM   4002  HB2 TRP A 399      55.295  87.613  59.791  0.00  0.00      A    H  
ATOM   4003  HB3 TRP A 399      56.350  86.619  59.037  0.00  0.00      A    H  
ATOM   4004  HD1 TRP A 399      55.527  90.134  59.039  0.00  0.00      A    H  
ATOM   4005  HE1 TRP A 399      56.443  91.341  57.016  0.00  0.00      A    H  
ATOM   4006  HE3 TRP A 399      56.830  86.091  56.481  0.00  0.00      A    H  
ATOM   4007  HZ2 TRP A 399      57.538  90.439  54.541  0.00  0.00      A    H  
ATOM   4008  HZ3 TRP A 399      58.224  86.331  54.571  0.00  0.00      A    H  
ATOM   4009  HH2 TRP A 399      58.564  88.486  53.588  0.00  0.00      A    H  
ATOM   4010  N   LEU A 400      53.496  84.834  59.949  0.00  0.00      A    N  
ATOM   4011  CA  LEU A 400      53.267  83.511  60.503  0.00  0.00      A    C  
ATOM   4012  C   LEU A 400      52.620  82.547  59.520  0.00  0.00      A    C  
ATOM   4013  O   LEU A 400      53.048  81.404  59.367  0.00  0.00      A    O  
ATOM   4014  CB  LEU A 400      52.460  83.591  61.819  0.00  0.00      A    C  
ATOM   4015  CG  LEU A 400      53.333  83.911  63.050  0.00  0.00      A    C  
ATOM   4016  CD1 LEU A 400      52.437  84.162  64.273  0.00  0.00      A    C  
ATOM   4017  CD2 LEU A 400      54.342  82.787  63.346  0.00  0.00      A    C  
ATOM   4018  H   LEU A 400      53.009  85.695  60.296  0.00  0.00      A    H  
ATOM   4019  HA  LEU A 400      54.163  83.121  60.787  0.00  0.00      A    H  
ATOM   4020  HB2 LEU A 400      51.803  84.314  61.727  0.00  0.00      A    H  
ATOM   4021  HB3 LEU A 400      52.043  82.717  61.971  0.00  0.00      A    H  
ATOM   4022  HG  LEU A 400      53.868  84.726  62.862  0.00  0.00      A    H  
ATOM   4023 HD11 LEU A 400      51.894  83.345  64.454  0.00  0.00      A    H  
ATOM   4024 HD12 LEU A 400      53.012  84.368  65.062  0.00  0.00      A    H  
ATOM   4025 HD13 LEU A 400      51.834  84.934  64.083  0.00  0.00      A    H  
ATOM   4026 HD21 LEU A 400      54.940  82.670  62.556  0.00  0.00      A    H  
ATOM   4027 HD22 LEU A 400      54.882  83.037  64.147  0.00  0.00      A    H  
ATOM   4028 HD23 LEU A 400      53.844  81.940  63.523  0.00  0.00      A    H  
ATOM   4029  N   LEU A 401      51.630  83.065  58.756  0.00  0.00      A    N  
ATOM   4030  CA  LEU A 401      50.962  82.370  57.636  0.00  0.00      A    C  
ATOM   4031  C   LEU A 401      51.953  81.952  56.544  0.00  0.00      A    C  
ATOM   4032  O   LEU A 401      51.912  80.827  56.043  0.00  0.00      A    O  
ATOM   4033  CB  LEU A 401      49.901  83.239  56.904  0.00  0.00      A    C  
ATOM   4034  CG  LEU A 401      48.768  83.889  57.709  0.00  0.00      A    C  
ATOM   4035  CD1 LEU A 401      47.828  84.651  56.755  0.00  0.00      A    C  
ATOM   4036  CD2 LEU A 401      48.027  82.907  58.629  0.00  0.00      A    C  
ATOM   4037  H   LEU A 401      51.337  84.021  58.934  0.00  0.00      A    H  
ATOM   4038  HA  LEU A 401      50.500  81.464  58.031  0.00  0.00      A    H  
ATOM   4039  HB2 LEU A 401      50.400  84.032  56.345  0.00  0.00      A    H  
ATOM   4040  HB3 LEU A 401      49.436  82.610  56.142  0.00  0.00      A    H  
ATOM   4041  HG  LEU A 401      49.222  84.642  58.340  0.00  0.00      A    H  
ATOM   4042 HD11 LEU A 401      48.287  84.830  55.782  0.00  0.00      A    H  
ATOM   4043 HD12 LEU A 401      46.904  84.106  56.567  0.00  0.00      A    H  
ATOM   4044 HD13 LEU A 401      47.570  85.629  57.164  0.00  0.00      A    H  
ATOM   4045 HD21 LEU A 401      48.365  81.883  58.494  0.00  0.00      A    H  
ATOM   4046 HD22 LEU A 401      48.199  83.169  59.674  0.00  0.00      A    H  
ATOM   4047 HD23 LEU A 401      46.952  82.898  58.464  0.00  0.00      A    H  
ATOM   4048  N   TRP A 402      52.826  82.886  56.163  0.00  0.00      A    N  
ATOM   4049  CA  TRP A 402      53.844  82.601  55.165  0.00  0.00      A    C  
ATOM   4050  C   TRP A 402      54.976  81.766  55.748  0.00  0.00      A    C  
ATOM   4051  O   TRP A 402      55.492  80.912  55.026  0.00  0.00      A    O  
ATOM   4052  CB  TRP A 402      54.311  83.870  54.472  0.00  0.00      A    C  
ATOM   4053  CG  TRP A 402      53.205  84.655  53.839  0.00  0.00      A    C  
ATOM   4054  CD1 TRP A 402      52.163  84.150  53.140  0.00  0.00      A    C  
ATOM   4055  CD2 TRP A 402      52.986  86.085  53.891  0.00  0.00      A    C  
ATOM   4056  CE2 TRP A 402      51.773  86.387  53.200  0.00  0.00      A    C  
ATOM   4057  CE3 TRP A 402      53.666  87.153  54.506  0.00  0.00      A    C  
ATOM   4058  NE1 TRP A 402      51.332  85.170  52.734  0.00  0.00      A    N  
ATOM   4059  CZ2 TRP A 402      51.254  87.686  53.132  0.00  0.00      A    C  
ATOM   4060  CZ3 TRP A 402      53.120  88.441  54.505  0.00  0.00      A    C  
ATOM   4061  CH2 TRP A 402      51.920  88.713  53.818  0.00  0.00      A    C  
ATOM   4062  H   TRP A 402      52.763  83.824  56.547  0.00  0.00      A    H  
ATOM   4063  HA  TRP A 402      53.396  81.980  54.387  0.00  0.00      A    H  
ATOM   4064  HB2 TRP A 402      54.847  84.513  55.172  0.00  0.00      A    H  
ATOM   4065  HB3 TRP A 402      55.017  83.580  53.700  0.00  0.00      A    H  
ATOM   4066  HD1 TRP A 402      51.985  83.097  52.985  0.00  0.00      A    H  
ATOM   4067  HE1 TRP A 402      50.468  85.009  52.232  0.00  0.00      A    H  
ATOM   4068  HE3 TRP A 402      54.575  86.962  55.051  0.00  0.00      A    H  
ATOM   4069  HZ2 TRP A 402      50.333  87.882  52.603  0.00  0.00      A    H  
ATOM   4070  HZ3 TRP A 402      53.616  89.201  55.080  0.00  0.00      A    H  
ATOM   4071  HH2 TRP A 402      51.496  89.704  53.843  0.00  0.00      A    H  
ATOM   4072  N   ALA A 403      55.273  81.914  57.052  0.00  0.00      A    N  
ATOM   4073  CA  ALA A 403      56.150  80.974  57.691  0.00  0.00      A    C  
ATOM   4074  C   ALA A 403      55.601  79.545  57.730  0.00  0.00      A    C  
ATOM   4075  O   ALA A 403      56.379  78.607  57.641  0.00  0.00      A    O  
ATOM   4076  CB  ALA A 403      56.520  81.488  59.090  0.00  0.00      A    C  
ATOM   4077  HA  ALA A 403      57.040  80.953  57.192  0.00  0.00      A    H  
ATOM   4078  HB1 ALA A 403      55.841  82.157  59.383  0.00  0.00      A    H  
ATOM   4079  HB2 ALA A 403      56.535  80.721  59.727  0.00  0.00      A    H  
ATOM   4080  HB3 ALA A 403      57.421  81.915  59.054  0.00  0.00      A    H  
ATOM   4081  N   ASN A 404      54.261  79.309  57.792  0.00  0.00      A    N  
ATOM   4082  CA  ASN A 404      53.670  77.983  57.549  0.00  0.00      A    C  
ATOM   4083  C   ASN A 404      54.120  77.428  56.191  0.00  0.00      A    C  
ATOM   4084  O   ASN A 404      54.670  76.332  56.100  0.00  0.00      A    O  
ATOM   4085  CB  ASN A 404      52.106  78.005  57.655  0.00  0.00      A    C  
ATOM   4086  CG  ASN A 404      51.439  76.743  57.087  0.00  0.00      A    C  
ATOM   4087  ND2 ASN A 404      50.255  76.853  56.460  0.00  0.00      A    N  
ATOM   4088  OD1 ASN A 404      51.972  75.647  57.141  0.00  0.00      A    O  
ATOM   4089  H   ASN A 404      53.699  80.152  58.027  0.00  0.00      A    H  
ATOM   4090  HA  ASN A 404      54.032  77.366  58.252  0.00  0.00      A    H  
ATOM   4091  HB2 ASN A 404      51.869  78.085  58.616  0.00  0.00      A    H  
ATOM   4092  HB3 ASN A 404      51.780  78.794  57.147  0.00  0.00      A    H  
ATOM   4093 HD21 ASN A 404      49.865  77.784  56.391  0.00  0.00      A    H  
ATOM   4094 HD22 ASN A 404      49.802  76.071  56.092  0.00  0.00      A    H  
ATOM   4095  N   SER A 405      53.972  78.238  55.129  0.00  0.00      A    N  
ATOM   4096  CA  SER A 405      54.356  77.881  53.774  0.00  0.00      A    C  
ATOM   4097  C   SER A 405      55.848  77.579  53.636  0.00  0.00      A    C  
ATOM   4098  O   SER A 405      56.289  76.774  52.818  0.00  0.00      A    O  
ATOM   4099  CB  SER A 405      53.969  78.995  52.763  0.00  0.00      A    C  
ATOM   4100  OG  SER A 405      52.590  79.373  52.845  0.00  0.00      A    O  
ATOM   4101  H   SER A 405      53.545  79.170  55.375  0.00  0.00      A    H  
ATOM   4102  HA  SER A 405      53.848  77.042  53.512  0.00  0.00      A    H  
ATOM   4103  HB2 SER A 405      54.535  79.798  52.948  0.00  0.00      A    H  
ATOM   4104  HB3 SER A 405      54.157  78.660  51.840  0.00  0.00      A    H  
ATOM   4105  HG  SER A 405      52.424  79.809  53.725  0.00  0.00      A    H  
ATOM   4106  N   ALA A 406      56.680  78.238  54.468  0.00  0.00      A    N  
ATOM   4107  CA  ALA A 406      58.084  77.919  54.654  0.00  0.00      A    C  
ATOM   4108  C   ALA A 406      58.374  76.589  55.352  0.00  0.00      A    C  
ATOM   4109  O   ALA A 406      59.296  75.871  54.971  0.00  0.00      A    O  
ATOM   4110  CB  ALA A 406      58.815  79.040  55.428  0.00  0.00      A    C  
ATOM   4111  H   ALA A 406      56.200  79.028  54.984  0.00  0.00      A    H  
ATOM   4112  HA  ALA A 406      58.539  77.899  53.733  0.00  0.00      A    H  
ATOM   4113  HB1 ALA A 406      59.717  78.712  55.695  0.00  0.00      A    H  
ATOM   4114  HB2 ALA A 406      58.903  79.836  54.836  0.00  0.00      A    H  
ATOM   4115  HB3 ALA A 406      58.283  79.273  56.237  0.00  0.00      A    H  
ATOM   4116  N   VAL A 407      57.617  76.226  56.413  0.00  0.00      A    N  
ATOM   4117  CA  VAL A 407      57.962  75.106  57.280  0.00  0.00      A    C  
ATOM   4118  C   VAL A 407      57.310  73.809  56.876  0.00  0.00      A    C  
ATOM   4119  O   VAL A 407      57.762  72.762  57.325  0.00  0.00      A    O  
ATOM   4120  CB  VAL A 407      57.653  75.330  58.761  0.00  0.00      A    C  
ATOM   4121  CG1 VAL A 407      58.428  76.563  59.256  0.00  0.00      A    C  
ATOM   4122  CG2 VAL A 407      56.142  75.501  58.978  0.00  0.00      A    C  
ATOM   4123  H   VAL A 407      56.771  76.821  56.547  0.00  0.00      A    H  
ATOM   4124  HA  VAL A 407      58.972  74.981  57.237  0.00  0.00      A    H  
ATOM   4125  HB  VAL A 407      58.000  74.557  59.271  0.00  0.00      A    H  
ATOM   4126 HG11 VAL A 407      58.027  77.383  58.854  0.00  0.00      A    H  
ATOM   4127 HG12 VAL A 407      58.367  76.609  60.250  0.00  0.00      A    H  
ATOM   4128 HG13 VAL A 407      59.382  76.481  58.978  0.00  0.00      A    H  
ATOM   4129 HG21 VAL A 407      55.668  74.716  58.585  0.00  0.00      A    H  
ATOM   4130 HG22 VAL A 407      55.960  75.555  59.957  0.00  0.00      A    H  
ATOM   4131 HG23 VAL A 407      55.844  76.340  58.529  0.00  0.00      A    H  
ATOM   4132  N   ASN A 408      56.308  73.813  55.965  0.00  0.00      A    N  
ATOM   4133  CA  ASN A 408      55.686  72.611  55.404  0.00  0.00      A    C  
ATOM   4134  C   ASN A 408      56.704  71.585  54.854  0.00  0.00      A    C  
ATOM   4135  O   ASN A 408      56.545  70.390  55.112  0.00  0.00      A    O  
ATOM   4136  CB  ASN A 408      54.605  72.969  54.330  0.00  0.00      A    C  
ATOM   4137  CG  ASN A 408      53.177  73.038  54.874  0.00  0.00      A    C  
ATOM   4138  ND2 ASN A 408      52.321  73.842  54.199  0.00  0.00      A    N  
ATOM   4139  OD1 ASN A 408      52.817  72.326  55.814  0.00  0.00      A    O  
ATOM   4140  H   ASN A 408      56.009  74.787  55.690  0.00  0.00      A    H  
ATOM   4141  HA  ASN A 408      55.192  72.148  56.159  0.00  0.00      A    H  
ATOM   4142  HB2 ASN A 408      54.845  73.858  53.945  0.00  0.00      A    H  
ATOM   4143  HB3 ASN A 408      54.644  72.270  53.618  0.00  0.00      A    H  
ATOM   4144 HD21 ASN A 408      52.650  74.333  53.397  0.00  0.00      A    H  
ATOM   4145 HD22 ASN A 408      51.384  73.930  54.509  0.00  0.00      A    H  
ATOM   4146  N   PRO A 409      57.799  71.941  54.177  0.00  0.00      A    N  
ATOM   4147  CA  PRO A 409      58.850  71.013  53.828  0.00  0.00      A    C  
ATOM   4148  C   PRO A 409      59.779  70.627  54.932  0.00  0.00      A    C  
ATOM   4149  O   PRO A 409      60.671  69.856  54.633  0.00  0.00      A    O  
ATOM   4150  CB  PRO A 409      59.654  71.640  52.688  0.00  0.00      A    C  
ATOM   4151  CG  PRO A 409      58.768  72.776  52.198  0.00  0.00      A    C  
ATOM   4152  CD  PRO A 409      57.954  73.174  53.426  0.00  0.00      A    C  
ATOM   4153  HA  PRO A 409      58.443  70.169  53.384  0.00  0.00      A    H  
ATOM   4154  HB2 PRO A 409      60.525  71.998  53.016  0.00  0.00      A    H  
ATOM   4155  HB3 PRO A 409      59.812  70.984  51.955  0.00  0.00      A    H  
ATOM   4156  HG2 PRO A 409      59.326  73.536  51.882  0.00  0.00      A    H  
ATOM   4157  HG3 PRO A 409      58.173  72.457  51.467  0.00  0.00      A    H  
ATOM   4158  HD2 PRO A 409      58.443  73.869  53.962  0.00  0.00      A    H  
ATOM   4159  HD3 PRO A 409      57.062  73.550  53.151  0.00  0.00      A    H  
ATOM   4160  N   VAL A 410      59.646  71.116  56.182  0.00  0.00      A    N  
ATOM   4161  CA  VAL A 410      60.322  70.470  57.281  0.00  0.00      A    C  
ATOM   4162  C   VAL A 410      59.442  69.353  57.847  0.00  0.00      A    C  
ATOM   4163  O   VAL A 410      59.922  68.336  58.338  0.00  0.00      A    O  
ATOM   4164  CB  VAL A 410      60.798  71.526  58.276  0.00  0.00      A    C  
ATOM   4165  CG1 VAL A 410      61.630  70.798  59.352  0.00  0.00      A    C  
ATOM   4166  CG2 VAL A 410      61.610  72.559  57.443  0.00  0.00      A    C  
ATOM   4167  H   VAL A 410      59.048  71.946  56.260  0.00  0.00      A    H  
ATOM   4168  HA  VAL A 410      61.165  70.047  56.938  0.00  0.00      A    H  
ATOM   4169  HB  VAL A 410      60.013  71.896  58.736  0.00  0.00      A    H  
ATOM   4170 HG11 VAL A 410      61.932  71.462  60.031  0.00  0.00      A    H  
ATOM   4171 HG12 VAL A 410      61.062  70.102  59.784  0.00  0.00      A    H  
ATOM   4172 HG13 VAL A 410      62.419  70.372  58.918  0.00  0.00      A    H  
ATOM   4173 HG21 VAL A 410      62.132  72.066  56.755  0.00  0.00      A    H  
ATOM   4174 HG22 VAL A 410      60.970  73.187  57.013  0.00  0.00      A    H  
ATOM   4175 HG23 VAL A 410      62.219  73.048  58.058  0.00  0.00      A    H  
ATOM   4176  N   LEU A 411      58.114  69.485  57.724  0.00  0.00      A    N  
ATOM   4177  CA  LEU A 411      57.141  68.555  58.276  0.00  0.00      A    C  
ATOM   4178  C   LEU A 411      56.905  67.220  57.632  0.00  0.00      A    C  
ATOM   4179  O   LEU A 411      56.809  66.207  58.318  0.00  0.00      A    O  
ATOM   4180  CB  LEU A 411      55.812  69.237  58.124  0.00  0.00      A    C  
ATOM   4181  CG  LEU A 411      55.809  70.573  58.820  0.00  0.00      A    C  
ATOM   4182  CD1 LEU A 411      54.458  71.120  58.432  0.00  0.00      A    C  
ATOM   4183  CD2 LEU A 411      56.028  70.533  60.323  0.00  0.00      A    C  
ATOM   4184  H   LEU A 411      57.832  70.345  57.178  0.00  0.00      A    H  
ATOM   4185  HA  LEU A 411      57.407  68.387  59.279  0.00  0.00      A    H  
ATOM   4186  HB2 LEU A 411      55.649  69.395  57.170  0.00  0.00      A    H  
ATOM   4187  HB3 LEU A 411      55.124  68.678  58.541  0.00  0.00      A    H  
ATOM   4188  HG  LEU A 411      56.509  71.135  58.456  0.00  0.00      A    H  
ATOM   4189 HD11 LEU A 411      53.735  70.507  58.758  0.00  0.00      A    H  
ATOM   4190 HD12 LEU A 411      54.327  72.026  58.840  0.00  0.00      A    H  
ATOM   4191 HD13 LEU A 411      54.395  71.198  57.434  0.00  0.00      A    H  
ATOM   4192 HD21 LEU A 411      56.916  70.116  60.522  0.00  0.00      A    H  
ATOM   4193 HD22 LEU A 411      56.009  71.464  60.690  0.00  0.00      A    H  
ATOM   4194 HD23 LEU A 411      55.304  69.992  60.754  0.00  0.00      A    H  
ATOM   4195  N   TYR A 412      56.734  67.214  56.296  0.00  0.00      A    N  
ATOM   4196  CA  TYR A 412      56.543  66.001  55.513  0.00  0.00      A    C  
ATOM   4197  C   TYR A 412      57.799  65.432  54.807  0.00  0.00      A    C  
ATOM   4198  O   TYR A 412      58.012  64.232  54.944  0.00  0.00      A    O  
ATOM   4199  CB  TYR A 412      55.243  66.036  54.633  0.00  0.00      A    C  
ATOM   4200  CG  TYR A 412      55.233  67.081  53.538  0.00  0.00      A    C  
ATOM   4201  CD1 TYR A 412      54.636  68.341  53.724  0.00  0.00      A    C  
ATOM   4202  CD2 TYR A 412      55.853  66.824  52.304  0.00  0.00      A    C  
ATOM   4203  CE1 TYR A 412      54.713  69.329  52.731  0.00  0.00      A    C  
ATOM   4204  CE2 TYR A 412      56.049  67.854  51.376  0.00  0.00      A    C  
ATOM   4205  CZ  TYR A 412      55.503  69.120  51.603  0.00  0.00      A    C  
ATOM   4206  OH  TYR A 412      55.862  70.241  50.829  0.00  0.00      A    O  
ATOM   4207  H   TYR A 412      56.752  68.174  55.870  0.00  0.00      A    H  
ATOM   4208  HA  TYR A 412      56.190  65.267  56.139  0.00  0.00      A    H  
ATOM   4209  HB2 TYR A 412      55.144  65.134  54.217  0.00  0.00      A    H  
ATOM   4210  HB3 TYR A 412      54.476  66.209  55.248  0.00  0.00      A    H  
ATOM   4211  HD1 TYR A 412      54.151  68.536  54.571  0.00  0.00      A    H  
ATOM   4212  HD2 TYR A 412      56.155  65.905  52.089  0.00  0.00      A    H  
ATOM   4213  HE1 TYR A 412      54.201  70.181  52.837  0.00  0.00      A    H  
ATOM   4214  HE2 TYR A 412      56.582  67.683  50.547  0.00  0.00      A    H  
ATOM   4215  HH  TYR A 412      55.266  70.275  50.035  0.00  0.00      A    H  
ATOM   4216  N   PRO A 413      58.695  66.132  54.099  0.00  0.00      A    N  
ATOM   4217  CA  PRO A 413      59.780  65.522  53.352  0.00  0.00      A    C  
ATOM   4218  C   PRO A 413      61.061  65.409  54.165  0.00  0.00      A    C  
ATOM   4219  O   PRO A 413      61.767  64.424  53.978  0.00  0.00      A    O  
ATOM   4220  CB  PRO A 413      59.950  66.429  52.121  0.00  0.00      A    C  
ATOM   4221  CG  PRO A 413      59.461  67.798  52.578  0.00  0.00      A    C  
ATOM   4222  CD  PRO A 413      58.628  67.546  53.836  0.00  0.00      A    C  
ATOM   4223  HA  PRO A 413      59.505  64.611  52.995  0.00  0.00      A    H  
ATOM   4224  HB2 PRO A 413      60.909  66.478  51.844  0.00  0.00      A    H  
ATOM   4225  HB3 PRO A 413      59.398  66.101  51.356  0.00  0.00      A    H  
ATOM   4226  HG2 PRO A 413      60.240  68.391  52.783  0.00  0.00      A    H  
ATOM   4227  HG3 PRO A 413      58.902  68.220  51.863  0.00  0.00      A    H  
ATOM   4228  HD2 PRO A 413      58.997  68.086  54.612  0.00  0.00      A    H  
ATOM   4229  HD3 PRO A 413      57.671  67.852  53.687  0.00  0.00      A    H  
ATOM   4230  N   LEU A 414      61.435  66.341  55.074  0.00  0.00      A    N  
ATOM   4231  CA  LEU A 414      62.720  66.227  55.774  0.00  0.00      A    C  
ATOM   4232  C   LEU A 414      62.794  65.046  56.747  0.00  0.00      A    C  
ATOM   4233  O   LEU A 414      63.851  64.457  56.991  0.00  0.00      A    O  
ATOM   4234  CB  LEU A 414      63.168  67.536  56.470  0.00  0.00      A    C  
ATOM   4235  CG  LEU A 414      63.632  68.661  55.514  0.00  0.00      A    C  
ATOM   4236  CD1 LEU A 414      64.076  69.875  56.338  0.00  0.00      A    C  
ATOM   4237  CD2 LEU A 414      64.784  68.278  54.568  0.00  0.00      A    C  
ATOM   4238  H   LEU A 414      60.761  67.100  55.218  0.00  0.00      A    H  
ATOM   4239  HA  LEU A 414      63.452  66.110  55.078  0.00  0.00      A    H  
ATOM   4240  HB2 LEU A 414      62.398  67.884  56.982  0.00  0.00      A    H  
ATOM   4241  HB3 LEU A 414      63.928  67.319  57.061  0.00  0.00      A    H  
ATOM   4242  HG  LEU A 414      62.873  68.917  54.930  0.00  0.00      A    H  
ATOM   4243 HD11 LEU A 414      64.831  69.609  56.935  0.00  0.00      A    H  
ATOM   4244 HD12 LEU A 414      64.375  70.600  55.720  0.00  0.00      A    H  
ATOM   4245 HD13 LEU A 414      63.308  70.197  56.889  0.00  0.00      A    H  
ATOM   4246 HD21 LEU A 414      64.495  67.513  53.996  0.00  0.00      A    H  
ATOM   4247 HD22 LEU A 414      65.010  69.063  53.995  0.00  0.00      A    H  
ATOM   4248 HD23 LEU A 414      65.578  68.014  55.112  0.00  0.00      A    H  
ATOM   4249  N   CYS A 415      61.639  64.593  57.268  0.00  0.00      A    N  
ATOM   4250  CA  CYS A 415      61.566  63.480  58.193  0.00  0.00      A    C  
ATOM   4251  C   CYS A 415      61.420  62.129  57.460  0.00  0.00      A    C  
ATOM   4252  O   CYS A 415      61.468  61.046  58.061  0.00  0.00      A    O  
ATOM   4253  CB  CYS A 415      60.428  63.737  59.223  0.00  0.00      A    C  
ATOM   4254  SG  CYS A 415      58.754  63.768  58.507  0.00  0.00      A    S  
ATOM   4255  H   CYS A 415      60.797  65.125  56.938  0.00  0.00      A    H  
ATOM   4256  HA  CYS A 415      62.423  63.443  58.725  0.00  0.00      A    H  
ATOM   4257  HB2 CYS A 415      60.467  63.011  59.902  0.00  0.00      A    H  
ATOM   4258  HB3 CYS A 415      60.604  64.618  59.651  0.00  0.00      A    H  
ATOM   4259  HG  CYS A 415      58.373  64.685  58.608  0.00  0.00      A    H  
ATOM   4260  N   HIS A 416      61.346  62.146  56.108  0.00  0.00      A    N  
ATOM   4261  CA  HIS A 416      61.112  60.976  55.276  0.00  0.00      A    C  
ATOM   4262  C   HIS A 416      62.358  60.478  54.584  0.00  0.00      A    C  
ATOM   4263  O   HIS A 416      63.043  61.213  53.887  0.00  0.00      A    O  
ATOM   4264  CB  HIS A 416      60.109  61.266  54.159  0.00  0.00      A    C  
ATOM   4265  CG  HIS A 416      58.707  61.181  54.618  0.00  0.00      A    C  
ATOM   4266  CD2 HIS A 416      58.139  61.369  55.834  0.00  0.00      A    C  
ATOM   4267  ND1 HIS A 416      57.750  60.942  53.665  0.00  0.00      A    N  
ATOM   4268  CE1 HIS A 416      56.607  61.004  54.308  0.00  0.00      A    C  
ATOM   4269  NE2 HIS A 416      56.782  61.262  55.629  0.00  0.00      A    N  
ATOM   4270  H   HIS A 416      61.478  63.116  55.707  0.00  0.00      A    H  
ATOM   4271  HA  HIS A 416      60.756  60.231  55.871  0.00  0.00      A    H  
ATOM   4272  HB2 HIS A 416      60.280  62.189  53.804  0.00  0.00      A    H  
ATOM   4273  HB3 HIS A 416      60.250  60.602  53.420  0.00  0.00      A    H  
ATOM   4274  HD2 HIS A 416      58.598  61.546  56.687  0.00  0.00      A    H  
ATOM   4275  HE1 HIS A 416      55.692  60.879  53.890  0.00  0.00      A    H  
ATOM   4276  HE2 HIS A 416      56.068  61.350  56.294  0.00  0.00      A    H  
ATOM   4277  N   HIS A 417      62.668  59.171  54.732  0.00  0.00      A    N  
ATOM   4278  CA  HIS A 417      63.888  58.575  54.213  0.00  0.00      A    C  
ATOM   4279  C   HIS A 417      64.021  58.655  52.695  0.00  0.00      A    C  
ATOM   4280  O   HIS A 417      65.076  58.999  52.169  0.00  0.00      A    O  
ATOM   4281  CB  HIS A 417      63.981  57.107  54.683  0.00  0.00      A    C  
ATOM   4282  CG  HIS A 417      65.252  56.436  54.311  0.00  0.00      A    C  
ATOM   4283  CD2 HIS A 417      65.480  55.417  53.444  0.00  0.00      A    C  
ATOM   4284  ND1 HIS A 417      66.417  56.828  54.934  0.00  0.00      A    N  
ATOM   4285  CE1 HIS A 417      67.342  56.028  54.432  0.00  0.00      A    C  
ATOM   4286  NE2 HIS A 417      66.828  55.156  53.528  0.00  0.00      A    N  
ATOM   4287  H   HIS A 417      61.941  58.630  55.258  0.00  0.00      A    H  
ATOM   4288  HA  HIS A 417      64.683  59.063  54.623  0.00  0.00      A    H  
ATOM   4289  HB2 HIS A 417      63.884  57.087  55.685  0.00  0.00      A    H  
ATOM   4290  HB3 HIS A 417      63.213  56.596  54.279  0.00  0.00      A    H  
ATOM   4291  HD1 HIS A 417      66.528  57.531  55.591  0.00  0.00      A    H  
ATOM   4292  HD2 HIS A 417      64.820  54.960  52.873  0.00  0.00      A    H  
ATOM   4293  HE1 HIS A 417      68.324  56.049  54.679  0.00  0.00      A    H  
ATOM   4294  N   SER A 418      62.924  58.378  51.957  0.00  0.00      A    N  
ATOM   4295  CA  SER A 418      62.881  58.464  50.499  0.00  0.00      A    C  
ATOM   4296  C   SER A 418      63.092  59.859  49.944  0.00  0.00      A    C  
ATOM   4297  O   SER A 418      63.883  60.050  49.023  0.00  0.00      A    O  
ATOM   4298  CB  SER A 418      61.557  57.918  49.920  0.00  0.00      A    C  
ATOM   4299  OG  SER A 418      61.406  56.543  50.278  0.00  0.00      A    O  
ATOM   4300  H   SER A 418      62.096  58.092  52.537  0.00  0.00      A    H  
ATOM   4301  HA  SER A 418      63.623  57.865  50.132  0.00  0.00      A    H  
ATOM   4302  HB2 SER A 418      60.808  58.435  50.301  0.00  0.00      A    H  
ATOM   4303  HB3 SER A 418      61.587  57.994  48.936  0.00  0.00      A    H  
ATOM   4304  HG  SER A 418      62.168  56.271  50.860  0.00  0.00      A    H  
ATOM   4305  N   PHE A 419      62.430  60.877  50.542  0.00  0.00      A    N  
ATOM   4306  CA  PHE A 419      62.644  62.284  50.241  0.00  0.00      A    C  
ATOM   4307  C   PHE A 419      64.070  62.711  50.533  0.00  0.00      A    C  
ATOM   4308  O   PHE A 419      64.698  63.361  49.706  0.00  0.00      A    O  
ATOM   4309  CB  PHE A 419      61.681  63.204  51.036  0.00  0.00      A    C  
ATOM   4310  CG  PHE A 419      60.361  63.387  50.342  0.00  0.00      A    C  
ATOM   4311  CD1 PHE A 419      60.298  64.156  49.169  0.00  0.00      A    C  
ATOM   4312  CD2 PHE A 419      59.167  62.872  50.870  0.00  0.00      A    C  
ATOM   4313  CE1 PHE A 419      59.076  64.383  48.522  0.00  0.00      A    C  
ATOM   4314  CE2 PHE A 419      57.943  63.113  50.240  0.00  0.00      A    C  
ATOM   4315  CZ  PHE A 419      57.895  63.857  49.057  0.00  0.00      A    C  
ATOM   4316  H   PHE A 419      61.732  60.544  51.260  0.00  0.00      A    H  
ATOM   4317  HA  PHE A 419      62.502  62.397  49.247  0.00  0.00      A    H  
ATOM   4318  HB2 PHE A 419      61.520  62.778  51.905  0.00  0.00      A    H  
ATOM   4319  HB3 PHE A 419      62.114  64.080  51.118  0.00  0.00      A    H  
ATOM   4320  HD1 PHE A 419      61.129  64.545  48.790  0.00  0.00      A    H  
ATOM   4321  HD2 PHE A 419      59.195  62.327  51.704  0.00  0.00      A    H  
ATOM   4322  HE1 PHE A 419      59.056  64.924  47.678  0.00  0.00      A    H  
ATOM   4323  HE2 PHE A 419      57.092  62.747  50.646  0.00  0.00      A    H  
ATOM   4324  HZ  PHE A 419      57.029  64.013  48.595  0.00  0.00      A    H  
ATOM   4325  N   ARG A 420      64.647  62.299  51.686  0.00  0.00      A    N  
ATOM   4326  CA  ARG A 420      66.043  62.572  51.994  0.00  0.00      A    C  
ATOM   4327  C   ARG A 420      67.020  61.979  50.994  0.00  0.00      A    C  
ATOM   4328  O   ARG A 420      67.969  62.641  50.581  0.00  0.00      A    O  
ATOM   4329  CB  ARG A 420      66.447  62.101  53.410  0.00  0.00      A    C  
ATOM   4330  CG  ARG A 420      65.829  62.959  54.527  0.00  0.00      A    C  
ATOM   4331  CD  ARG A 420      66.543  62.821  55.877  0.00  0.00      A    C  
ATOM   4332  NE  ARG A 420      66.485  61.375  56.289  0.00  0.00      A    N  
ATOM   4333  CZ  ARG A 420      65.500  60.843  57.020  0.00  0.00      A    C  
ATOM   4334  NH1 ARG A 420      65.506  59.537  57.292  0.00  0.00      A    N1+
ATOM   4335  NH2 ARG A 420      64.502  61.594  57.472  0.00  0.00      A    N1+
ATOM   4336  H   ARG A 420      64.005  61.779  52.316  0.00  0.00      A    H  
ATOM   4337  HA  ARG A 420      66.178  63.583  52.017  0.00  0.00      A    H  
ATOM   4338  HB2 ARG A 420      66.132  61.173  53.528  0.00  0.00      A    H  
ATOM   4339  HB3 ARG A 420      67.429  62.162  53.487  0.00  0.00      A    H  
ATOM   4340  HG2 ARG A 420      65.863  63.924  54.256  0.00  0.00      A    H  
ATOM   4341  HG3 ARG A 420      64.872  62.689  54.656  0.00  0.00      A    H  
ATOM   4342  HD2 ARG A 420      67.477  63.076  55.765  0.00  0.00      A    H  
ATOM   4343  HD3 ARG A 420      66.065  63.354  56.539  0.00  0.00      A    H  
ATOM   4344  HE  ARG A 420      67.235  60.788  55.991  0.00  0.00      A    H  
ATOM   4345 HH11 ARG A 420      66.244  58.950  56.977  0.00  0.00      A    H  
ATOM   4346 HH12 ARG A 420      64.750  59.142  57.827  0.00  0.00      A    H  
ATOM   4347 HH21 ARG A 420      64.510  62.580  57.270  0.00  0.00      A    H  
ATOM   4348 HH22 ARG A 420      63.764  61.193  57.999  0.00  0.00      A    H  
ATOM   4349  N   ARG A 421      66.786  60.726  50.559  0.00  0.00      A    N  
ATOM   4350  CA  ARG A 421      67.544  60.086  49.507  0.00  0.00      A    C  
ATOM   4351  C   ARG A 421      67.429  60.774  48.151  0.00  0.00      A    C  
ATOM   4352  O   ARG A 421      68.411  60.917  47.434  0.00  0.00      A    O  
ATOM   4353  CB  ARG A 421      67.100  58.612  49.357  0.00  0.00      A    C  
ATOM   4354  CG  ARG A 421      67.938  57.848  48.314  0.00  0.00      A    C  
ATOM   4355  CD  ARG A 421      67.512  56.399  48.094  0.00  0.00      A    C  
ATOM   4356  NE  ARG A 421      66.189  56.450  47.366  0.00  0.00      A    N  
ATOM   4357  CZ  ARG A 421      65.333  55.418  47.304  0.00  0.00      A    C  
ATOM   4358  NH1 ARG A 421      64.122  55.583  46.774  0.00  0.00      A    N1+
ATOM   4359  NH2 ARG A 421      65.663  54.222  47.787  0.00  0.00      A    N1+
ATOM   4360  H   ARG A 421      65.991  60.256  51.065  0.00  0.00      A    H  
ATOM   4361  HA  ARG A 421      68.530  60.071  49.773  0.00  0.00      A    H  
ATOM   4362  HB2 ARG A 421      67.215  58.165  50.227  0.00  0.00      A    H  
ATOM   4363  HB3 ARG A 421      66.161  58.601  49.060  0.00  0.00      A    H  
ATOM   4364  HG2 ARG A 421      67.876  58.330  47.432  0.00  0.00      A    H  
ATOM   4365  HG3 ARG A 421      68.901  57.848  48.608  0.00  0.00      A    H  
ATOM   4366  HD2 ARG A 421      68.160  55.961  47.523  0.00  0.00      A    H  
ATOM   4367  HD3 ARG A 421      67.373  55.977  48.954  0.00  0.00      A    H  
ATOM   4368  HE  ARG A 421      65.954  57.302  46.913  0.00  0.00      A    H  
ATOM   4369 HH11 ARG A 421      63.844  56.462  46.401  0.00  0.00      A    H  
ATOM   4370 HH12 ARG A 421      63.482  54.808  46.751  0.00  0.00      A    H  
ATOM   4371 HH21 ARG A 421      66.580  54.102  48.184  0.00  0.00      A    H  
ATOM   4372 HH22 ARG A 421      65.022  53.469  47.755  0.00  0.00      A    H  
ATOM   4373  N   ALA A 422      66.224  61.209  47.736  0.00  0.00      A    N  
ATOM   4374  CA  ALA A 422      66.056  62.014  46.543  0.00  0.00      A    C  
ATOM   4375  C   ALA A 422      66.730  63.386  46.649  0.00  0.00      A    C  
ATOM   4376  O   ALA A 422      67.362  63.845  45.702  0.00  0.00      A    O  
ATOM   4377  CB  ALA A 422      64.564  62.126  46.174  0.00  0.00      A    C  
ATOM   4378  H   ALA A 422      65.435  60.912  48.351  0.00  0.00      A    H  
ATOM   4379  HA  ALA A 422      66.464  61.523  45.753  0.00  0.00      A    H  
ATOM   4380  HB1 ALA A 422      64.022  61.663  46.870  0.00  0.00      A    H  
ATOM   4381  HB2 ALA A 422      64.311  63.089  46.132  0.00  0.00      A    H  
ATOM   4382  HB3 ALA A 422      64.416  61.697  45.287  0.00  0.00      A    H  
ATOM   4383  N   PHE A 423      66.660  64.058  47.817  0.00  0.00      A    N  
ATOM   4384  CA  PHE A 423      67.363  65.307  48.078  0.00  0.00      A    C  
ATOM   4385  C   PHE A 423      68.875  65.193  48.012  0.00  0.00      A    C  
ATOM   4386  O   PHE A 423      69.530  66.002  47.363  0.00  0.00      A    O  
ATOM   4387  CB  PHE A 423      66.974  65.888  49.463  0.00  0.00      A    C  
ATOM   4388  CG  PHE A 423      65.553  66.389  49.552  0.00  0.00      A    C  
ATOM   4389  CD1 PHE A 423      64.714  66.586  48.438  0.00  0.00      A    C  
ATOM   4390  CD2 PHE A 423      65.042  66.681  50.826  0.00  0.00      A    C  
ATOM   4391  CE1 PHE A 423      63.401  67.041  48.601  0.00  0.00      A    C  
ATOM   4392  CE2 PHE A 423      63.746  67.186  50.986  0.00  0.00      A    C  
ATOM   4393  CZ  PHE A 423      62.928  67.376  49.870  0.00  0.00      A    C  
ATOM   4394  H   PHE A 423      66.043  63.589  48.528  0.00  0.00      A    H  
ATOM   4395  HA  PHE A 423      67.085  65.958  47.346  0.00  0.00      A    H  
ATOM   4396  HB2 PHE A 423      67.089  65.166  50.128  0.00  0.00      A    H  
ATOM   4397  HB3 PHE A 423      67.581  66.647  49.645  0.00  0.00      A    H  
ATOM   4398  HD1 PHE A 423      65.057  66.399  47.527  0.00  0.00      A    H  
ATOM   4399  HD2 PHE A 423      65.612  66.525  51.630  0.00  0.00      A    H  
ATOM   4400  HE1 PHE A 423      62.804  67.125  47.796  0.00  0.00      A    H  
ATOM   4401  HE2 PHE A 423      63.410  67.412  51.911  0.00  0.00      A    H  
ATOM   4402  HZ  PHE A 423      62.011  67.748  49.977  0.00  0.00      A    H  
ATOM   4403  N   THR A 424      69.484  64.160  48.625  0.00  0.00      A    N  
ATOM   4404  CA  THR A 424      70.923  63.923  48.499  0.00  0.00      A    C  
ATOM   4405  C   THR A 424      71.347  63.655  47.070  0.00  0.00      A    C  
ATOM   4406  O   THR A 424      72.376  64.149  46.628  0.00  0.00      A    O  
ATOM   4407  CB  THR A 424      71.478  62.804  49.375  0.00  0.00      A    C  
ATOM   4408  CG2 THR A 424      71.367  63.210  50.848  0.00  0.00      A    C  
ATOM   4409  OG1 THR A 424      70.758  61.589  49.235  0.00  0.00      A    O  
ATOM   4410  H   THR A 424      68.849  63.560  49.184  0.00  0.00      A    H  
ATOM   4411  HA  THR A 424      71.409  64.750  48.829  0.00  0.00      A    H  
ATOM   4412  HB  THR A 424      72.462  62.626  49.104  0.00  0.00      A    H  
ATOM   4413  HG1 THR A 424      70.022  61.687  48.553  0.00  0.00      A    H  
ATOM   4414 HG21 THR A 424      72.069  63.891  51.062  0.00  0.00      A    H  
ATOM   4415 HG22 THR A 424      70.462  63.601  51.020  0.00  0.00      A    H  
ATOM   4416 HG23 THR A 424      71.497  62.405  51.428  0.00  0.00      A    H  
ATOM   4417  N   LYS A 425      70.542  62.890  46.306  0.00  0.00      A    N  
ATOM   4418  CA  LYS A 425      70.746  62.668  44.882  0.00  0.00      A    C  
ATOM   4419  C   LYS A 425      70.631  63.892  43.986  0.00  0.00      A    C  
ATOM   4420  O   LYS A 425      71.336  63.985  42.992  0.00  0.00      A    O  
ATOM   4421  CB  LYS A 425      69.763  61.622  44.314  0.00  0.00      A    C  
ATOM   4422  CG  LYS A 425      70.031  60.202  44.819  0.00  0.00      A    C  
ATOM   4423  CD  LYS A 425      68.985  59.218  44.275  0.00  0.00      A    C  
ATOM   4424  CE  LYS A 425      69.224  57.784  44.742  0.00  0.00      A    C  
ATOM   4425  NZ  LYS A 425      68.138  56.898  44.265  0.00  0.00      A    N1+
ATOM   4426  OXT LYS A 425      69.908  64.879  44.082  0.00  0.00      A    O1-
ATOM   4427  H   LYS A 425      69.744  62.464  46.843  0.00  0.00      A    H  
ATOM   4428  HA  LYS A 425      71.682  62.258  44.749  0.00  0.00      A    H  
ATOM   4429  HB2 LYS A 425      68.845  61.883  44.586  0.00  0.00      A    H  
ATOM   4430  HB3 LYS A 425      69.849  61.624  43.325  0.00  0.00      A    H  
ATOM   4431  HG2 LYS A 425      70.932  59.912  44.511  0.00  0.00      A    H  
ATOM   4432  HG3 LYS A 425      69.988  60.196  45.813  0.00  0.00      A    H  
ATOM   4433  HD2 LYS A 425      68.083  59.509  44.589  0.00  0.00      A    H  
ATOM   4434  HD3 LYS A 425      69.019  59.237  43.278  0.00  0.00      A    H  
ATOM   4435  HE2 LYS A 425      70.098  57.470  44.376  0.00  0.00      A    H  
ATOM   4436  HE3 LYS A 425      69.252  57.772  45.740  0.00  0.00      A    H  
ATOM   4437  HZ1 LYS A 425      67.493  56.726  45.011  0.00  0.00      A    H  
ATOM   4438  HZ2 LYS A 425      67.657  57.337  43.505  0.00  0.00      A    H  
ATOM   4439  HZ3 LYS A 425      68.526  56.029  43.955  0.00  0.00      A    H  
TER
HETATM 4440  C1  227     1      46.140  94.860  58.400  1.00  0.00           C  
HETATM 4441  C2  227     1      45.946  94.731  57.026  1.00  0.00           C
HETATM 4442  C3  227     1      46.969  95.048  56.130  1.00  0.00           C
HETATM 4443  C4  227     1      48.193  95.519  56.631  1.00  0.00           C
HETATM 4444  C5  227     1      48.391  95.646  58.004  1.00  0.00           C
HETATM 4445  C6  227     1      47.364  95.314  58.883  1.00  0.00           C
HETATM 4446  O7  227     1      46.688  94.861  54.790  1.00  0.00           O
HETATM 4447  C8  227     1      47.963  93.956  52.853  1.00  0.00           C
HETATM 4448  C9  227     1      48.564  92.740  53.595  1.00  0.00           C
HETATM 4449  C10 227     1      48.828  91.539  52.658  1.00  0.00           C
HETATM 4450  C11 227     1      47.577  91.117  51.835  1.00  0.00           C
HETATM 4451  C12 227     1      47.013  92.362  51.100  1.00  0.00           C
HETATM 4452  C13 227     1      46.700  93.514  52.080  1.00  0.00           C
HETATM 4453  C14 227     1      46.463  90.455  52.691  1.00  0.00           C
HETATM 4454  N15 227     1      46.325  88.928  52.461  1.00  0.00           N1+
HETATM 4455  C16 227     1      46.991  88.090  53.578  1.00  0.00           C
HETATM 4456  C17 227     1      46.679  86.596  53.368  1.00  0.00           C
HETATM 4457  N18 227     1      45.237  86.334  53.290  1.00  0.00           N
HETATM 4458  C19 227     1      44.606  87.086  52.203  1.00  0.00           C
HETATM 4459  C20 227     1      44.818  88.598  52.354  1.00  0.00           C
HETATM 4460  C21 227     1      45.008  84.890  53.209  1.00  0.00           C
HETATM 4461  C22 227     1      43.531  84.450  53.060  1.00  0.00           C
HETATM 4462  C23 227     1      42.581  84.899  54.185  1.00  0.00           C
HETATM 4463  C24 227     1      41.089  84.842  53.806  1.00  0.00           C
HETATM 4464  N25 227     1      40.455  83.500  53.873  1.00  0.00           N
HETATM 4465  C26 227     1      40.023  82.985  55.199  1.00  0.00           C
HETATM 4466  C27 227     1      40.417  82.692  52.788  1.00  0.00           C
HETATM 4467  C28 227     1      39.400  83.997  56.154  1.00  0.00           C
HETATM 4468  N29 227     1      41.195  82.866  51.735  1.00  0.00           N
HETATM 4469  N30 227     1      39.593  81.664  52.684  1.00  0.00           N1+
HETATM 4470  C31 227     1      39.931  84.148  57.438  1.00  0.00           C
HETATM 4471  C32 227     1      39.356  85.051  58.329  1.00  0.00           C
HETATM 4472  C33 227     1      38.271  85.824  57.921  1.00  0.00           C
HETATM 4473  C34 227     1      37.743  85.687  56.639  1.00  0.00           C
HETATM 4474  C35 227     1      38.297  84.759  55.760  1.00  0.00           C
HETATM 4475  C36 227     1      47.660  95.151  53.788  1.00  0.00           C
HETATM 4476  H37 227     1      45.352  94.586  59.086  1.00  0.00           H
HETATM 4477  H38 227     1      45.000  94.364  56.655  1.00  0.00           H
HETATM 4478  H39 227     1      49.005  95.791  55.978  1.00  0.00           H
HETATM 4479  H40 227     1      49.335  96.003  58.391  1.00  0.00           H
HETATM 4480  H41 227     1      47.515  95.403  59.949  1.00  0.00           H
HETATM 4481  H42 227     1      48.701  94.279  52.118  1.00  0.00           H
HETATM 4482  H43 227     1      47.869  92.432  54.373  1.00  0.00           H
HETATM 4483  H44 227     1      49.491  93.025  54.103  1.00  0.00           H
HETATM 4484  H45 227     1      49.632  91.804  51.970  1.00  0.00           H
HETATM 4485  H46 227     1      49.219  90.711  53.247  1.00  0.00           H
HETATM 4486  H47 227     1      47.896  90.406  51.070  1.00  0.00           H
HETATM 4487  H48 227     1      47.736  92.707  50.357  1.00  0.00           H
HETATM 4488  H49 227     1      46.118  92.102  50.533  1.00  0.00           H
HETATM 4489  H50 227     1      45.931  93.193  52.787  1.00  0.00           H
HETATM 4490  H51 227     1      46.254  94.352  51.553  1.00  0.00           H
HETATM 4491  H52 227     1      45.486  90.847  52.399  1.00  0.00           H
HETATM 4492  H53 227     1      46.577  90.607  53.766  1.00  0.00           H
HETATM 4493  H54 227     1      46.781  88.668  51.587  1.00  0.00           H
HETATM 4494  H55 227     1      46.615  88.447  54.539  1.00  0.00           H
HETATM 4495  H56 227     1      48.063  88.267  53.511  1.00  0.00           H
HETATM 4496  H57 227     1      47.179  86.247  52.461  1.00  0.00           H
HETATM 4497  H58 227     1      47.111  86.033  54.195  1.00  0.00           H
HETATM 4498  H59 227     1      44.975  86.742  51.242  1.00  0.00           H
HETATM 4499  H60 227     1      43.531  86.919  52.212  1.00  0.00           H
HETATM 4500  H61 227     1      44.330  88.965  53.262  1.00  0.00           H
HETATM 4501  H62 227     1      44.419  89.137  51.493  1.00  0.00           H
HETATM 4502  H63 227     1      45.574  84.473  52.373  1.00  0.00           H
HETATM 4503  H64 227     1      45.408  84.429  54.113  1.00  0.00           H
HETATM 4504  H65 227     1      43.173  84.795  52.092  1.00  0.00           H
HETATM 4505  H66 227     1      43.488  83.363  53.009  1.00  0.00           H
HETATM 4506  H67 227     1      42.770  84.308  55.078  1.00  0.00           H
HETATM 4507  H68 227     1      42.812  85.930  54.454  1.00  0.00           H
HETATM 4508  H69 227     1      40.528  85.507  54.462  1.00  0.00           H
HETATM 4509  H70 227     1      40.932  85.242  52.809  1.00  0.00           H
HETATM 4510  H71 227     1      39.292  82.193  55.048  1.00  0.00           H
HETATM 4511  H72 227     1      40.904  82.521  55.640  1.00  0.00           H
HETATM 4512  H73 227     1      41.020  82.349  50.887  1.00  0.00           H
HETATM 4513  H74 227     1      41.845  83.637  51.739  1.00  0.00           H
HETATM 4514  H77 227     1      40.777  83.555  57.752  1.00  0.00           H
HETATM 4515  H78 227     1      39.743  85.151  59.331  1.00  0.00           H
HETATM 4516  H79 227     1      37.825  86.529  58.608  1.00  0.00           H
HETATM 4517  H80 227     1      36.900  86.287  56.333  1.00  0.00           H
HETATM 4518  H81 227     1      37.877  84.637  54.771  1.00  0.00           H
HETATM 4519  H82 227     1      48.572  95.549  54.238  1.00  0.00           H
HETATM 4520  H83 227     1      47.250  95.968  53.195  1.00  0.00           H
HETATM 4521 H301 227     1      39.603  81.090  51.852  1.00  0.00           H
HETATM 4522 H302 227     1      38.952  81.451  53.435  1.00  0.00           H
CONECT 4440 4441 4445 4476
CONECT 4441 4440 4442 4477
CONECT 4442 4441 4443 4446
CONECT 4443 4442 4444 4478
CONECT 4444 4443 4445 4479
CONECT 4445 4440 4444 4480
CONECT 4446 4442 4475
CONECT 4447 4448 4452 4475 4481
CONECT 4448 4447 4449 4482 4483
CONECT 4449 4448 4450 4484 4485
CONECT 4450 4449 4451 4453 4486
CONECT 4451 4450 4452 4487 4488
CONECT 4452 4447 4451 4489 4490
CONECT 4453 4450 4454 4491 4492
CONECT 4454 4453 4455 4459 4493
CONECT 4455 4454 4456 4494 4495
CONECT 4456 4455 4457 4496 4497
CONECT 4457 4456 4458 4460
CONECT 4458 4457 4459 4498 4499
CONECT 4459 4454 4458 4500 4501
CONECT 4460 4457 4461 4502 4503
CONECT 4461 4460 4462 4504 4505
CONECT 4462 4461 4463 4506 4507
CONECT 4463 4462 4464 4508 4509
CONECT 4464 4463 4465 4466
CONECT 4465 4464 4467 4510 4511
CONECT 4466 4464 4468 4469
CONECT 4467 4465 4470 4474
CONECT 4468 4466 4512 4513
CONECT 4469 4466 4521 4522
CONECT 4470 4467 4471 4514
CONECT 4471 4470 4472 4515
CONECT 4472 4471 4473 4516
CONECT 4473 4472 4474 4517
CONECT 4474 4467 4473 4518
CONECT 4475 4446 4447 4519 4520
CONECT 4476 4440
CONECT 4477 4441
CONECT 4478 4443
CONECT 4479 4444
CONECT 4480 4445
CONECT 4481 4447
CONECT 4482 4448
CONECT 4483 4448
CONECT 4484 4449
CONECT 4485 4449
CONECT 4486 4450
CONECT 4487 4451
CONECT 4488 4451
CONECT 4489 4452
CONECT 4490 4452
CONECT 4491 4453
CONECT 4492 4453
CONECT 4493 4454
CONECT 4494 4455
CONECT 4495 4455
CONECT 4496 4456
CONECT 4497 4456
CONECT 4498 4458
CONECT 4499 4458
CONECT 4500 4459
CONECT 4501 4459
CONECT 4502 4460
CONECT 4503 4460
CONECT 4504 4461
CONECT 4505 4461
CONECT 4506 4462
CONECT 4507 4462
CONECT 4508 4463
CONECT 4509 4463
CONECT 4510 4465
CONECT 4511 4465
CONECT 4512 4468
CONECT 4513 4468
CONECT 4514 4470
CONECT 4515 4471
CONECT 4516 4472
CONECT 4517 4473
CONECT 4518 4474
CONECT 4519 4475
CONECT 4520 4475
CONECT 4521 4469
CONECT 4522 4469
END
