# Supplementary material for: Guanidine Derivatives: How Simple Structural Modification of Histamine H3R Antagonists Has Led to the Discovery of Potent Muscarinic M2R/M4R Antagonists
Source: ACS Chem Neurosci. 2021 Jun 8;12(13):2503–19. doi: 10.1021/acschemneuro.1c00237 (PMC8291587; doi:10.1021/acschemneuro.1c00237)
Supplement: Supplementary file 5 — cn1c00237_si_005.pdb [file cn1c00237_si_005.pdb]

ATOM      1  N   PRO A  17      66.028 107.175  62.787  1.00 70.16           N1+
ATOM      2  CA  PRO A  17      67.172 106.941  63.678  1.00 77.53           C  
ATOM      3  C   PRO A  17      67.690 105.511  63.582  1.00 83.70           C  
ATOM      4  O   PRO A  17      68.667 105.251  62.882  1.00 79.89           O  
ATOM      5  CB  PRO A  17      66.598 107.220  65.070  1.00 78.48           C  
ATOM      6  CG  PRO A  17      65.446 108.134  64.826  1.00 81.02           C  
ATOM      7  CD  PRO A  17      64.861 107.708  63.512  1.00 71.38           C  
ATOM      8  HA  PRO A  17      67.912 107.603  63.486  0.00 99.00           H  
ATOM      9  HB2 PRO A  17      66.296 106.367  65.504  0.00 99.00           H  
ATOM     10  HB3 PRO A  17      67.287 107.655  65.655  0.00 99.00           H  
ATOM     11  HG2 PRO A  17      64.767 108.051  65.566  0.00 99.00           H  
ATOM     12  HG3 PRO A  17      65.757 109.091  64.788  0.00 99.00           H  
ATOM     13  HD2 PRO A  17      64.168 106.998  63.630  0.00 99.00           H  
ATOM     14  HD3 PRO A  17      64.465 108.482  63.016  0.00 99.00           H  
ATOM     15  H2  PRO A  17      66.335 107.650  61.964  0.00 99.00           H  
ATOM     16  H3  PRO A  17      65.611 106.302  62.535  0.00 99.00           H  
ATOM     17  N   TYR A  18      67.032 104.594  64.287  1.00 86.53           N  
ATOM     18  CA  TYR A  18      67.387 103.184  64.236  1.00 84.59           C  
ATOM     19  C   TYR A  18      66.686 102.435  63.111  1.00 68.86           C  
ATOM     20  O   TYR A  18      67.044 101.284  62.837  1.00 66.48           O  
ATOM     21  CB  TYR A  18      67.058 102.503  65.573  1.00 86.70           C  
ATOM     22  CG  TYR A  18      65.650 101.946  65.648  1.00 88.07           C  
ATOM     23  CD1 TYR A  18      65.419 100.576  65.566  1.00 86.21           C  
ATOM     24  CD2 TYR A  18      64.552 102.786  65.795  1.00 89.33           C  
ATOM     25  CE1 TYR A  18      64.138 100.059  65.631  1.00 84.98           C  
ATOM     26  CE2 TYR A  18      63.267 102.279  65.861  1.00 86.64           C  
ATOM     27  CZ  TYR A  18      63.064 100.916  65.778  1.00 84.70           C  
ATOM     28  OH  TYR A  18      61.787 100.408  65.843  1.00 78.86           O  
ATOM     29  H   TYR A  18      66.255 104.970  64.868  0.00 99.00           H  
ATOM     30  HA  TYR A  18      68.388 103.115  64.081  0.00 99.00           H  
ATOM     31  HB2 TYR A  18      67.699 101.751  65.705  0.00 99.00           H  
ATOM     32  HB3 TYR A  18      67.165 103.176  66.299  0.00 99.00           H  
ATOM     33  HD1 TYR A  18      66.197  99.952  65.456  0.00 99.00           H  
ATOM     34  HD2 TYR A  18      64.696 103.774  65.855  0.00 99.00           H  
ATOM     35  HE1 TYR A  18      63.989  99.069  65.572  0.00 99.00           H  
ATOM     36  HE2 TYR A  18      62.486 102.898  65.968  0.00 99.00           H  
ATOM     37  HH  TYR A  18      61.619  99.839  65.040  0.00 99.00           H  
ATOM     38  N   LYS A  19      65.709 103.058  62.449  1.00 62.58           N  
ATOM     39  CA  LYS A  19      64.872 102.342  61.495  1.00 64.63           C  
ATOM     40  C   LYS A  19      65.596 101.992  60.201  1.00 62.23           C  
ATOM     41  O   LYS A  19      65.062 101.199  59.419  1.00 73.39           O  
ATOM     42  CB  LYS A  19      63.617 103.158  61.180  1.00 65.81           C  
ATOM     43  CG  LYS A  19      62.853 103.601  62.418  1.00 66.44           C  
ATOM     44  CD  LYS A  19      61.355 103.679  62.158  1.00 66.10           C  
ATOM     45  CE  LYS A  19      60.758 102.293  61.962  1.00 63.18           C  
ATOM     46  NZ  LYS A  19      59.277 102.334  61.811  1.00 59.14           N1+
ATOM     47  H   LYS A  19      65.603 104.062  62.670  0.00 99.00           H  
ATOM     48  HA  LYS A  19      64.548 101.480  61.927  0.00 99.00           H  
ATOM     49  HB2 LYS A  19      63.892 103.972  60.674  0.00 99.00           H  
ATOM     50  HB3 LYS A  19      63.013 102.596  60.621  0.00 99.00           H  
ATOM     51  HG2 LYS A  19      63.018 102.944  63.156  0.00 99.00           H  
ATOM     52  HG3 LYS A  19      63.180 104.504  62.699  0.00 99.00           H  
ATOM     53  HD2 LYS A  19      60.915 104.106  62.940  0.00 99.00           H  
ATOM     54  HD3 LYS A  19      61.199 104.211  61.335  0.00 99.00           H  
ATOM     55  HE2 LYS A  19      61.161 101.879  61.141  0.00 99.00           H  
ATOM     56  HE3 LYS A  19      60.991 101.723  62.756  0.00 99.00           H  
ATOM     57  HZ1 LYS A  19      58.987 103.275  61.640  0.00 99.00           H  
ATOM     58  HZ2 LYS A  19      59.007 101.756  61.042  0.00 99.00           H  
ATOM     59  HZ3 LYS A  19      58.849 101.999  62.649  0.00 99.00           H  
ATOM     60  N   THR A  20      66.785 102.549  59.956  1.00 45.72           N  
ATOM     61  CA  THR A  20      67.549 102.173  58.767  1.00 39.66           C  
ATOM     62  C   THR A  20      68.019 100.724  58.861  1.00 53.91           C  
ATOM     63  O   THR A  20      67.737  99.900  57.976  1.00 60.39           O  
ATOM     64  CB  THR A  20      68.741 103.114  58.594  1.00 35.11           C  
ATOM     65  CG2 THR A  20      69.560 102.722  57.372  1.00 37.04           C  
ATOM     66  OG1 THR A  20      68.271 104.459  58.442  1.00 27.47           O  
ATOM     67  H   THR A  20      67.101 103.238  60.651  0.00 99.00           H  
ATOM     68  HA  THR A  20      66.952 102.260  57.963  0.00 99.00           H  
ATOM     69  HB  THR A  20      69.321 103.076  59.433  0.00 99.00           H  
ATOM     70  HG1 THR A  20      67.686 104.715  59.219  0.00 99.00           H  
ATOM     71 HG21 THR A  20      68.950 102.407  56.641  0.00 99.00           H  
ATOM     72 HG22 THR A  20      70.082 103.512  57.045  0.00 99.00           H  
ATOM     73 HG23 THR A  20      70.195 101.985  57.611  0.00 99.00           H  
ATOM     74  N   PHE A  21      68.739 100.398  59.937  1.00 51.33           N  
ATOM     75  CA  PHE A  21      69.126  99.014  60.174  1.00 51.67           C  
ATOM     76  C   PHE A  21      67.906  98.112  60.292  1.00 47.86           C  
ATOM     77  O   PHE A  21      67.977  96.925  59.959  1.00 57.15           O  
ATOM     78  CB  PHE A  21      69.989  98.921  61.433  1.00 49.48           C  
ATOM     79  CG  PHE A  21      70.994 100.030  61.558  1.00 52.12           C  
ATOM     80  CD1 PHE A  21      70.751 101.112  62.391  1.00 51.77           C  
ATOM     81  CD2 PHE A  21      72.175  99.999  60.836  1.00 47.04           C  
ATOM     82  CE1 PHE A  21      71.670 102.137  62.508  1.00 42.49           C  
ATOM     83  CE2 PHE A  21      73.098 101.022  60.947  1.00 38.36           C  
ATOM     84  CZ  PHE A  21      72.845 102.090  61.785  1.00 39.95           C  
ATOM     85  H   PHE A  21      68.984 101.183  60.556  0.00 99.00           H  
ATOM     86  HA  PHE A  21      69.637  98.707  59.362  0.00 99.00           H  
ATOM     87  HB2 PHE A  21      69.388  98.963  62.216  0.00 99.00           H  
ATOM     88  HB3 PHE A  21      70.480  98.065  61.400  0.00 99.00           H  
ATOM     89  HD1 PHE A  21      69.903 101.152  62.916  0.00 99.00           H  
ATOM     90  HD2 PHE A  21      72.361  99.225  60.228  0.00 99.00           H  
ATOM     91  HE1 PHE A  21      71.476 102.914  63.120  0.00 99.00           H  
ATOM     92  HE2 PHE A  21      73.957 100.983  60.409  0.00 99.00           H  
ATOM     93  HZ  PHE A  21      73.513 102.833  61.871  0.00 99.00           H  
ATOM     94  N   GLU A  22      66.779  98.655  60.758  1.00 37.14           N  
ATOM     95  CA  GLU A  22      65.547  97.875  60.777  1.00 43.08           C  
ATOM     96  C   GLU A  22      65.107  97.515  59.365  1.00 43.73           C  
ATOM     97  O   GLU A  22      64.714  96.374  59.103  1.00 51.66           O  
ATOM     98  CB  GLU A  22      64.441  98.644  61.499  1.00 51.57           C  
ATOM     99  CG  GLU A  22      63.247  97.780  61.875  1.00 66.04           C  
ATOM    100  CD  GLU A  22      61.961  98.572  61.980  1.00 78.95           C  
ATOM    101  OE1 GLU A  22      61.644  99.315  61.028  1.00 80.59           O  
ATOM    102  OE2 GLU A  22      61.270  98.455  63.015  1.00 84.86           O1-
ATOM    103  H   GLU A  22      66.857  99.624  61.086  0.00 99.00           H  
ATOM    104  HA  GLU A  22      65.689  97.031  61.310  0.00 99.00           H  
ATOM    105  HB2 GLU A  22      64.820  99.006  62.330  0.00 99.00           H  
ATOM    106  HB3 GLU A  22      64.121  99.348  60.896  0.00 99.00           H  
ATOM    107  HG2 GLU A  22      63.124  97.103  61.174  0.00 99.00           H  
ATOM    108  HG3 GLU A  22      63.421  97.378  62.755  0.00 99.00           H  
ATOM    109  N   VAL A  23      65.171  98.473  58.438  1.00 34.84           N  
ATOM    110  CA  VAL A  23      64.802  98.190  57.053  1.00 27.78           C  
ATOM    111  C   VAL A  23      65.736  97.142  56.458  1.00 34.45           C  
ATOM    112  O   VAL A  23      65.288  96.170  55.835  1.00 41.52           O  
ATOM    113  CB  VAL A  23      64.796  99.486  56.218  1.00 30.81           C  
ATOM    114  CG1 VAL A  23      64.575  99.169  54.746  1.00 28.05           C  
ATOM    115  CG2 VAL A  23      63.718 100.434  56.715  1.00 30.88           C  
ATOM    116  H   VAL A  23      65.492  99.391  58.774  0.00 99.00           H  
ATOM    117  HA  VAL A  23      63.871  97.814  57.047  0.00 99.00           H  
ATOM    118  HB  VAL A  23      65.697  99.900  56.295  0.00 99.00           H  
ATOM    119 HG11 VAL A  23      65.458  99.117  54.280  0.00 99.00           H  
ATOM    120 HG12 VAL A  23      64.102  98.292  54.660  0.00 99.00           H  
ATOM    121 HG13 VAL A  23      64.020  99.888  54.329  0.00 99.00           H  
ATOM    122 HG21 VAL A  23      63.139  99.959  57.378  0.00 99.00           H  
ATOM    123 HG22 VAL A  23      64.148 101.225  57.151  0.00 99.00           H  
ATOM    124 HG23 VAL A  23      63.161 100.738  55.941  0.00 99.00           H  
ATOM    125  N   VAL A  24      67.050  97.319  56.649  1.00 36.61           N  
ATOM    126  CA  VAL A  24      68.011  96.351  56.116  1.00 33.53           C  
ATOM    127  C   VAL A  24      67.741  94.961  56.681  1.00 34.43           C  
ATOM    128  O   VAL A  24      67.759  93.957  55.953  1.00 35.24           O  
ATOM    129  CB  VAL A  24      69.452  96.807  56.411  1.00 25.58           C  
ATOM    130  CG1 VAL A  24      70.452  95.822  55.817  1.00 18.87           C  
ATOM    131  CG2 VAL A  24      69.687  98.208  55.874  1.00 22.95           C  
ATOM    132  H   VAL A  24      67.309  98.158  57.179  0.00 99.00           H  
ATOM    133  HA  VAL A  24      67.892  96.311  55.119  0.00 99.00           H  
ATOM    134  HB  VAL A  24      69.579  96.791  57.397  0.00 99.00           H  
ATOM    135 HG11 VAL A  24      71.032  95.459  56.545  0.00 99.00           H  
ATOM    136 HG12 VAL A  24      69.959  95.072  55.377  0.00 99.00           H  
ATOM    137 HG13 VAL A  24      71.018  96.290  55.140  0.00 99.00           H  
ATOM    138 HG21 VAL A  24      70.162  98.753  56.566  0.00 99.00           H  
ATOM    139 HG22 VAL A  24      70.247  98.157  55.047  0.00 99.00           H  
ATOM    140 HG23 VAL A  24      68.808  98.633  55.658  0.00 99.00           H  
ATOM    141  N   PHE A  25      67.483  94.884  57.987  1.00 32.34           N  
ATOM    142  CA  PHE A  25      67.144  93.610  58.610  1.00 31.51           C  
ATOM    143  C   PHE A  25      65.881  93.021  57.992  1.00 27.90           C  
ATOM    144  O   PHE A  25      65.791  91.807  57.777  1.00 23.72           O  
ATOM    145  CB  PHE A  25      66.975  93.812  60.116  1.00 34.57           C  
ATOM    146  CG  PHE A  25      66.784  92.540  60.884  1.00 42.83           C  
ATOM    147  CD1 PHE A  25      67.877  91.783  61.276  1.00 45.61           C  
ATOM    148  CD2 PHE A  25      65.513  92.106  61.227  1.00 45.74           C  
ATOM    149  CE1 PHE A  25      67.706  90.611  61.989  1.00 52.34           C  
ATOM    150  CE2 PHE A  25      65.334  90.937  61.941  1.00 53.91           C  
ATOM    151  CZ  PHE A  25      66.433  90.187  62.323  1.00 58.73           C  
ATOM    152  H   PHE A  25      67.544  95.778  58.499  0.00 99.00           H  
ATOM    153  HA  PHE A  25      67.893  92.971  58.401  0.00 99.00           H  
ATOM    154  HB2 PHE A  25      67.792  94.257  60.454  0.00 99.00           H  
ATOM    155  HB3 PHE A  25      66.175  94.380  60.256  0.00 99.00           H  
ATOM    156  HD1 PHE A  25      68.799  92.086  61.043  0.00 99.00           H  
ATOM    157  HD2 PHE A  25      64.716  92.648  60.954  0.00 99.00           H  
ATOM    158  HE1 PHE A  25      68.513  90.070  62.260  0.00 99.00           H  
ATOM    159  HE2 PHE A  25      64.398  90.631  62.180  0.00 99.00           H  
ATOM    160  HZ  PHE A  25      66.310  89.339  62.841  0.00 99.00           H  
ATOM    161  N   ILE A  26      64.907  93.877  57.678  1.00 31.12           N  
ATOM    162  CA  ILE A  26      63.643  93.411  57.118  1.00 29.39           C  
ATOM    163  C   ILE A  26      63.862  92.790  55.745  1.00 30.63           C  
ATOM    164  O   ILE A  26      63.413  91.668  55.477  1.00 39.65           O  
ATOM    165  CB  ILE A  26      62.625  94.565  57.061  1.00 25.66           C  
ATOM    166  CG1 ILE A  26      62.050  94.837  58.454  1.00 24.12           C  
ATOM    167  CG2 ILE A  26      61.512  94.258  56.071  1.00 22.31           C  
ATOM    168  CD1 ILE A  26      61.158  96.061  58.524  1.00 28.27           C  
ATOM    169  H   ILE A  26      65.123  94.871  57.861  0.00 99.00           H  
ATOM    170  HA  ILE A  26      63.323  92.675  57.719  0.00 99.00           H  
ATOM    171  HB  ILE A  26      63.103  95.383  56.761  0.00 99.00           H  
ATOM    172 HG12 ILE A  26      61.525  94.036  58.740  0.00 99.00           H  
ATOM    173 HG13 ILE A  26      62.812  94.961  59.088  0.00 99.00           H  
ATOM    174 HG21 ILE A  26      60.890  95.037  56.016  0.00 99.00           H  
ATOM    175 HG22 ILE A  26      61.906  94.084  55.170  0.00 99.00           H  
ATOM    176 HG23 ILE A  26      61.008  93.451  56.374  0.00 99.00           H  
ATOM    177 HD11 ILE A  26      60.386  95.942  57.901  0.00 99.00           H  
ATOM    178 HD12 ILE A  26      60.823  96.172  59.458  0.00 99.00           H  
ATOM    179 HD13 ILE A  26      61.683  96.867  58.257  0.00 99.00           H  
ATOM    180  N   VAL A  27      64.560  93.500  54.854  1.00 21.90           N  
ATOM    181  CA  VAL A  27      64.745  92.971  53.505  1.00 16.29           C  
ATOM    182  C   VAL A  27      65.618  91.721  53.532  1.00 13.52           C  
ATOM    183  O   VAL A  27      65.380  90.771  52.777  1.00 26.71           O  
ATOM    184  CB  VAL A  27      65.310  94.053  52.562  1.00 21.98           C  
ATOM    185  CG1 VAL A  27      64.317  95.197  52.412  1.00 12.79           C  
ATOM    186  CG2 VAL A  27      66.654  94.570  53.052  1.00 35.25           C  
ATOM    187  H   VAL A  27      64.929  94.392  55.185  0.00 99.00           H  
ATOM    188  HA  VAL A  27      63.843  92.712  53.145  0.00 99.00           H  
ATOM    189  HB  VAL A  27      65.419  93.642  51.663  0.00 99.00           H  
ATOM    190 HG11 VAL A  27      64.171  95.631  53.301  0.00 99.00           H  
ATOM    191 HG12 VAL A  27      64.680  95.871  51.768  0.00 99.00           H  
ATOM    192 HG13 VAL A  27      63.448  94.842  52.069  0.00 99.00           H  
ATOM    193 HG21 VAL A  27      67.101  93.863  53.600  0.00 99.00           H  
ATOM    194 HG22 VAL A  27      67.227  94.798  52.264  0.00 99.00           H  
ATOM    195 HG23 VAL A  27      66.510  95.387  53.610  0.00 99.00           H  
ATOM    196  N   LEU A  28      66.620  91.682  54.417  1.00 13.61           N  
ATOM    197  CA  LEU A  28      67.477  90.501  54.496  1.00 14.07           C  
ATOM    198  C   LEU A  28      66.700  89.283  54.983  1.00 40.16           C  
ATOM    199  O   LEU A  28      66.692  88.234  54.326  1.00 13.21           O  
ATOM    200  CB  LEU A  28      68.671  90.775  55.409  1.00 15.25           C  
ATOM    201  CG  LEU A  28      69.762  91.673  54.826  1.00 20.43           C  
ATOM    202  CD1 LEU A  28      70.837  91.944  55.864  1.00 17.50           C  
ATOM    203  CD2 LEU A  28      70.360  91.042  53.579  1.00 17.20           C  
ATOM    204  H   LEU A  28      66.725  92.515  55.004  0.00 99.00           H  
ATOM    205  HA  LEU A  28      67.836  90.303  53.576  0.00 99.00           H  
ATOM    206  HB2 LEU A  28      68.331  91.218  56.233  0.00 99.00           H  
ATOM    207  HB3 LEU A  28      69.092  89.903  55.635  0.00 99.00           H  
ATOM    208  HG  LEU A  28      69.352  92.537  54.539  0.00 99.00           H  
ATOM    209 HD11 LEU A  28      71.249  91.079  56.155  0.00 99.00           H  
ATOM    210 HD12 LEU A  28      71.545  92.531  55.470  0.00 99.00           H  
ATOM    211 HD13 LEU A  28      70.431  92.400  56.657  0.00 99.00           H  
ATOM    212 HD21 LEU A  28      69.644  90.914  52.892  0.00 99.00           H  
ATOM    213 HD22 LEU A  28      71.072  91.640  53.209  0.00 99.00           H  
ATOM    214 HD23 LEU A  28      70.760  90.155  53.811  0.00 99.00           H  
ATOM    215  N   VAL A  29      66.037  89.406  56.136  1.00 24.48           N  
ATOM    216  CA  VAL A  29      65.331  88.264  56.715  1.00 23.84           C  
ATOM    217  C   VAL A  29      64.185  87.822  55.812  1.00 28.55           C  
ATOM    218  O   VAL A  29      63.951  86.622  55.626  1.00 28.84           O  
ATOM    219  CB  VAL A  29      64.841  88.608  58.134  1.00 19.80           C  
ATOM    220  CG1 VAL A  29      64.004  87.470  58.702  1.00 12.50           C  
ATOM    221  CG2 VAL A  29      66.024  88.902  59.040  1.00 16.60           C  
ATOM    222  H   VAL A  29      66.066  90.342  56.563  0.00 99.00           H  
ATOM    223  HA  VAL A  29      65.981  87.500  56.789  0.00 99.00           H  
ATOM    224  HB  VAL A  29      64.244  89.401  58.065  0.00 99.00           H  
ATOM    225 HG11 VAL A  29      63.869  86.772  57.999  0.00 99.00           H  
ATOM    226 HG12 VAL A  29      64.477  87.067  59.485  0.00 99.00           H  
ATOM    227 HG13 VAL A  29      63.116  87.823  58.995  0.00 99.00           H  
ATOM    228 HG21 VAL A  29      66.441  89.770  58.769  0.00 99.00           H  
ATOM    229 HG22 VAL A  29      65.709  88.961  59.987  0.00 99.00           H  
ATOM    230 HG23 VAL A  29      66.697  88.167  58.955  0.00 99.00           H  
ATOM    231  N   ALA A  30      63.455  88.782  55.236  1.00 30.07           N  
ATOM    232  CA  ALA A  30      62.340  88.439  54.356  1.00 21.74           C  
ATOM    233  C   ALA A  30      62.833  87.729  53.101  1.00 19.83           C  
ATOM    234  O   ALA A  30      62.265  86.709  52.687  1.00 20.12           O  
ATOM    235  CB  ALA A  30      61.552  89.699  53.992  1.00 10.10           C  
ATOM    236  H   ALA A  30      63.739  89.745  55.461  0.00 99.00           H  
ATOM    237  HA  ALA A  30      61.715  87.823  54.850  0.00 99.00           H  
ATOM    238  HB1 ALA A  30      61.016  89.526  53.168  0.00 99.00           H  
ATOM    239  HB2 ALA A  30      60.941  89.935  54.746  0.00 99.00           H  
ATOM    240  HB3 ALA A  30      62.188  90.451  53.828  0.00 99.00           H  
ATOM    241  N   GLY A  31      63.891  88.257  52.478  1.00 21.14           N  
ATOM    242  CA  GLY A  31      64.460  87.587  51.318  1.00 23.20           C  
ATOM    243  C   GLY A  31      64.947  86.186  51.636  1.00 18.44           C  
ATOM    244  O   GLY A  31      64.790  85.265  50.829  1.00 18.57           O  
ATOM    245  H   GLY A  31      64.245  89.133  52.877  0.00 99.00           H  
ATOM    246  HA2 GLY A  31      63.762  87.541  50.583  0.00 99.00           H  
ATOM    247  HA3 GLY A  31      65.233  88.137  50.959  0.00 99.00           H  
ATOM    248  N   SER A  32      65.537  86.007  52.820  1.00 19.35           N  
ATOM    249  CA  SER A  32      65.967  84.676  53.234  1.00 17.85           C  
ATOM    250  C   SER A  32      64.776  83.736  53.380  1.00 21.18           C  
ATOM    251  O   SER A  32      64.818  82.590  52.920  1.00 21.77           O  
ATOM    252  CB  SER A  32      66.751  84.767  54.545  1.00 24.16           C  
ATOM    253  OG  SER A  32      67.857  85.642  54.413  1.00 20.40           O  
ATOM    254  H   SER A  32      65.655  86.856  53.387  0.00 99.00           H  
ATOM    255  HA  SER A  32      66.568  84.305  52.517  0.00 99.00           H  
ATOM    256  HB2 SER A  32      66.147  85.111  55.257  0.00 99.00           H  
ATOM    257  HB3 SER A  32      67.082  83.859  54.783  0.00 99.00           H  
ATOM    258  HG  SER A  32      67.531  86.585  54.367  0.00 99.00           H  
ATOM    259  N   LEU A  33      63.701  84.210  54.020  1.00 21.05           N  
ATOM    260  CA  LEU A  33      62.482  83.411  54.131  1.00 22.95           C  
ATOM    261  C   LEU A  33      61.985  82.975  52.759  1.00 28.93           C  
ATOM    262  O   LEU A  33      61.755  81.783  52.516  1.00 35.00           O  
ATOM    263  CB  LEU A  33      61.394  84.202  54.859  1.00 15.26           C  
ATOM    264  CG  LEU A  33      61.420  84.253  56.387  1.00 18.31           C  
ATOM    265  CD1 LEU A  33      60.271  85.107  56.900  1.00 21.32           C  
ATOM    266  CD2 LEU A  33      61.346  82.853  56.966  1.00 14.93           C  
ATOM    267  H   LEU A  33      63.807  85.157  54.414  0.00 99.00           H  
ATOM    268  HA  LEU A  33      62.689  82.586  54.671  0.00 99.00           H  
ATOM    269  HB2 LEU A  33      61.439  85.154  54.531  0.00 99.00           H  
ATOM    270  HB3 LEU A  33      60.504  83.816  54.590  0.00 99.00           H  
ATOM    271  HG  LEU A  33      62.286  84.647  56.684  0.00 99.00           H  
ATOM    272 HD11 LEU A  33      59.401  84.715  56.600  0.00 99.00           H  
ATOM    273 HD12 LEU A  33      60.295  85.135  57.899  0.00 99.00           H  
ATOM    274 HD13 LEU A  33      60.358  86.037  56.540  0.00 99.00           H  
ATOM    275 HD21 LEU A  33      62.128  82.314  56.648  0.00 99.00           H  
ATOM    276 HD22 LEU A  33      61.364  82.901  57.966  0.00 99.00           H  
ATOM    277 HD23 LEU A  33      60.497  82.410  56.672  0.00 99.00           H  
ATOM    278  N   SER A  34      61.823  83.934  51.843  1.00 21.73           N  
ATOM    279  CA  SER A  34      61.318  83.610  50.514  1.00 18.34           C  
ATOM    280  C   SER A  34      62.217  82.601  49.811  1.00 30.67           C  
ATOM    281  O   SER A  34      61.730  81.642  49.199  1.00 38.66           O  
ATOM    282  CB  SER A  34      61.184  84.886  49.680  1.00 16.14           C  
ATOM    283  OG  SER A  34      60.627  84.608  48.408  1.00 23.09           O  
ATOM    284  H   SER A  34      62.077  84.883  52.150  0.00 99.00           H  
ATOM    285  HA  SER A  34      60.407  83.192  50.619  0.00 99.00           H  
ATOM    286  HB2 SER A  34      60.590  85.523  50.163  0.00 99.00           H  
ATOM    287  HB3 SER A  34      62.089  85.284  49.558  0.00 99.00           H  
ATOM    288  HG  SER A  34      60.307  85.458  47.991  0.00 99.00           H  
ATOM    289  N   LEU A  35      63.536  82.790  49.900  1.00 11.29           N  
ATOM    290  CA  LEU A  35      64.448  81.896  49.194  1.00 12.12           C  
ATOM    291  C   LEU A  35      64.407  80.485  49.770  1.00 23.18           C  
ATOM    292  O   LEU A  35      64.384  79.503  49.018  1.00 15.58           O  
ATOM    293  CB  LEU A  35      65.869  82.454  49.236  1.00 12.96           C  
ATOM    294  CG  LEU A  35      66.913  81.612  48.499  1.00 21.57           C  
ATOM    295  CD1 LEU A  35      66.483  81.340  47.065  1.00 14.07           C  
ATOM    296  CD2 LEU A  35      68.272  82.292  48.536  1.00 14.94           C  
ATOM    297  H   LEU A  35      63.832  83.581  50.481  0.00 99.00           H  
ATOM    298  HA  LEU A  35      64.169  81.852  48.225  0.00 99.00           H  
ATOM    299  HB2 LEU A  35      65.859  83.350  48.814  0.00 99.00           H  
ATOM    300  HB3 LEU A  35      66.149  82.510  50.184  0.00 99.00           H  
ATOM    301  HG  LEU A  35      67.028  80.743  48.982  0.00 99.00           H  
ATOM    302 HD11 LEU A  35      66.370  82.207  46.579  0.00 99.00           H  
ATOM    303 HD12 LEU A  35      67.180  80.789  46.605  0.00 99.00           H  
ATOM    304 HD13 LEU A  35      65.614  80.844  47.065  0.00 99.00           H  
ATOM    305 HD21 LEU A  35      68.563  82.408  49.487  0.00 99.00           H  
ATOM    306 HD22 LEU A  35      68.942  81.729  48.050  0.00 99.00           H  
ATOM    307 HD23 LEU A  35      68.211  83.189  48.096  0.00 99.00           H  
ATOM    308  N   VAL A  36      64.387  80.362  51.100  1.00 19.80           N  
ATOM    309  CA  VAL A  36      64.328  79.041  51.722  1.00 17.22           C  
ATOM    310  C   VAL A  36      63.018  78.344  51.373  1.00 18.68           C  
ATOM    311  O   VAL A  36      62.992  77.134  51.106  1.00 24.90           O  
ATOM    312  CB  VAL A  36      64.526  79.160  53.245  1.00 12.78           C  
ATOM    313  CG1 VAL A  36      64.270  77.824  53.927  1.00 13.14           C  
ATOM    314  CG2 VAL A  36      65.929  79.654  53.555  1.00 13.62           C  
ATOM    315  H   VAL A  36      64.416  81.246  51.624  0.00 99.00           H  
ATOM    316  HA  VAL A  36      65.082  78.488  51.354  0.00 99.00           H  
ATOM    317  HB  VAL A  36      63.845  79.798  53.590  0.00 99.00           H  
ATOM    318 HG11 VAL A  36      63.850  77.980  54.821  0.00 99.00           H  
ATOM    319 HG12 VAL A  36      63.654  77.274  53.362  0.00 99.00           H  
ATOM    320 HG13 VAL A  36      65.135  77.338  54.046  0.00 99.00           H  
ATOM    321 HG21 VAL A  36      65.933  80.099  54.451  0.00 99.00           H  
ATOM    322 HG22 VAL A  36      66.560  78.878  53.564  0.00 99.00           H  
ATOM    323 HG23 VAL A  36      66.213  80.309  52.854  0.00 99.00           H  
ATOM    324  N   THR A  37      61.912  79.094  51.360  1.00 11.20           N  
ATOM    325  CA  THR A  37      60.631  78.519  50.959  1.00 19.46           C  
ATOM    326  C   THR A  37      60.689  77.995  49.529  1.00 24.87           C  
ATOM    327  O   THR A  37      60.276  76.858  49.247  1.00 24.09           O  
ATOM    328  CB  THR A  37      59.524  79.564  51.099  1.00  9.93           C  
ATOM    329  CG2 THR A  37      58.174  78.962  50.745  1.00 29.57           C  
ATOM    330  OG1 THR A  37      59.487  80.047  52.445  1.00 12.38           O  
ATOM    331  H   THR A  37      62.042  80.074  51.645  0.00 99.00           H  
ATOM    332  HA  THR A  37      60.423  77.746  51.571  0.00 99.00           H  
ATOM    333  HB  THR A  37      59.732  80.354  50.485  0.00 99.00           H  
ATOM    334  HG1 THR A  37      60.238  80.697  52.606  0.00 99.00           H  
ATOM    335 HG21 THR A  37      57.853  78.380  51.496  0.00 99.00           H  
ATOM    336 HG22 THR A  37      57.505  79.692  50.587  0.00 99.00           H  
ATOM    337 HG23 THR A  37      58.255  78.408  49.913  0.00 99.00           H  
ATOM    338  N   ILE A  38      61.208  78.814  48.612  1.00 11.23           N  
ATOM    339  CA  ILE A  38      61.299  78.415  47.210  1.00 11.73           C  
ATOM    340  C   ILE A  38      62.138  77.150  47.070  1.00 24.39           C  
ATOM    341  O   ILE A  38      61.728  76.184  46.415  1.00 16.08           O  
ATOM    342  CB  ILE A  38      61.864  79.569  46.362  1.00 26.42           C  
ATOM    343  CG1 ILE A  38      60.889  80.748  46.359  1.00 21.85           C  
ATOM    344  CG2 ILE A  38      62.148  79.103  44.945  1.00 19.19           C  
ATOM    345  CD1 ILE A  38      61.415  81.980  45.664  1.00 11.21           C  
ATOM    346  H   ILE A  38      61.530  79.727  48.973  0.00 99.00           H  
ATOM    347  HA  ILE A  38      60.368  78.175  46.925  0.00 99.00           H  
ATOM    348  HB  ILE A  38      62.711  79.872  46.782  0.00 99.00           H  
ATOM    349 HG12 ILE A  38      60.044  80.456  45.910  0.00 99.00           H  
ATOM    350 HG13 ILE A  38      60.677  80.979  47.309  0.00 99.00           H  
ATOM    351 HG21 ILE A  38      62.550  79.852  44.420  0.00 99.00           H  
ATOM    352 HG22 ILE A  38      62.786  78.334  44.966  0.00 99.00           H  
ATOM    353 HG23 ILE A  38      61.297  78.814  44.510  0.00 99.00           H  
ATOM    354 HD11 ILE A  38      61.618  81.764  44.710  0.00 99.00           H  
ATOM    355 HD12 ILE A  38      60.726  82.704  45.702  0.00 99.00           H  
ATOM    356 HD13 ILE A  38      62.249  82.289  46.121  0.00 99.00           H  
ATOM    357  N   ILE A  39      63.316  77.133  47.698  1.00 21.91           N  
ATOM    358  CA  ILE A  39      64.207  75.981  47.575  1.00 23.74           C  
ATOM    359  C   ILE A  39      63.546  74.726  48.130  1.00 21.79           C  
ATOM    360  O   ILE A  39      63.593  73.657  47.507  1.00 26.30           O  
ATOM    361  CB  ILE A  39      65.553  76.264  48.272  1.00 14.93           C  
ATOM    362  CG1 ILE A  39      66.259  77.448  47.615  1.00 20.90           C  
ATOM    363  CG2 ILE A  39      66.446  75.039  48.215  1.00 16.19           C  
ATOM    364  CD1 ILE A  39      67.479  77.918  48.372  1.00 21.00           C  
ATOM    365  H   ILE A  39      63.531  77.972  48.255  0.00 99.00           H  
ATOM    366  HA  ILE A  39      64.336  75.829  46.591  0.00 99.00           H  
ATOM    367  HB  ILE A  39      65.363  76.503  49.219  0.00 99.00           H  
ATOM    368 HG12 ILE A  39      66.532  77.182  46.692  0.00 99.00           H  
ATOM    369 HG13 ILE A  39      65.610  78.204  47.553  0.00 99.00           H  
ATOM    370 HG21 ILE A  39      67.300  75.223  48.699  0.00 99.00           H  
ATOM    371 HG22 ILE A  39      65.982  74.265  48.645  0.00 99.00           H  
ATOM    372 HG23 ILE A  39      66.648  74.815  47.263  0.00 99.00           H  
ATOM    373 HD11 ILE A  39      68.141  77.171  48.433  0.00 99.00           H  
ATOM    374 HD12 ILE A  39      67.892  78.691  47.891  0.00 99.00           H  
ATOM    375 HD13 ILE A  39      67.211  78.202  49.293  0.00 99.00           H  
ATOM    376  N   GLY A  40      62.907  74.835  49.297  1.00 25.42           N  
ATOM    377  CA  GLY A  40      62.305  73.660  49.910  1.00 13.93           C  
ATOM    378  C   GLY A  40      61.175  73.076  49.082  1.00 13.79           C  
ATOM    379  O   GLY A  40      61.170  71.882  48.760  1.00 14.57           O  
ATOM    380  H   GLY A  40      62.882  75.779  49.700  0.00 99.00           H  
ATOM    381  HA2 GLY A  40      63.019  72.951  50.048  0.00 99.00           H  
ATOM    382  HA3 GLY A  40      61.952  73.906  50.830  0.00 99.00           H  
ATOM    383  N   ASN A  41      60.198  73.911  48.719  1.00 16.16           N  
ATOM    384  CA  ASN A  41      59.058  73.384  47.976  1.00 16.52           C  
ATOM    385  C   ASN A  41      59.452  72.941  46.572  1.00 20.63           C  
ATOM    386  O   ASN A  41      58.894  71.965  46.056  1.00 14.21           O  
ATOM    387  CB  ASN A  41      57.938  74.417  47.927  1.00 25.28           C  
ATOM    388  CG  ASN A  41      57.275  74.608  49.275  1.00 24.36           C  
ATOM    389  ND2 ASN A  41      57.659  75.671  49.980  0.00 99.00           N  
ATOM    390  OD1 ASN A  41      56.433  73.806  49.684  0.00 99.00           O  
ATOM    391  H   ASN A  41      60.317  74.886  48.991  0.00 99.00           H  
ATOM    392  HA  ASN A  41      58.738  72.561  48.466  0.00 99.00           H  
ATOM    393  HB2 ASN A  41      58.323  75.288  47.636  0.00 99.00           H  
ATOM    394  HB3 ASN A  41      57.251  74.108  47.275  0.00 99.00           H  
ATOM    395 HD21 ASN A  41      58.348  76.292  49.605  0.00 99.00           H  
ATOM    396 HD22 ASN A  41      57.261  75.847  50.878  0.00 99.00           H  
ATOM    397  N   ILE A  42      60.406  73.631  45.945  1.00 24.03           N  
ATOM    398  CA  ILE A  42      60.896  73.183  44.645  1.00 28.84           C  
ATOM    399  C   ILE A  42      61.561  71.818  44.772  1.00 27.85           C  
ATOM    400  O   ILE A  42      61.323  70.918  43.957  1.00 24.63           O  
ATOM    401  CB  ILE A  42      61.844  74.230  44.031  1.00 22.39           C  
ATOM    402  CG1 ILE A  42      61.043  75.370  43.402  1.00 21.67           C  
ATOM    403  CG2 ILE A  42      62.747  73.590  42.992  1.00 18.59           C  
ATOM    404  CD1 ILE A  42      61.884  76.346  42.604  1.00 24.17           C  
ATOM    405  H   ILE A  42      60.746  74.465  46.436  0.00 99.00           H  
ATOM    406  HA  ILE A  42      60.087  73.054  44.068  0.00 99.00           H  
ATOM    407  HB  ILE A  42      62.398  74.609  44.764  0.00 99.00           H  
ATOM    408 HG12 ILE A  42      60.349  74.975  42.801  0.00 99.00           H  
ATOM    409 HG13 ILE A  42      60.582  75.870  44.134  0.00 99.00           H  
ATOM    410 HG21 ILE A  42      63.381  74.275  42.631  0.00 99.00           H  
ATOM    411 HG22 ILE A  42      63.267  72.847  43.410  0.00 99.00           H  
ATOM    412 HG23 ILE A  42      62.193  73.226  42.244  0.00 99.00           H  
ATOM    413 HD11 ILE A  42      62.340  75.858  41.862  0.00 99.00           H  
ATOM    414 HD12 ILE A  42      61.295  77.058  42.226  0.00 99.00           H  
ATOM    415 HD13 ILE A  42      62.567  76.759  43.203  0.00 99.00           H  
ATOM    416  N   LEU A  43      62.393  71.634  45.802  1.00 26.00           N  
ATOM    417  CA  LEU A  43      63.019  70.333  46.022  1.00 21.84           C  
ATOM    418  C   LEU A  43      61.972  69.244  46.217  1.00 25.48           C  
ATOM    419  O   LEU A  43      62.138  68.119  45.727  1.00 18.62           O  
ATOM    420  CB  LEU A  43      63.958  70.392  47.226  1.00 17.52           C  
ATOM    421  CG  LEU A  43      65.357  70.952  46.974  1.00 27.71           C  
ATOM    422  CD1 LEU A  43      66.074  71.195  48.288  1.00 25.44           C  
ATOM    423  CD2 LEU A  43      66.157  70.008  46.092  1.00 24.58           C  
ATOM    424  H   LEU A  43      62.546  72.457  46.398  0.00 99.00           H  
ATOM    425  HA  LEU A  43      63.571  70.102  45.211  0.00 99.00           H  
ATOM    426  HB2 LEU A  43      63.528  70.967  47.920  0.00 99.00           H  
ATOM    427  HB3 LEU A  43      64.067  69.465  47.576  0.00 99.00           H  
ATOM    428  HG  LEU A  43      65.275  71.813  46.473  0.00 99.00           H  
ATOM    429 HD11 LEU A  43      66.156  70.334  48.792  0.00 99.00           H  
ATOM    430 HD12 LEU A  43      66.989  71.561  48.110  0.00 99.00           H  
ATOM    431 HD13 LEU A  43      65.557  71.852  48.838  0.00 99.00           H  
ATOM    432 HD21 LEU A  43      65.690  69.894  45.213  0.00 99.00           H  
ATOM    433 HD22 LEU A  43      67.070  70.388  45.936  0.00 99.00           H  
ATOM    434 HD23 LEU A  43      66.240  69.118  46.542  0.00 99.00           H  
ATOM    435  N   VAL A  44      60.884  69.559  46.925  1.00 21.50           N  
ATOM    436  CA  VAL A  44      59.809  68.582  47.099  1.00 21.31           C  
ATOM    437  C   VAL A  44      59.182  68.229  45.753  1.00 22.36           C  
ATOM    438  O   VAL A  44      58.990  67.050  45.424  1.00 19.18           O  
ATOM    439  CB  VAL A  44      58.757  69.110  48.090  1.00 18.47           C  
ATOM    440  CG1 VAL A  44      57.549  68.186  48.120  1.00 15.78           C  
ATOM    441  CG2 VAL A  44      59.360  69.249  49.476  1.00 15.39           C  
ATOM    442  H   VAL A  44      60.871  70.507  47.317  0.00 99.00           H  
ATOM    443  HA  VAL A  44      60.208  67.744  47.485  0.00 99.00           H  
ATOM    444  HB  VAL A  44      58.442  69.992  47.755  0.00 99.00           H  
ATOM    445 HG11 VAL A  44      57.288  68.008  49.069  0.00 99.00           H  
ATOM    446 HG12 VAL A  44      56.785  68.619  47.641  0.00 99.00           H  
ATOM    447 HG13 VAL A  44      57.776  67.323  47.669  0.00 99.00           H  
ATOM    448 HG21 VAL A  44      59.230  68.396  49.982  0.00 99.00           H  
ATOM    449 HG22 VAL A  44      60.338  69.445  49.395  0.00 99.00           H  
ATOM    450 HG23 VAL A  44      58.908  69.999  49.961  0.00 99.00           H  
ATOM    451  N   MET A  45      58.864  69.249  44.949  1.00 16.48           N  
ATOM    452  CA  MET A  45      58.167  69.013  43.687  1.00 19.46           C  
ATOM    453  C   MET A  45      59.035  68.224  42.712  1.00 20.75           C  
ATOM    454  O   MET A  45      58.579  67.247  42.104  1.00 21.63           O  
ATOM    455  CB  MET A  45      57.734  70.344  43.075  1.00 19.79           C  
ATOM    456  CG  MET A  45      56.646  71.056  43.867  1.00 27.51           C  
ATOM    457  SD  MET A  45      56.358  72.754  43.329  1.00 28.93           S  
ATOM    458  CE  MET A  45      56.036  72.511  41.584  1.00 30.83           C  
ATOM    459  H   MET A  45      59.144  70.179  45.289  0.00 99.00           H  
ATOM    460  HA  MET A  45      57.343  68.466  43.881  0.00 99.00           H  
ATOM    461  HB2 MET A  45      58.534  70.954  43.017  0.00 99.00           H  
ATOM    462  HB3 MET A  45      57.392  70.180  42.142  0.00 99.00           H  
ATOM    463  HG2 MET A  45      55.782  70.501  43.798  0.00 99.00           H  
ATOM    464  HG3 MET A  45      56.900  71.029  44.864  0.00 99.00           H  
ATOM    465  HE1 MET A  45      56.487  71.673  41.273  0.00 99.00           H  
ATOM    466  HE2 MET A  45      55.050  72.434  41.431  0.00 99.00           H  
ATOM    467  HE3 MET A  45      56.392  73.290  41.065  0.00 99.00           H  
ATOM    468  N   VAL A  46      60.293  68.637  42.549  1.00 25.37           N  
ATOM    469  CA  VAL A  46      61.206  67.929  41.658  1.00 29.11           C  
ATOM    470  C   VAL A  46      61.440  66.508  42.154  1.00 30.12           C  
ATOM    471  O   VAL A  46      61.486  65.556  41.364  1.00 23.99           O  
ATOM    472  CB  VAL A  46      62.530  68.707  41.525  1.00 25.93           C  
ATOM    473  CG1 VAL A  46      63.527  67.935  40.670  1.00 30.24           C  
ATOM    474  CG2 VAL A  46      62.275  70.087  40.940  1.00 20.10           C  
ATOM    475  H   VAL A  46      60.553  69.475  43.093  0.00 99.00           H  
ATOM    476  HA  VAL A  46      60.779  67.875  40.750  0.00 99.00           H  
ATOM    477  HB  VAL A  46      62.927  68.786  42.434  0.00 99.00           H  
ATOM    478 HG11 VAL A  46      63.360  66.954  40.767  0.00 99.00           H  
ATOM    479 HG12 VAL A  46      63.417  68.198  39.711  0.00 99.00           H  
ATOM    480 HG13 VAL A  46      64.457  68.147  40.968  0.00 99.00           H  
ATOM    481 HG21 VAL A  46      62.421  70.779  41.647  0.00 99.00           H  
ATOM    482 HG22 VAL A  46      62.906  70.246  40.180  0.00 99.00           H  
ATOM    483 HG23 VAL A  46      61.333  70.137  40.610  0.00 99.00           H  
ATOM    484  N   SER A  47      61.584  66.340  43.471  1.00 28.15           N  
ATOM    485  CA  SER A  47      61.785  65.003  44.021  1.00 26.59           C  
ATOM    486  C   SER A  47      60.601  64.094  43.716  1.00 33.90           C  
ATOM    487  O   SER A  47      60.785  62.916  43.381  1.00 23.66           O  
ATOM    488  CB  SER A  47      62.030  65.089  45.526  1.00 22.49           C  
ATOM    489  OG  SER A  47      63.274  65.707  45.798  1.00 26.80           O  
ATOM    490  H   SER A  47      61.541  67.198  44.034  0.00 99.00           H  
ATOM    491  HA  SER A  47      62.602  64.605  43.583  0.00 99.00           H  
ATOM    492  HB2 SER A  47      61.303  65.627  45.940  0.00 99.00           H  
ATOM    493  HB3 SER A  47      62.036  64.168  45.903  0.00 99.00           H  
ATOM    494  HG  SER A  47      63.151  66.698  45.851  0.00 99.00           H  
ATOM    495  N   ILE A  48      59.377  64.619  43.811  1.00 25.15           N  
ATOM    496  CA  ILE A  48      58.209  63.784  43.546  1.00 22.49           C  
ATOM    497  C   ILE A  48      58.090  63.476  42.057  1.00 28.87           C  
ATOM    498  O   ILE A  48      57.780  62.343  41.668  1.00 32.44           O  
ATOM    499  CB  ILE A  48      56.932  64.445  44.096  1.00 25.70           C  
ATOM    500  CG1 ILE A  48      56.984  64.500  45.622  1.00 29.09           C  
ATOM    501  CG2 ILE A  48      55.698  63.676  43.648  1.00 20.84           C  
ATOM    502  CD1 ILE A  48      55.777  65.158  46.251  1.00 30.03           C  
ATOM    503  H   ILE A  48      59.337  65.608  44.073  0.00 99.00           H  
ATOM    504  HA  ILE A  48      58.377  62.909  44.007  0.00 99.00           H  
ATOM    505  HB  ILE A  48      56.897  65.376  43.754  0.00 99.00           H  
ATOM    506 HG12 ILE A  48      57.064  63.567  45.970  0.00 99.00           H  
ATOM    507 HG13 ILE A  48      57.803  65.010  45.889  0.00 99.00           H  
ATOM    508 HG21 ILE A  48      54.878  64.134  43.989  0.00 99.00           H  
ATOM    509 HG22 ILE A  48      55.669  63.642  42.650  0.00 99.00           H  
ATOM    510 HG23 ILE A  48      55.735  62.746  44.010  0.00 99.00           H  
ATOM    511 HD11 ILE A  48      54.954  64.650  46.000  0.00 99.00           H  
ATOM    512 HD12 ILE A  48      55.878  65.159  47.245  0.00 99.00           H  
ATOM    513 HD13 ILE A  48      55.703  66.098  45.922  0.00 99.00           H  
ATOM    514  N   LYS A  49      58.343  64.467  41.197  1.00 25.37           N  
ATOM    515  CA  LYS A  49      58.246  64.228  39.759  1.00 28.06           C  
ATOM    516  C   LYS A  49      59.360  63.334  39.228  1.00 39.44           C  
ATOM    517  O   LYS A  49      59.197  62.742  38.156  1.00 49.16           O  
ATOM    518  CB  LYS A  49      58.257  65.549  38.989  1.00 22.73           C  
ATOM    519  CG  LYS A  49      56.947  66.306  39.016  1.00 29.66           C  
ATOM    520  CD  LYS A  49      55.880  65.613  38.187  1.00 29.60           C  
ATOM    521  CE  LYS A  49      54.598  66.433  38.160  1.00 38.73           C  
ATOM    522  NZ  LYS A  49      53.547  65.811  37.311  1.00 48.25           N1+
ATOM    523  H   LYS A  49      58.598  65.365  41.619  0.00 99.00           H  
ATOM    524  HA  LYS A  49      57.354  63.783  39.564  0.00 99.00           H  
ATOM    525  HB2 LYS A  49      58.968  66.132  39.384  0.00 99.00           H  
ATOM    526  HB3 LYS A  49      58.489  65.349  38.035  0.00 99.00           H  
ATOM    527  HG2 LYS A  49      56.626  66.374  39.963  0.00 99.00           H  
ATOM    528  HG3 LYS A  49      57.091  67.228  38.651  0.00 99.00           H  
ATOM    529  HD2 LYS A  49      56.209  65.511  37.257  0.00 99.00           H  
ATOM    530  HD3 LYS A  49      55.681  64.729  38.589  0.00 99.00           H  
ATOM    531  HE2 LYS A  49      54.252  66.524  39.100  0.00 99.00           H  
ATOM    532  HE3 LYS A  49      54.807  67.351  37.807  0.00 99.00           H  
ATOM    533  HZ1 LYS A  49      52.925  66.521  36.978  0.00 99.00           H  
ATOM    534  HZ2 LYS A  49      53.976  65.352  36.534  0.00 99.00           H  
ATOM    535  HZ3 LYS A  49      53.034  65.144  37.852  0.00 99.00           H  
ATOM    536  N   VAL A  50      60.481  63.226  39.937  1.00 37.74           N  
ATOM    537  CA  VAL A  50      61.610  62.440  39.441  1.00 28.94           C  
ATOM    538  C   VAL A  50      61.601  61.022  39.999  1.00 40.90           C  
ATOM    539  O   VAL A  50      61.658  60.047  39.245  1.00 33.08           O  
ATOM    540  CB  VAL A  50      62.934  63.161  39.762  1.00 31.68           C  
ATOM    541  CG1 VAL A  50      64.112  62.219  39.573  1.00 42.67           C  
ATOM    542  CG2 VAL A  50      63.093  64.378  38.875  1.00 33.95           C  
ATOM    543  H   VAL A  50      60.483  63.728  40.838  0.00 99.00           H  
ATOM    544  HA  VAL A  50      61.531  62.380  38.436  0.00 99.00           H  
ATOM    545  HB  VAL A  50      62.914  63.415  40.724  0.00 99.00           H  
ATOM    546 HG11 VAL A  50      64.588  62.099  40.445  0.00 99.00           H  
ATOM    547 HG12 VAL A  50      63.783  61.331  39.249  0.00 99.00           H  
ATOM    548 HG13 VAL A  50      64.744  62.604  38.899  0.00 99.00           H  
ATOM    549 HG21 VAL A  50      62.776  64.161  37.951  0.00 99.00           H  
ATOM    550 HG22 VAL A  50      62.551  65.134  39.245  0.00 99.00           H  
ATOM    551 HG23 VAL A  50      64.057  64.644  38.843  0.00 99.00           H  
ATOM    552  N   ASN A  51      61.526  60.880  41.318  1.00 52.37           N  
ATOM    553  CA  ASN A  51      61.550  59.559  41.931  1.00 55.31           C  
ATOM    554  C   ASN A  51      60.210  58.863  41.735  1.00 50.94           C  
ATOM    555  O   ASN A  51      59.153  59.436  42.018  1.00 54.81           O  
ATOM    556  CB  ASN A  51      61.879  59.677  43.422  1.00 57.39           C  
ATOM    557  CG  ASN A  51      62.213  58.340  44.061  1.00 55.10           C  
ATOM    558  ND2 ASN A  51      63.040  58.374  45.098  0.00 99.00           N  
ATOM    559  OD1 ASN A  51      61.731  57.292  43.633  0.00 99.00           O  
ATOM    560  H   ASN A  51      61.452  61.762  41.852  0.00 99.00           H  
ATOM    561  HA  ASN A  51      62.238  59.015  41.443  0.00 99.00           H  
ATOM    562  HB2 ASN A  51      62.665  60.283  43.523  0.00 99.00           H  
ATOM    563  HB3 ASN A  51      61.088  60.064  43.889  0.00 99.00           H  
ATOM    564 HD21 ASN A  51      63.402  59.249  45.422  0.00 99.00           H  
ATOM    565 HD22 ASN A  51      63.303  57.527  45.559  0.00 99.00           H  
ATOM    566  N   ARG A  52      60.251  57.622  41.249  1.00 50.72           N  
ATOM    567  CA  ARG A  52      59.019  56.875  41.028  1.00 57.79           C  
ATOM    568  C   ARG A  52      58.435  56.326  42.325  1.00 50.68           C  
ATOM    569  O   ARG A  52      57.223  56.106  42.405  1.00 46.74           O  
ATOM    570  CB  ARG A  52      59.268  55.739  40.038  1.00 68.73           C  
ATOM    571  CG  ARG A  52      59.696  56.222  38.663  1.00 75.05           C  
ATOM    572  CD  ARG A  52      60.179  55.076  37.793  1.00 80.93           C  
ATOM    573  NE  ARG A  52      60.672  55.536  36.498  1.00 83.09           N  
ATOM    574  CZ  ARG A  52      61.282  54.757  35.609  1.00 80.75           C  
ATOM    575  NH1 ARG A  52      61.479  53.472  35.875  1.00 74.73           N1+
ATOM    576  NH2 ARG A  52      61.698  55.259  34.452  1.00 79.76           N1+
ATOM    577  H   ARG A  52      61.193  57.256  41.054  0.00 99.00           H  
ATOM    578  HA  ARG A  52      58.337  57.492  40.604  0.00 99.00           H  
ATOM    579  HB2 ARG A  52      59.989  55.160  40.401  0.00 99.00           H  
ATOM    580  HB3 ARG A  52      58.426  55.223  39.935  0.00 99.00           H  
ATOM    581  HG2 ARG A  52      58.922  56.656  38.206  0.00 99.00           H  
ATOM    582  HG3 ARG A  52      60.444  56.876  38.759  0.00 99.00           H  
ATOM    583  HD2 ARG A  52      60.914  54.607  38.277  0.00 99.00           H  
ATOM    584  HD3 ARG A  52      59.414  54.451  37.651  0.00 99.00           H  
ATOM    585  HE  ARG A  52      60.542  56.506  36.262  0.00 99.00           H  
ATOM    586 HH11 ARG A  52      61.161  53.066  36.727  0.00 99.00           H  
ATOM    587 HH12 ARG A  52      61.960  52.894  35.203  0.00 99.00           H  
ATOM    588 HH21 ARG A  52      61.530  56.228  34.248  0.00 99.00           H  
ATOM    589 HH22 ARG A  52      62.171  54.683  33.793  0.00 99.00           H  
ATOM    590  N   HIS A  53      59.270  56.100  43.344  1.00 44.71           N  
ATOM    591  CA  HIS A  53      58.765  55.659  44.641  1.00 43.17           C  
ATOM    592  C   HIS A  53      58.014  56.762  45.380  1.00 43.71           C  
ATOM    593  O   HIS A  53      57.215  56.461  46.271  1.00 48.76           O  
ATOM    594  CB  HIS A  53      59.916  55.143  45.506  1.00 47.05           C  
ATOM    595  CG  HIS A  53      60.508  53.857  45.016  1.00 58.11           C  
ATOM    596  CD2 HIS A  53      60.256  53.129  43.903  0.00 99.00           C  
ATOM    597  ND1 HIS A  53      61.485  53.175  45.708  0.00 99.00           N  
ATOM    598  CE1 HIS A  53      61.811  52.082  45.040  0.00 99.00           C  
ATOM    599  NE2 HIS A  53      61.081  52.031  43.942  0.00 99.00           N  
ATOM    600  H   HIS A  53      60.267  56.261  43.138  0.00 99.00           H  
ATOM    601  HA  HIS A  53      58.124  54.890  44.488  0.00 99.00           H  
ATOM    602  HB2 HIS A  53      60.644  55.837  45.531  0.00 99.00           H  
ATOM    603  HB3 HIS A  53      59.580  54.998  46.443  0.00 99.00           H  
ATOM    604  HD1 HIS A  53      61.882  53.462  46.579  0.00 99.00           H  
ATOM    605  HD2 HIS A  53      59.598  53.348  43.188  0.00 99.00           H  
ATOM    606  HE1 HIS A  53      62.493  51.411  45.318  0.00 99.00           H  
ATOM    607  N   LEU A  54      58.255  58.026  45.036  1.00 44.30           N  
ATOM    608  CA  LEU A  54      57.542  59.150  45.622  1.00 38.19           C  
ATOM    609  C   LEU A  54      56.288  59.520  44.839  1.00 39.91           C  
ATOM    610  O   LEU A  54      55.810  60.655  44.954  1.00 48.43           O  
ATOM    611  CB  LEU A  54      58.466  60.365  45.728  1.00 29.64           C  
ATOM    612  CG  LEU A  54      59.603  60.290  46.746  1.00 24.50           C  
ATOM    613  CD1 LEU A  54      60.561  61.449  46.552  1.00 23.75           C  
ATOM    614  CD2 LEU A  54      59.052  60.277  48.161  1.00 23.86           C  
ATOM    615  H   LEU A  54      59.000  58.138  44.310  0.00 99.00           H  
ATOM    616  HA  LEU A  54      57.264  58.900  46.564  0.00 99.00           H  
ATOM    617  HB2 LEU A  54      58.882  60.510  44.829  0.00 99.00           H  
ATOM    618  HB3 LEU A  54      57.904  61.156  45.966  0.00 99.00           H  
ATOM    619  HG  LEU A  54      60.093  59.427  46.623  0.00 99.00           H  
ATOM    620 HD11 LEU A  54      60.073  62.314  46.673  0.00 99.00           H  
ATOM    621 HD12 LEU A  54      61.302  61.391  47.224  0.00 99.00           H  
ATOM    622 HD13 LEU A  54      60.949  61.415  45.630  0.00 99.00           H  
ATOM    623 HD21 LEU A  54      58.456  59.482  48.283  0.00 99.00           H  
ATOM    624 HD22 LEU A  54      59.807  60.228  48.816  0.00 99.00           H  
ATOM    625 HD23 LEU A  54      58.526  61.113  48.324  0.00 99.00           H  
ATOM    626  N   GLN A  55      55.746  58.600  44.048  1.00 31.74           N  
ATOM    627  CA  GLN A  55      54.595  58.874  43.197  1.00 32.56           C  
ATOM    628  C   GLN A  55      53.335  58.190  43.721  1.00 40.99           C  
ATOM    629  O   GLN A  55      52.563  57.601  42.960  1.00 39.46           O  
ATOM    630  CB  GLN A  55      54.886  58.466  41.756  1.00 27.36           C  
ATOM    631  CG  GLN A  55      55.986  59.296  41.107  1.00 27.06           C  
ATOM    632  CD  GLN A  55      56.317  58.844  39.699  1.00 46.14           C  
ATOM    633  NE2 GLN A  55      57.092  59.652  38.985  0.00 99.00           N  
ATOM    634  OE1 GLN A  55      55.885  57.780  39.256  0.00 99.00           O  
ATOM    635  H   GLN A  55      56.215  57.667  44.089  0.00 99.00           H  
ATOM    636  HA  GLN A  55      54.429  59.869  43.208  0.00 99.00           H  
ATOM    637  HB2 GLN A  55      55.171  57.509  41.743  0.00 99.00           H  
ATOM    638  HB3 GLN A  55      54.055  58.576  41.213  0.00 99.00           H  
ATOM    639  HG2 GLN A  55      55.688  60.251  41.074  0.00 99.00           H  
ATOM    640  HG3 GLN A  55      56.812  59.227  41.668  0.00 99.00           H  
ATOM    641 HE21 GLN A  55      57.368  59.409  38.037  0.00 99.00           H  
ATOM    642 HE22 GLN A  55      57.407  60.527  39.403  0.00 99.00           H  
ATOM    643  N   THR A  56      53.118  58.270  45.029  1.00 36.04           N  
ATOM    644  CA  THR A  56      51.909  57.769  45.667  1.00 29.41           C  
ATOM    645  C   THR A  56      50.916  58.911  45.874  1.00 35.02           C  
ATOM    646  O   THR A  56      51.239  60.089  45.704  1.00 33.90           O  
ATOM    647  CB  THR A  56      52.244  57.098  47.001  1.00 31.40           C  
ATOM    648  CG2 THR A  56      53.300  56.021  46.804  1.00 27.66           C  
ATOM    649  OG1 THR A  56      52.741  58.076  47.923  1.00 34.80           O  
ATOM    650  H   THR A  56      53.895  58.728  45.565  0.00 99.00           H  
ATOM    651  HA  THR A  56      51.485  57.089  45.065  0.00 99.00           H  
ATOM    652  HB  THR A  56      51.391  56.696  47.396  0.00 99.00           H  
ATOM    653  HG1 THR A  56      52.649  57.744  48.868  0.00 99.00           H  
ATOM    654 HG21 THR A  56      53.751  55.822  47.677  0.00 99.00           H  
ATOM    655 HG22 THR A  56      52.871  55.183  46.457  0.00 99.00           H  
ATOM    656 HG23 THR A  56      53.987  56.334  46.143  0.00 99.00           H  
ATOM    657  N   VAL A  57      49.691  58.543  46.256  1.00 37.87           N  
ATOM    658  CA  VAL A  57      48.620  59.529  46.376  1.00 38.64           C  
ATOM    659  C   VAL A  57      48.920  60.527  47.491  1.00 38.48           C  
ATOM    660  O   VAL A  57      48.646  61.730  47.360  1.00 50.20           O  
ATOM    661  CB  VAL A  57      47.270  58.820  46.589  1.00 40.41           C  
ATOM    662  CG1 VAL A  57      46.820  58.151  45.299  1.00 45.39           C  
ATOM    663  CG2 VAL A  57      47.379  57.791  47.697  1.00 38.65           C  
ATOM    664  H   VAL A  57      49.575  57.538  46.451  0.00 99.00           H  
ATOM    665  HA  VAL A  57      48.565  60.039  45.511  0.00 99.00           H  
ATOM    666  HB  VAL A  57      46.594  59.516  46.807  0.00 99.00           H  
ATOM    667 HG11 VAL A  57      46.874  58.807  44.545  0.00 99.00           H  
ATOM    668 HG12 VAL A  57      47.413  57.370  45.103  0.00 99.00           H  
ATOM    669 HG13 VAL A  57      45.876  57.835  45.397  0.00 99.00           H  
ATOM    670 HG21 VAL A  57      47.326  56.872  47.305  0.00 99.00           H  
ATOM    671 HG22 VAL A  57      48.254  57.902  48.169  0.00 99.00           H  
ATOM    672 HG23 VAL A  57      46.629  57.922  48.347  0.00 99.00           H  
ATOM    673  N   ASN A  58      49.484  60.049  48.607  1.00 37.65           N  
ATOM    674  CA  ASN A  58      49.891  60.957  49.675  1.00 39.47           C  
ATOM    675  C   ASN A  58      50.826  62.029  49.140  1.00 44.04           C  
ATOM    676  O   ASN A  58      50.705  63.208  49.494  1.00 52.80           O  
ATOM    677  CB  ASN A  58      50.563  60.181  50.809  1.00 44.89           C  
ATOM    678  CG  ASN A  58      49.687  59.075  51.364  1.00 51.98           C  
ATOM    679  ND2 ASN A  58      49.684  58.927  52.684  0.00 99.00           N  
ATOM    680  OD1 ASN A  58      49.016  58.366  50.615  0.00 99.00           O  
ATOM    681  H   ASN A  58      49.599  59.028  48.639  0.00 99.00           H  
ATOM    682  HA  ASN A  58      49.061  61.423  50.000  0.00 99.00           H  
ATOM    683  HB2 ASN A  58      51.403  59.776  50.458  0.00 99.00           H  
ATOM    684  HB3 ASN A  58      50.774  60.820  51.545  0.00 99.00           H  
ATOM    685 HD21 ASN A  58      50.239  59.534  53.255  0.00 99.00           H  
ATOM    686 HD22 ASN A  58      49.130  58.212  53.108  0.00 99.00           H  
ATOM    687  N   ASN A  59      51.751  61.640  48.264  1.00 40.97           N  
ATOM    688  CA  ASN A  59      52.667  62.594  47.658  1.00 37.77           C  
ATOM    689  C   ASN A  59      52.015  63.417  46.553  1.00 35.17           C  
ATOM    690  O   ASN A  59      52.573  64.447  46.162  1.00 37.78           O  
ATOM    691  CB  ASN A  59      53.893  61.861  47.120  1.00 39.40           C  
ATOM    692  CG  ASN A  59      54.594  61.051  48.188  1.00 49.28           C  
ATOM    693  ND2 ASN A  59      54.382  59.741  48.170  0.00 99.00           N  
ATOM    694  OD1 ASN A  59      55.315  61.597  49.025  0.00 99.00           O  
ATOM    695  H   ASN A  59      51.758  60.624  48.060  0.00 99.00           H  
ATOM    696  HA  ASN A  59      52.946  63.244  48.383  0.00 99.00           H  
ATOM    697  HB2 ASN A  59      53.599  61.245  46.394  0.00 99.00           H  
ATOM    698  HB3 ASN A  59      54.531  62.536  46.760  0.00 99.00           H  
ATOM    699 HD21 ASN A  59      53.789  59.339  47.470  0.00 99.00           H  
ATOM    700 HD22 ASN A  59      54.814  59.152  48.853  0.00 99.00           H  
ATOM    701  N   TYR A  60      50.866  62.982  46.028  1.00 25.48           N  
ATOM    702  CA  TYR A  60      50.074  63.860  45.172  1.00 20.34           C  
ATOM    703  C   TYR A  60      49.495  65.013  45.981  1.00 25.87           C  
ATOM    704  O   TYR A  60      49.601  66.184  45.588  1.00 37.32           O  
ATOM    705  CB  TYR A  60      48.952  63.076  44.496  1.00 22.03           C  
ATOM    706  CG  TYR A  60      49.321  62.425  43.184  1.00 32.97           C  
ATOM    707  CD1 TYR A  60      50.273  61.417  43.127  1.00 40.49           C  
ATOM    708  CD2 TYR A  60      48.692  62.799  42.004  1.00 29.14           C  
ATOM    709  CE1 TYR A  60      50.601  60.813  41.928  1.00 38.39           C  
ATOM    710  CE2 TYR A  60      49.011  62.201  40.803  1.00 25.53           C  
ATOM    711  CZ  TYR A  60      49.966  61.209  40.770  1.00 34.91           C  
ATOM    712  OH  TYR A  60      50.289  60.613  39.574  1.00 36.96           O  
ATOM    713  H   TYR A  60      50.605  62.020  46.271  0.00 99.00           H  
ATOM    714  HA  TYR A  60      50.679  64.244  44.467  0.00 99.00           H  
ATOM    715  HB2 TYR A  60      48.649  62.356  45.127  0.00 99.00           H  
ATOM    716  HB3 TYR A  60      48.188  63.704  44.327  0.00 99.00           H  
ATOM    717  HD1 TYR A  60      50.732  61.123  43.969  0.00 99.00           H  
ATOM    718  HD2 TYR A  60      47.993  63.516  42.028  0.00 99.00           H  
ATOM    719  HE1 TYR A  60      51.296  60.090  41.901  0.00 99.00           H  
ATOM    720  HE2 TYR A  60      48.551  62.485  39.959  0.00 99.00           H  
ATOM    721  HH  TYR A  60      49.735  59.791  39.457  0.00 99.00           H  
ATOM    722  N   PHE A  61      48.874  64.694  47.121  1.00 21.91           N  
ATOM    723  CA  PHE A  61      48.378  65.745  48.005  1.00 21.35           C  
ATOM    724  C   PHE A  61      49.515  66.653  48.461  1.00 24.38           C  
ATOM    725  O   PHE A  61      49.410  67.885  48.396  1.00 28.00           O  
ATOM    726  CB  PHE A  61      47.666  65.118  49.202  1.00 18.54           C  
ATOM    727  CG  PHE A  61      46.498  64.251  48.825  1.00 26.78           C  
ATOM    728  CD1 PHE A  61      46.161  63.145  49.589  1.00 37.59           C  
ATOM    729  CD2 PHE A  61      45.730  64.548  47.711  1.00 25.53           C  
ATOM    730  CE1 PHE A  61      45.082  62.347  49.244  1.00 41.46           C  
ATOM    731  CE2 PHE A  61      44.652  63.755  47.359  1.00 30.13           C  
ATOM    732  CZ  PHE A  61      44.328  62.651  48.125  1.00 32.50           C  
ATOM    733  H   PHE A  61      48.784  63.689  47.307  0.00 99.00           H  
ATOM    734  HA  PHE A  61      47.752  66.314  47.461  0.00 99.00           H  
ATOM    735  HB2 PHE A  61      48.321  64.556  49.684  0.00 99.00           H  
ATOM    736  HB3 PHE A  61      47.330  65.852  49.773  0.00 99.00           H  
ATOM    737  HD1 PHE A  61      46.697  62.918  50.398  0.00 99.00           H  
ATOM    738  HD2 PHE A  61      45.958  65.349  47.153  0.00 99.00           H  
ATOM    739  HE1 PHE A  61      44.854  61.546  49.812  0.00 99.00           H  
ATOM    740  HE2 PHE A  61      44.106  63.988  46.537  0.00 99.00           H  
ATOM    741  HZ  PHE A  61      43.551  62.073  47.874  0.00 99.00           H  
ATOM    742  N   LEU A  62      50.622  66.055  48.910  1.00 35.89           N  
ATOM    743  CA  LEU A  62      51.774  66.843  49.326  1.00 28.47           C  
ATOM    744  C   LEU A  62      52.351  67.645  48.167  1.00 23.36           C  
ATOM    745  O   LEU A  62      52.963  68.698  48.385  1.00 23.59           O  
ATOM    746  CB  LEU A  62      52.844  65.934  49.933  1.00 20.26           C  
ATOM    747  CG  LEU A  62      52.448  65.254  51.247  1.00 16.54           C  
ATOM    748  CD1 LEU A  62      53.573  64.385  51.783  1.00 17.44           C  
ATOM    749  CD2 LEU A  62      52.019  66.286  52.275  1.00 15.54           C  
ATOM    750  H   LEU A  62      50.585  65.026  48.934  0.00 99.00           H  
ATOM    751  HA  LEU A  62      51.480  67.489  50.044  0.00 99.00           H  
ATOM    752  HB2 LEU A  62      53.045  65.217  49.277  0.00 99.00           H  
ATOM    753  HB3 LEU A  62      53.647  66.484  50.114  0.00 99.00           H  
ATOM    754  HG  LEU A  62      51.636  64.687  51.086  0.00 99.00           H  
ATOM    755 HD11 LEU A  62      54.382  64.949  51.951  0.00 99.00           H  
ATOM    756 HD12 LEU A  62      53.285  63.955  52.640  0.00 99.00           H  
ATOM    757 HD13 LEU A  62      53.796  63.675  51.114  0.00 99.00           H  
ATOM    758 HD21 LEU A  62      51.234  66.800  51.928  0.00 99.00           H  
ATOM    759 HD22 LEU A  62      51.765  65.825  53.127  0.00 99.00           H  
ATOM    760 HD23 LEU A  62      52.776  66.917  52.453  0.00 99.00           H  
ATOM    761  N   PHE A  63      52.163  67.176  46.933  1.00 21.01           N  
ATOM    762  CA  PHE A  63      52.616  67.944  45.780  1.00 24.67           C  
ATOM    763  C   PHE A  63      51.752  69.183  45.582  1.00 23.46           C  
ATOM    764  O   PHE A  63      52.269  70.275  45.321  1.00 20.72           O  
ATOM    765  CB  PHE A  63      52.611  67.080  44.516  1.00 16.81           C  
ATOM    766  CG  PHE A  63      53.124  67.797  43.295  1.00 16.87           C  
ATOM    767  CD1 PHE A  63      54.464  67.730  42.950  1.00 17.30           C  
ATOM    768  CD2 PHE A  63      52.267  68.543  42.495  1.00 16.62           C  
ATOM    769  CE1 PHE A  63      54.940  68.392  41.831  1.00 17.49           C  
ATOM    770  CE2 PHE A  63      52.739  69.206  41.378  1.00 16.80           C  
ATOM    771  CZ  PHE A  63      54.076  69.130  41.045  1.00 17.24           C  
ATOM    772  H   PHE A  63      51.693  66.264  46.873  0.00 99.00           H  
ATOM    773  HA  PHE A  63      53.545  68.268  45.989  0.00 99.00           H  
ATOM    774  HB2 PHE A  63      53.194  66.301  44.680  0.00 99.00           H  
ATOM    775  HB3 PHE A  63      51.678  66.807  44.341  0.00 99.00           H  
ATOM    776  HD1 PHE A  63      55.095  67.200  43.509  0.00 99.00           H  
ATOM    777  HD2 PHE A  63      51.296  68.599  42.733  0.00 99.00           H  
ATOM    778  HE1 PHE A  63      55.920  68.332  41.597  0.00 99.00           H  
ATOM    779  HE2 PHE A  63      52.097  69.748  40.807  0.00 99.00           H  
ATOM    780  HZ  PHE A  63      54.424  69.607  40.236  0.00 99.00           H  
ATOM    781  N   SER A  64      50.429  69.032  45.681  1.00 21.72           N  
ATOM    782  CA  SER A  64      49.555  70.197  45.594  1.00 13.92           C  
ATOM    783  C   SER A  64      49.881  71.205  46.692  1.00 23.54           C  
ATOM    784  O   SER A  64      49.987  72.415  46.438  1.00 21.18           O  
ATOM    785  CB  SER A  64      48.092  69.763  45.676  1.00 14.30           C  
ATOM    786  OG  SER A  64      47.237  70.889  45.779  1.00 28.15           O  
ATOM    787  H   SER A  64      50.102  68.070  45.816  0.00 99.00           H  
ATOM    788  HA  SER A  64      49.716  70.644  44.707  0.00 99.00           H  
ATOM    789  HB2 SER A  64      47.861  69.255  44.854  0.00 99.00           H  
ATOM    790  HB3 SER A  64      47.972  69.191  46.481  0.00 99.00           H  
ATOM    791  HG  SER A  64      47.693  71.607  46.303  0.00 99.00           H  
ATOM    792  N   LEU A  65      50.050  70.715  47.924  1.00 21.28           N  
ATOM    793  CA  LEU A  65      50.405  71.590  49.038  1.00 21.82           C  
ATOM    794  C   LEU A  65      51.719  72.315  48.767  1.00 20.48           C  
ATOM    795  O   LEU A  65      51.824  73.532  48.969  1.00 18.86           O  
ATOM    796  CB  LEU A  65      50.488  70.770  50.326  1.00 19.62           C  
ATOM    797  CG  LEU A  65      50.632  71.524  51.647  1.00 17.15           C  
ATOM    798  CD1 LEU A  65      49.451  72.460  51.854  1.00 15.30           C  
ATOM    799  CD2 LEU A  65      50.756  70.544  52.803  1.00 12.28           C  
ATOM    800  H   LEU A  65      49.911  69.696  48.013  0.00 99.00           H  
ATOM    801  HA  LEU A  65      49.679  72.278  49.149  0.00 99.00           H  
ATOM    802  HB2 LEU A  65      49.651  70.217  50.390  0.00 99.00           H  
ATOM    803  HB3 LEU A  65      51.277  70.155  50.246  0.00 99.00           H  
ATOM    804  HG  LEU A  65      51.477  72.056  51.627  0.00 99.00           H  
ATOM    805 HD11 LEU A  65      48.603  71.929  51.873  0.00 99.00           H  
ATOM    806 HD12 LEU A  65      49.557  72.947  52.721  0.00 99.00           H  
ATOM    807 HD13 LEU A  65      49.412  73.121  51.104  0.00 99.00           H  
ATOM    808 HD21 LEU A  65      51.563  69.966  52.667  0.00 99.00           H  
ATOM    809 HD22 LEU A  65      50.851  71.049  53.662  0.00 99.00           H  
ATOM    810 HD23 LEU A  65      49.938  69.968  52.843  0.00 99.00           H  
ATOM    811  N   ALA A  66      52.729  71.580  48.293  1.00 20.19           N  
ATOM    812  CA  ALA A  66      54.010  72.196  47.963  1.00 12.14           C  
ATOM    813  C   ALA A  66      53.866  73.236  46.863  1.00 15.30           C  
ATOM    814  O   ALA A  66      54.592  74.235  46.856  1.00 23.39           O  
ATOM    815  CB  ALA A  66      55.018  71.124  47.546  1.00 13.11           C  
ATOM    816  H   ALA A  66      52.527  70.574  48.188  0.00 99.00           H  
ATOM    817  HA  ALA A  66      54.374  72.649  48.789  0.00 99.00           H  
ATOM    818  HB1 ALA A  66      54.541  70.259  47.403  0.00 99.00           H  
ATOM    819  HB2 ALA A  66      55.466  71.403  46.699  0.00 99.00           H  
ATOM    820  HB3 ALA A  66      55.701  71.015  48.266  0.00 99.00           H  
ATOM    821  N   CYS A  67      52.940  73.018  45.926  1.00 20.53           N  
ATOM    822  CA  CYS A  67      52.683  74.014  44.891  1.00 17.81           C  
ATOM    823  C   CYS A  67      52.127  75.295  45.497  1.00 15.96           C  
ATOM    824  O   CYS A  67      52.597  76.396  45.181  1.00 16.46           O  
ATOM    825  CB  CYS A  67      51.723  73.455  43.842  1.00 12.64           C  
ATOM    826  SG  CYS A  67      52.524  72.444  42.588  1.00 28.48           S  
ATOM    827  H   CYS A  67      52.445  72.118  45.998  0.00 99.00           H  
ATOM    828  HA  CYS A  67      53.556  74.233  44.440  0.00 99.00           H  
ATOM    829  HB2 CYS A  67      51.042  72.897  44.312  0.00 99.00           H  
ATOM    830  HB3 CYS A  67      51.276  74.224  43.390  0.00 99.00           H  
ATOM    831  HG  CYS A  67      53.494  72.335  42.812  0.00 99.00           H  
ATOM    832  N   ALA A  68      51.125  75.172  46.372  1.00 13.04           N  
ATOM    833  CA  ALA A  68      50.596  76.361  47.032  1.00 13.51           C  
ATOM    834  C   ALA A  68      51.689  77.095  47.802  1.00 23.44           C  
ATOM    835  O   ALA A  68      51.807  78.324  47.711  1.00 19.94           O  
ATOM    836  CB  ALA A  68      49.442  75.984  47.958  1.00  9.93           C  
ATOM    837  H   ALA A  68      50.783  74.221  46.526  0.00 99.00           H  
ATOM    838  HA  ALA A  68      50.224  76.982  46.332  0.00 99.00           H  
ATOM    839  HB1 ALA A  68      49.356  76.670  48.679  0.00 99.00           H  
ATOM    840  HB2 ALA A  68      48.594  75.943  47.432  0.00 99.00           H  
ATOM    841  HB3 ALA A  68      49.624  75.091  48.368  0.00 99.00           H  
ATOM    842  N   ASP A  69      52.518  76.353  48.544  1.00 25.86           N  
ATOM    843  CA  ASP A  69      53.584  76.997  49.303  1.00 28.83           C  
ATOM    844  C   ASP A  69      54.616  77.653  48.390  1.00 21.18           C  
ATOM    845  O   ASP A  69      55.213  78.668  48.764  1.00 16.59           O  
ATOM    846  CB  ASP A  69      54.261  75.987  50.231  1.00 44.06           C  
ATOM    847  CG  ASP A  69      53.282  75.291  51.159  1.00 44.07           C  
ATOM    848  OD1 ASP A  69      53.315  74.044  51.236  1.00 47.64           O  
ATOM    849  OD2 ASP A  69      52.474  75.990  51.802  1.00 44.42           O1-
ATOM    850  H   ASP A  69      52.342  75.345  48.529  0.00 99.00           H  
ATOM    851  HA  ASP A  69      53.160  77.735  49.847  0.00 99.00           H  
ATOM    852  HB2 ASP A  69      54.707  75.301  49.666  0.00 99.00           H  
ATOM    853  HB3 ASP A  69      54.931  76.474  50.780  0.00 99.00           H  
ATOM    854  N   LEU A  70      54.843  77.093  47.199  1.00 21.06           N  
ATOM    855  CA  LEU A  70      55.764  77.725  46.260  1.00 21.95           C  
ATOM    856  C   LEU A  70      55.174  79.013  45.698  1.00 19.81           C  
ATOM    857  O   LEU A  70      55.888  80.011  45.525  1.00  9.75           O  
ATOM    858  CB  LEU A  70      56.114  76.754  45.133  1.00 18.92           C  
ATOM    859  CG  LEU A  70      57.096  77.259  44.073  1.00 15.63           C  
ATOM    860  CD1 LEU A  70      58.406  77.694  44.711  1.00 23.71           C  
ATOM    861  CD2 LEU A  70      57.342  76.188  43.026  1.00 12.63           C  
ATOM    862  H   LEU A  70      54.336  76.221  47.015  0.00 99.00           H  
ATOM    863  HA  LEU A  70      56.615  77.952  46.747  0.00 99.00           H  
ATOM    864  HB2 LEU A  70      56.517  75.939  45.546  0.00 99.00           H  
ATOM    865  HB3 LEU A  70      55.268  76.512  44.662  0.00 99.00           H  
ATOM    866  HG  LEU A  70      56.685  78.035  43.594  0.00 99.00           H  
ATOM    867 HD11 LEU A  70      58.820  76.918  45.189  0.00 99.00           H  
ATOM    868 HD12 LEU A  70      59.033  78.020  44.002  0.00 99.00           H  
ATOM    869 HD13 LEU A  70      58.231  78.432  45.365  0.00 99.00           H  
ATOM    870 HD21 LEU A  70      56.478  75.948  42.580  0.00 99.00           H  
ATOM    871 HD22 LEU A  70      57.986  76.530  42.339  0.00 99.00           H  
ATOM    872 HD23 LEU A  70      57.726  75.372  43.462  0.00 99.00           H  
ATOM    873  N   ILE A  71      53.869  79.013  45.414  1.00 16.26           N  
ATOM    874  CA  ILE A  71      53.208  80.238  44.971  1.00 21.06           C  
ATOM    875  C   ILE A  71      53.296  81.308  46.052  1.00 35.30           C  
ATOM    876  O   ILE A  71      53.533  82.487  45.759  1.00 37.81           O  
ATOM    877  CB  ILE A  71      51.747  79.946  44.575  1.00 18.65           C  
ATOM    878  CG1 ILE A  71      51.699  78.937  43.425  1.00 17.42           C  
ATOM    879  CG2 ILE A  71      51.033  81.234  44.190  1.00  9.40           C  
ATOM    880  CD1 ILE A  71      50.303  78.548  43.006  1.00 10.74           C  
ATOM    881  H   ILE A  71      53.392  78.109  45.531  0.00 99.00           H  
ATOM    882  HA  ILE A  71      53.736  80.575  44.188  0.00 99.00           H  
ATOM    883  HB  ILE A  71      51.293  79.541  45.360  0.00 99.00           H  
ATOM    884 HG12 ILE A  71      52.179  79.331  42.641  0.00 99.00           H  
ATOM    885 HG13 ILE A  71      52.191  78.114  43.714  0.00 99.00           H  
ATOM    886 HG21 ILE A  71      50.078  81.034  43.976  0.00 99.00           H  
ATOM    887 HG22 ILE A  71      51.075  81.879  44.952  0.00 99.00           H  
ATOM    888 HG23 ILE A  71      51.476  81.635  43.390  0.00 99.00           H  
ATOM    889 HD11 ILE A  71      49.807  79.363  42.704  0.00 99.00           H  
ATOM    890 HD12 ILE A  71      50.351  77.891  42.255  0.00 99.00           H  
ATOM    891 HD13 ILE A  71      49.825  78.134  43.781  0.00 99.00           H  
ATOM    892  N   ILE A  72      53.123  80.915  47.317  1.00 38.71           N  
ATOM    893  CA  ILE A  72      53.223  81.883  48.407  1.00 11.65           C  
ATOM    894  C   ILE A  72      54.648  82.405  48.534  1.00 23.68           C  
ATOM    895  O   ILE A  72      54.870  83.608  48.725  1.00 27.02           O  
ATOM    896  CB  ILE A  72      52.728  81.259  49.723  1.00  7.91           C  
ATOM    897  CG1 ILE A  72      51.221  81.015  49.657  1.00  7.89           C  
ATOM    898  CG2 ILE A  72      53.071  82.153  50.902  1.00  7.65           C  
ATOM    899  CD1 ILE A  72      50.406  82.271  49.424  1.00  7.68           C  
ATOM    900  H   ILE A  72      52.924  79.916  47.446  0.00 99.00           H  
ATOM    901  HA  ILE A  72      52.652  82.664  48.143  0.00 99.00           H  
ATOM    902  HB  ILE A  72      53.178  80.381  49.834  0.00 99.00           H  
ATOM    903 HG12 ILE A  72      51.036  80.368  48.919  0.00 99.00           H  
ATOM    904 HG13 ILE A  72      50.932  80.603  50.521  0.00 99.00           H  
ATOM    905 HG21 ILE A  72      52.777  81.717  51.751  0.00 99.00           H  
ATOM    906 HG22 ILE A  72      54.058  82.304  50.932  0.00 99.00           H  
ATOM    907 HG23 ILE A  72      52.605  83.032  50.803  0.00 99.00           H  
ATOM    908 HD11 ILE A  72      50.677  82.685  48.557  0.00 99.00           H  
ATOM    909 HD12 ILE A  72      49.436  82.034  49.393  0.00 99.00           H  
ATOM    910 HD13 ILE A  72      50.571  82.914  50.170  0.00 99.00           H  
ATOM    911  N   GLY A  73      55.638  81.517  48.416  1.00 15.04           N  
ATOM    912  CA  GLY A  73      57.022  81.935  48.562  1.00 17.36           C  
ATOM    913  C   GLY A  73      57.523  82.809  47.429  1.00 22.05           C  
ATOM    914  O   GLY A  73      58.439  83.612  47.623  1.00 26.43           O  
ATOM    915  H   GLY A  73      55.340  80.551  48.222  0.00 99.00           H  
ATOM    916  HA2 GLY A  73      57.128  82.439  49.444  0.00 99.00           H  
ATOM    917  HA3 GLY A  73      57.616  81.108  48.635  0.00 99.00           H  
ATOM    918  N   VAL A  74      56.941  82.673  46.239  1.00 25.44           N  
ATOM    919  CA  VAL A  74      57.401  83.467  45.101  1.00 23.43           C  
ATOM    920  C   VAL A  74      56.708  84.826  45.043  1.00 26.88           C  
ATOM    921  O   VAL A  74      57.351  85.840  44.760  1.00 13.04           O  
ATOM    922  CB  VAL A  74      57.209  82.678  43.790  1.00 28.54           C  
ATOM    923  CG1 VAL A  74      57.460  83.575  42.587  1.00 10.64           C  
ATOM    924  CG2 VAL A  74      58.145  81.480  43.753  1.00 21.16           C  
ATOM    925  H   VAL A  74      56.175  81.990  46.194  0.00 99.00           H  
ATOM    926  HA  VAL A  74      58.392  83.629  45.212  0.00 99.00           H  
ATOM    927  HB  VAL A  74      56.258  82.392  43.747  0.00 99.00           H  
ATOM    928 HG11 VAL A  74      56.761  83.405  41.892  0.00 99.00           H  
ATOM    929 HG12 VAL A  74      57.422  84.533  42.870  0.00 99.00           H  
ATOM    930 HG13 VAL A  74      58.363  83.377  42.205  0.00 99.00           H  
ATOM    931 HG21 VAL A  74      57.605  80.641  43.688  0.00 99.00           H  
ATOM    932 HG22 VAL A  74      58.747  81.555  42.958  0.00 99.00           H  
ATOM    933 HG23 VAL A  74      58.693  81.463  44.589  0.00 99.00           H  
ATOM    934  N   PHE A  75      55.403  84.884  45.314  1.00 21.59           N  
ATOM    935  CA  PHE A  75      54.628  86.109  45.117  1.00 23.84           C  
ATOM    936  C   PHE A  75      54.296  86.821  46.426  1.00 24.60           C  
ATOM    937  O   PHE A  75      54.707  87.967  46.631  1.00 28.90           O  
ATOM    938  CB  PHE A  75      53.336  85.792  44.351  1.00  8.82           C  
ATOM    939  CG  PHE A  75      53.565  85.270  42.963  1.00  9.49           C  
ATOM    940  CD1 PHE A  75      53.935  86.126  41.938  1.00 26.61           C  
ATOM    941  CD2 PHE A  75      53.395  83.925  42.677  1.00 21.84           C  
ATOM    942  CE1 PHE A  75      54.142  85.651  40.655  1.00 10.78           C  
ATOM    943  CE2 PHE A  75      53.599  83.442  41.395  1.00 16.67           C  
ATOM    944  CZ  PHE A  75      53.975  84.307  40.384  1.00 11.05           C  
ATOM    945  H   PHE A  75      54.993  83.999  45.670  0.00 99.00           H  
ATOM    946  HA  PHE A  75      55.209  86.741  44.581  0.00 99.00           H  
ATOM    947  HB2 PHE A  75      52.846  85.103  44.862  0.00 99.00           H  
ATOM    948  HB3 PHE A  75      52.815  86.629  44.283  0.00 99.00           H  
ATOM    949  HD1 PHE A  75      54.057  87.099  42.124  0.00 99.00           H  
ATOM    950  HD2 PHE A  75      53.122  83.295  43.406  0.00 99.00           H  
ATOM    951  HE1 PHE A  75      54.412  86.291  39.924  0.00 99.00           H  
ATOM    952  HE2 PHE A  75      53.470  82.454  41.205  0.00 99.00           H  
ATOM    953  HZ  PHE A  75      54.128  83.962  39.456  0.00 99.00           H  
ATOM    954  N   SER A  76      53.550  86.155  47.309  1.00 21.76           N  
ATOM    955  CA  SER A  76      52.932  86.784  48.471  1.00 20.41           C  
ATOM    956  C   SER A  76      53.961  87.353  49.466  1.00 17.06           C  
ATOM    957  O   SER A  76      53.753  88.458  49.969  1.00 14.96           O  
ATOM    958  CB  SER A  76      52.000  85.754  49.123  1.00 17.26           C  
ATOM    959  OG  SER A  76      51.196  85.146  48.123  1.00 14.58           O  
ATOM    960  H   SER A  76      53.220  85.215  47.122  0.00 99.00           H  
ATOM    961  HA  SER A  76      52.328  87.618  48.107  0.00 99.00           H  
ATOM    962  HB2 SER A  76      52.572  84.986  49.642  0.00 99.00           H  
ATOM    963  HB3 SER A  76      51.359  86.237  49.861  0.00 99.00           H  
ATOM    964  HG  SER A  76      50.348  85.620  48.061  0.00 99.00           H  
ATOM    965  N   MET A  77      55.088  86.640  49.660  1.00 16.22           N  
ATOM    966  CA  MET A  77      56.129  87.107  50.572  1.00 19.66           C  
ATOM    967  C   MET A  77      56.804  88.367  50.038  1.00 21.21           C  
ATOM    968  O   MET A  77      56.956  89.361  50.761  1.00 23.66           O  
ATOM    969  CB  MET A  77      57.155  85.999  50.806  1.00 11.27           C  
ATOM    970  CG  MET A  77      56.772  85.009  51.895  1.00  7.97           C  
ATOM    971  SD  MET A  77      58.019  83.723  52.118  1.00 17.80           S  
ATOM    972  CE  MET A  77      57.594  83.100  53.740  1.00  8.49           C  
ATOM    973  H   MET A  77      55.108  85.735  49.174  0.00 99.00           H  
ATOM    974  HA  MET A  77      55.695  87.336  51.452  0.00 99.00           H  
ATOM    975  HB2 MET A  77      57.288  85.489  49.945  0.00 99.00           H  
ATOM    976  HB3 MET A  77      58.040  86.420  51.057  0.00 99.00           H  
ATOM    977  HG2 MET A  77      56.624  85.525  52.767  0.00 99.00           H  
ATOM    978  HG3 MET A  77      55.866  84.596  51.658  0.00 99.00           H  
ATOM    979  HE1 MET A  77      56.654  82.756  53.733  0.00 99.00           H  
ATOM    980  HE2 MET A  77      58.217  82.357  53.989  0.00 99.00           H  
ATOM    981  HE3 MET A  77      57.671  83.836  54.414  0.00 99.00           H  
ATOM    982  N   ASN A  78      57.199  88.348  48.765  1.00 15.20           N  
ATOM    983  CA  ASN A  78      57.899  89.491  48.194  1.00  8.75           C  
ATOM    984  C   ASN A  78      56.974  90.687  48.017  1.00  8.68           C  
ATOM    985  O   ASN A  78      57.395  91.835  48.196  1.00 11.26           O  
ATOM    986  CB  ASN A  78      58.535  89.098  46.866  1.00  9.21           C  
ATOM    987  CG  ASN A  78      59.626  88.073  47.039  1.00  9.50           C  
ATOM    988  ND2 ASN A  78      60.801  88.524  47.455  1.00  9.42           N  
ATOM    989  OD1 ASN A  78      59.419  86.887  46.790  1.00  9.89           O  
ATOM    990  H   ASN A  78      56.973  87.489  48.246  0.00 99.00           H  
ATOM    991  HA  ASN A  78      58.612  89.765  48.853  0.00 99.00           H  
ATOM    992  HB2 ASN A  78      57.827  88.717  46.279  0.00 99.00           H  
ATOM    993  HB3 ASN A  78      58.925  89.914  46.450  0.00 99.00           H  
ATOM    994 HD21 ASN A  78      60.925  89.500  47.642  0.00 99.00           H  
ATOM    995 HD22 ASN A  78      61.566  87.893  47.583  0.00 99.00           H  
ATOM    996  N   LEU A  79      55.713  90.446  47.666  1.00  8.42           N  
ATOM    997  CA  LEU A  79      54.782  91.560  47.521  1.00  8.48           C  
ATOM    998  C   LEU A  79      54.480  92.204  48.870  1.00  8.33           C  
ATOM    999  O   LEU A  79      54.374  93.433  48.966  1.00 22.27           O  
ATOM   1000  CB  LEU A  79      53.502  91.089  46.830  1.00 12.02           C  
ATOM   1001  CG  LEU A  79      53.616  90.857  45.317  1.00 10.36           C  
ATOM   1002  CD1 LEU A  79      52.333  90.273  44.760  1.00  8.83           C  
ATOM   1003  CD2 LEU A  79      53.972  92.150  44.590  1.00  9.37           C  
ATOM   1004  H   LEU A  79      55.471  89.464  47.516  0.00 99.00           H  
ATOM   1005  HA  LEU A  79      55.203  92.255  46.925  0.00 99.00           H  
ATOM   1006  HB2 LEU A  79      53.231  90.226  47.241  0.00 99.00           H  
ATOM   1007  HB3 LEU A  79      52.804  91.779  46.972  0.00 99.00           H  
ATOM   1008  HG  LEU A  79      54.374  90.227  45.146  0.00 99.00           H  
ATOM   1009 HD11 LEU A  79      51.573  90.903  44.931  0.00 99.00           H  
ATOM   1010 HD12 LEU A  79      52.427  90.130  43.774  0.00 99.00           H  
ATOM   1011 HD13 LEU A  79      52.141  89.396  45.204  0.00 99.00           H  
ATOM   1012 HD21 LEU A  79      54.848  92.492  44.929  0.00 99.00           H  
ATOM   1013 HD22 LEU A  79      54.040  91.972  43.608  0.00 99.00           H  
ATOM   1014 HD23 LEU A  79      53.260  92.832  44.758  0.00 99.00           H  
ATOM   1015  N   TYR A  80      54.330  91.381  49.923  1.00 21.14           N  
ATOM   1016  CA  TYR A  80      54.101  91.887  51.275  1.00 22.60           C  
ATOM   1017  C   TYR A  80      55.327  92.659  51.797  1.00 20.42           C  
ATOM   1018  O   TYR A  80      55.141  93.734  52.365  1.00 17.16           O  
ATOM   1019  CB  TYR A  80      53.617  90.780  52.235  1.00  7.74           C  
ATOM   1020  CG  TYR A  80      53.160  91.312  53.586  1.00 11.93           C  
ATOM   1021  CD1 TYR A  80      52.022  92.144  53.673  1.00  8.43           C  
ATOM   1022  CD2 TYR A  80      53.897  91.024  54.753  1.00 22.44           C  
ATOM   1023  CE1 TYR A  80      51.665  92.733  54.901  1.00 10.93           C  
ATOM   1024  CE2 TYR A  80      53.534  91.611  55.980  1.00 25.46           C  
ATOM   1025  CZ  TYR A  80      52.438  92.491  56.051  1.00 20.41           C  
ATOM   1026  OH  TYR A  80      52.132  93.132  57.217  1.00 15.15           O  
ATOM   1027  H   TYR A  80      54.349  90.372  49.800  0.00 99.00           H  
ATOM   1028  HA  TYR A  80      53.289  92.613  51.199  0.00 99.00           H  
ATOM   1029  HB2 TYR A  80      52.772  90.247  51.798  0.00 99.00           H  
ATOM   1030  HB3 TYR A  80      54.401  90.033  52.372  0.00 99.00           H  
ATOM   1031  HD1 TYR A  80      51.434  92.361  52.794  0.00 99.00           H  
ATOM   1032  HD2 TYR A  80      54.761  90.378  54.709  0.00 99.00           H  
ATOM   1033  HE1 TYR A  80      50.812  93.393  54.956  0.00 99.00           H  
ATOM   1034  HE2 TYR A  80      54.117  91.391  56.856  0.00 99.00           H  
ATOM   1035  HH  TYR A  80      52.858  93.258  57.837  0.00 99.00           H  
ATOM   1036  N   THR A  81      56.546  92.177  51.480  1.00 21.02           N  
ATOM   1037  CA  THR A  81      57.765  92.914  51.799  1.00 14.54           C  
ATOM   1038  C   THR A  81      57.796  94.253  51.071  1.00 20.07           C  
ATOM   1039  O   THR A  81      58.139  95.283  51.664  1.00 19.26           O  
ATOM   1040  CB  THR A  81      58.998  92.086  51.440  1.00  9.26           C  
ATOM   1041  CG2 THR A  81      60.270  92.829  51.823  1.00  9.94           C  
ATOM   1042  OG1 THR A  81      58.957  90.836  52.137  1.00 27.95           O  
ATOM   1043  H   THR A  81      56.525  91.250  51.043  0.00 99.00           H  
ATOM   1044  HA  THR A  81      57.781  93.091  52.789  0.00 99.00           H  
ATOM   1045  HB  THR A  81      58.988  91.890  50.437  0.00 99.00           H  
ATOM   1046  HG1 THR A  81      58.273  90.226  51.722  0.00 99.00           H  
ATOM   1047 HG21 THR A  81      60.687  92.398  52.626  0.00 99.00           H  
ATOM   1048 HG22 THR A  81      60.921  92.805  51.061  0.00 99.00           H  
ATOM   1049 HG23 THR A  81      60.054  93.784  52.039  0.00 99.00           H  
ATOM   1050  N   LEU A  82      57.427  94.257  49.787  1.00 22.07           N  
ATOM   1051  CA  LEU A  82      57.367  95.505  49.033  1.00  9.91           C  
ATOM   1052  C   LEU A  82      56.403  96.489  49.682  1.00 36.51           C  
ATOM   1053  O   LEU A  82      56.715  97.681  49.824  1.00 10.56           O  
ATOM   1054  CB  LEU A  82      56.950  95.221  47.591  1.00  9.93           C  
ATOM   1055  CG  LEU A  82      57.167  96.359  46.594  1.00 14.38           C  
ATOM   1056  CD1 LEU A  82      58.650  96.518  46.321  1.00 18.24           C  
ATOM   1057  CD2 LEU A  82      56.400  96.119  45.304  1.00 10.74           C  
ATOM   1058  H   LEU A  82      57.198  93.333  49.393  0.00 99.00           H  
ATOM   1059  HA  LEU A  82      58.285  95.919  49.023  0.00 99.00           H  
ATOM   1060  HB2 LEU A  82      57.477  94.439  47.269  0.00 99.00           H  
ATOM   1061  HB3 LEU A  82      55.978  95.005  47.589  0.00 99.00           H  
ATOM   1062  HG  LEU A  82      56.807  97.202  46.982  0.00 99.00           H  
ATOM   1063 HD11 LEU A  82      59.016  95.668  45.938  0.00 99.00           H  
ATOM   1064 HD12 LEU A  82      58.794  97.263  45.669  0.00 99.00           H  
ATOM   1065 HD13 LEU A  82      59.129  96.728  47.175  0.00 99.00           H  
ATOM   1066 HD21 LEU A  82      55.421  96.054  45.503  0.00 99.00           H  
ATOM   1067 HD22 LEU A  82      56.561  96.879  44.672  0.00 99.00           H  
ATOM   1068 HD23 LEU A  82      56.710  95.265  44.883  0.00 99.00           H  
ATOM   1069  N   TYR A  83      55.232  95.990  50.107  1.00 17.13           N  
ATOM   1070  CA  TYR A  83      54.176  96.763  50.761  1.00 23.74           C  
ATOM   1071  C   TYR A  83      54.655  97.388  52.094  1.00 23.17           C  
ATOM   1072  O   TYR A  83      54.496  98.595  52.282  1.00 18.01           O  
ATOM   1073  CB  TYR A  83      52.908  95.870  50.891  1.00 18.67           C  
ATOM   1074  CG  TYR A  83      51.556  96.523  51.171  1.00 28.56           C  
ATOM   1075  CD1 TYR A  83      50.609  95.872  51.993  1.00 34.87           C  
ATOM   1076  CD2 TYR A  83      51.199  97.746  50.566  1.00 39.20           C  
ATOM   1077  CE1 TYR A  83      49.332  96.436  52.197  1.00 43.13           C  
ATOM   1078  CE2 TYR A  83      49.937  98.328  50.803  1.00 48.96           C  
ATOM   1079  CZ  TYR A  83      48.994  97.670  51.609  1.00 50.05           C  
ATOM   1080  OH  TYR A  83      47.762  98.224  51.815  1.00 53.15           O  
ATOM   1081  H   TYR A  83      55.041  95.006  49.945  0.00 99.00           H  
ATOM   1082  HA  TYR A  83      53.958  97.593  50.087  0.00 99.00           H  
ATOM   1083  HB2 TYR A  83      52.765  95.339  49.949  0.00 99.00           H  
ATOM   1084  HB3 TYR A  83      53.084  95.096  51.638  0.00 99.00           H  
ATOM   1085  HD1 TYR A  83      50.850  94.932  52.468  0.00 99.00           H  
ATOM   1086  HD2 TYR A  83      51.895  98.246  49.915  0.00 99.00           H  
ATOM   1087  HE1 TYR A  83      48.615  95.930  52.825  0.00 99.00           H  
ATOM   1088  HE2 TYR A  83      49.680  99.274  50.352  0.00 99.00           H  
ATOM   1089  HH  TYR A  83      47.780  99.165  52.051  0.00 99.00           H  
ATOM   1090  N   THR A  84      55.311  96.597  52.960  1.00 25.38           N  
ATOM   1091  CA  THR A  84      55.821  97.047  54.255  1.00 25.01           C  
ATOM   1092  C   THR A  84      57.033  97.998  54.128  1.00 24.28           C  
ATOM   1093  O   THR A  84      57.126  98.939  54.915  1.00 13.10           O  
ATOM   1094  CB  THR A  84      56.221  95.849  55.159  1.00 31.23           C  
ATOM   1095  CG2 THR A  84      55.017  94.989  55.566  1.00 28.83           C  
ATOM   1096  OG1 THR A  84      57.149  94.977  54.534  1.00 46.05           O  
ATOM   1097  H   THR A  84      55.395  95.598  52.770  0.00 99.00           H  
ATOM   1098  HA  THR A  84      55.023  97.602  54.753  0.00 99.00           H  
ATOM   1099  HB  THR A  84      56.688  96.228  56.071  0.00 99.00           H  
ATOM   1100  HG1 THR A  84      57.926  95.469  54.253  0.00 99.00           H  
ATOM   1101 HG21 THR A  84      54.508  94.569  54.700  0.00 99.00           H  
ATOM   1102 HG22 THR A  84      55.323  94.158  56.200  0.00 99.00           H  
ATOM   1103 HG23 THR A  84      54.284  95.574  56.123  0.00 99.00           H  
ATOM   1104  N   VAL A  85      57.922  97.758  53.148  1.00 28.08           N  
ATOM   1105  CA  VAL A  85      59.113  98.589  52.980  1.00 22.48           C  
ATOM   1106  C   VAL A  85      58.754  99.930  52.350  1.00 31.25           C  
ATOM   1107  O   VAL A  85      59.245 100.982  52.777  1.00 32.30           O  
ATOM   1108  CB  VAL A  85      60.172  97.840  52.150  1.00 15.03           C  
ATOM   1109  CG1 VAL A  85      61.281  98.788  51.717  1.00 12.65           C  
ATOM   1110  CG2 VAL A  85      60.743  96.686  52.950  1.00 19.79           C  
ATOM   1111  H   VAL A  85      57.742  96.895  52.616  0.00 99.00           H  
ATOM   1112  HA  VAL A  85      59.500  98.768  53.891  0.00 99.00           H  
ATOM   1113  HB  VAL A  85      59.730  97.511  51.322  0.00 99.00           H  
ATOM   1114 HG11 VAL A  85      61.041  99.206  50.841  0.00 99.00           H  
ATOM   1115 HG12 VAL A  85      61.396  99.504  52.406  0.00 99.00           H  
ATOM   1116 HG13 VAL A  85      62.136  98.280  51.619  0.00 99.00           H  
ATOM   1117 HG21 VAL A  85      61.353  97.042  53.659  0.00 99.00           H  
ATOM   1118 HG22 VAL A  85      59.995  96.176  53.378  0.00 99.00           H  
ATOM   1119 HG23 VAL A  85      61.256  96.080  52.341  0.00 99.00           H  
ATOM   1120  N   ILE A  86      57.896  99.921  51.331  1.00 28.43           N  
ATOM   1121  CA  ILE A  86      57.557 101.178  50.675  1.00 16.52           C  
ATOM   1122  C   ILE A  86      56.576 101.992  51.514  1.00 18.63           C  
ATOM   1123  O   ILE A  86      56.639 103.226  51.525  1.00 27.38           O  
ATOM   1124  CB  ILE A  86      57.019 100.889  49.263  1.00 24.45           C  
ATOM   1125  CG1 ILE A  86      58.140 100.292  48.411  1.00 37.80           C  
ATOM   1126  CG2 ILE A  86      56.459 102.145  48.618  1.00 13.11           C  
ATOM   1127  CD1 ILE A  86      57.769 100.059  46.974  1.00 51.79           C  
ATOM   1128  H   ILE A  86      57.521  99.008  51.069  0.00 99.00           H  
ATOM   1129  HA  ILE A  86      58.407 101.713  50.630  0.00 99.00           H  
ATOM   1130  HB  ILE A  86      56.300 100.216  49.341  0.00 99.00           H  
ATOM   1131 HG12 ILE A  86      58.928 100.910  48.452  0.00 99.00           H  
ATOM   1132 HG13 ILE A  86      58.410  99.418  48.823  0.00 99.00           H  
ATOM   1133 HG21 ILE A  86      56.091 101.923  47.716  0.00 99.00           H  
ATOM   1134 HG22 ILE A  86      55.729 102.518  49.189  0.00 99.00           H  
ATOM   1135 HG23 ILE A  86      57.184 102.824  48.522  0.00 99.00           H  
ATOM   1136 HD11 ILE A  86      57.511 100.927  46.548  0.00 99.00           H  
ATOM   1137 HD12 ILE A  86      58.549  99.668  46.483  0.00 99.00           H  
ATOM   1138 HD13 ILE A  86      56.996  99.424  46.924  0.00 99.00           H  
ATOM   1139  N   GLY A  87      55.690 101.331  52.252  1.00 18.66           N  
ATOM   1140  CA  GLY A  87      54.695 102.008  53.054  1.00 14.18           C  
ATOM   1141  C   GLY A  87      53.345 102.149  52.387  1.00 24.68           C  
ATOM   1142  O   GLY A  87      52.391 102.582  53.046  1.00 31.60           O  
ATOM   1143  H   GLY A  87      55.778 100.291  52.200  0.00 99.00           H  
ATOM   1144  HA2 GLY A  87      54.578 101.507  53.940  0.00 99.00           H  
ATOM   1145  HA3 GLY A  87      55.041 102.938  53.306  0.00 99.00           H  
ATOM   1146  N   TYR A  88      53.241 101.808  51.107  1.00 27.40           N  
ATOM   1147  CA  TYR A  88      51.971 101.814  50.395  1.00 18.46           C  
ATOM   1148  C   TYR A  88      52.092 100.863  49.213  1.00 19.78           C  
ATOM   1149  O   TYR A  88      53.163 100.313  48.944  1.00 26.64           O  
ATOM   1150  CB  TYR A  88      51.582 103.229  49.948  1.00 15.41           C  
ATOM   1151  CG  TYR A  88      52.522 103.870  48.949  1.00 15.10           C  
ATOM   1152  CD1 TYR A  88      52.302 103.749  47.583  1.00 16.08           C  
ATOM   1153  CD2 TYR A  88      53.616 104.613  49.373  1.00 14.35           C  
ATOM   1154  CE1 TYR A  88      53.153 104.338  46.666  1.00 22.95           C  
ATOM   1155  CE2 TYR A  88      54.474 105.208  48.463  1.00 14.99           C  
ATOM   1156  CZ  TYR A  88      54.236 105.067  47.109  1.00 25.70           C  
ATOM   1157  OH  TYR A  88      55.081 105.654  46.194  1.00 24.69           O  
ATOM   1158  H   TYR A  88      54.146 101.535  50.659  0.00 99.00           H  
ATOM   1159  HA  TYR A  88      51.264 101.466  51.004  0.00 99.00           H  
ATOM   1160  HB2 TYR A  88      50.670 103.185  49.535  0.00 99.00           H  
ATOM   1161  HB3 TYR A  88      51.547 103.813  50.761  0.00 99.00           H  
ATOM   1162  HD1 TYR A  88      51.512 103.224  47.255  0.00 99.00           H  
ATOM   1163  HD2 TYR A  88      53.787 104.721  50.352  0.00 99.00           H  
ATOM   1164  HE1 TYR A  88      52.982 104.235  45.681  0.00 99.00           H  
ATOM   1165  HE2 TYR A  88      55.260 105.737  48.783  0.00 99.00           H  
ATOM   1166  HH  TYR A  88      55.944 105.879  46.643  0.00 99.00           H  
ATOM   1167  N   TRP A  89      50.993 100.600  48.511  1.00 20.04           N  
ATOM   1168  CA  TRP A  89      50.950  99.725  47.352  1.00 15.32           C  
ATOM   1169  C   TRP A  89      51.318 100.522  46.083  1.00 19.08           C  
ATOM   1170  O   TRP A  89      50.519 101.360  45.660  1.00 15.60           O  
ATOM   1171  CB  TRP A  89      49.554  99.111  47.227  1.00 11.25           C  
ATOM   1172  CG  TRP A  89      49.480  98.138  46.106  1.00 11.07           C  
ATOM   1173  CD1 TRP A  89      48.839  98.337  44.936  1.00 11.63           C  
ATOM   1174  CD2 TRP A  89      50.160  96.856  45.992  1.00 14.96           C  
ATOM   1175  CE2 TRP A  89      49.762  96.260  44.764  1.00 21.14           C  
ATOM   1176  CE3 TRP A  89      51.057  96.122  46.807  1.00  9.83           C  
ATOM   1177  NE1 TRP A  89      49.008  97.229  44.137  1.00 36.47           N  
ATOM   1178  CZ2 TRP A  89      50.123  94.955  44.424  1.00 26.11           C  
ATOM   1179  CZ3 TRP A  89      51.490  94.834  46.434  1.00  9.45           C  
ATOM   1180  CH2 TRP A  89      50.978  94.232  45.269  1.00  9.68           C  
ATOM   1181  H   TRP A  89      50.125 101.105  48.713  0.00 99.00           H  
ATOM   1182  HA  TRP A  89      51.619  98.886  47.528  0.00 99.00           H  
ATOM   1183  HB2 TRP A  89      49.287  98.576  48.136  0.00 99.00           H  
ATOM   1184  HB3 TRP A  89      48.788  99.872  47.079  0.00 99.00           H  
ATOM   1185  HD1 TRP A  89      48.257  99.218  44.701  0.00 99.00           H  
ATOM   1186  HE1 TRP A  89      48.497  97.127  43.256  0.00 99.00           H  
ATOM   1187  HE3 TRP A  89      51.394  96.537  47.745  0.00 99.00           H  
ATOM   1188  HZ2 TRP A  89      49.722  94.508  43.538  0.00 99.00           H  
ATOM   1189  HZ3 TRP A  89      52.151  94.276  47.083  0.00 99.00           H  
ATOM   1190  HH2 TRP A  89      51.214  93.208  45.030  0.00 99.00           H  
ATOM   1191  N   PRO A  90      52.511 100.274  45.508  1.00 21.88           N  
ATOM   1192  CA  PRO A  90      53.030 101.090  44.396  1.00 19.88           C  
ATOM   1193  C   PRO A  90      52.768 100.547  42.997  1.00 22.38           C  
ATOM   1194  O   PRO A  90      53.146 101.214  42.030  1.00 36.25           O  
ATOM   1195  CB  PRO A  90      54.534 101.075  44.686  1.00 19.66           C  
ATOM   1196  CG  PRO A  90      54.758  99.669  45.191  1.00 13.99           C  
ATOM   1197  CD  PRO A  90      53.503  99.273  45.948  1.00 19.87           C  
ATOM   1198  HA  PRO A  90      52.678 102.053  44.477  0.00 99.00           H  
ATOM   1199  HB2 PRO A  90      55.057 101.237  43.857  0.00 99.00           H  
ATOM   1200  HB3 PRO A  90      54.769 101.741  45.383  0.00 99.00           H  
ATOM   1201  HG2 PRO A  90      54.920  99.044  44.420  0.00 99.00           H  
ATOM   1202  HG3 PRO A  90      55.562  99.641  45.797  0.00 99.00           H  
ATOM   1203  HD2 PRO A  90      53.209  98.352  45.701  0.00 99.00           H  
ATOM   1204  HD3 PRO A  90      53.645  99.327  46.936  0.00 99.00           H  
ATOM   1205  N   LEU A  91      52.155  99.375  42.859  1.00 20.97           N  
ATOM   1206  CA  LEU A  91      52.071  98.741  41.552  1.00 33.58           C  
ATOM   1207  C   LEU A  91      50.811  99.149  40.791  1.00 47.77           C  
ATOM   1208  O   LEU A  91      50.891  99.542  39.623  1.00 71.92           O  
ATOM   1209  CB  LEU A  91      52.144  97.221  41.711  1.00 32.69           C  
ATOM   1210  CG  LEU A  91      53.453  96.757  42.361  1.00 23.85           C  
ATOM   1211  CD1 LEU A  91      53.504  95.246  42.501  1.00 15.15           C  
ATOM   1212  CD2 LEU A  91      54.649  97.272  41.571  1.00 18.41           C  
ATOM   1213  H   LEU A  91      51.763  98.976  43.723  0.00 99.00           H  
ATOM   1214  HA  LEU A  91      52.874  99.021  41.004  0.00 99.00           H  
ATOM   1215  HB2 LEU A  91      51.407  96.939  42.295  0.00 99.00           H  
ATOM   1216  HB3 LEU A  91      52.096  96.817  40.819  0.00 99.00           H  
ATOM   1217  HG  LEU A  91      53.529  97.179  43.269  0.00 99.00           H  
ATOM   1218 HD11 LEU A  91      53.436  94.822  41.597  0.00 99.00           H  
ATOM   1219 HD12 LEU A  91      54.370  94.978  42.928  0.00 99.00           H  
ATOM   1220 HD13 LEU A  91      52.743  94.934  43.072  0.00 99.00           H  
ATOM   1221 HD21 LEU A  91      54.632  98.272  41.552  0.00 99.00           H  
ATOM   1222 HD22 LEU A  91      55.494  96.961  42.006  0.00 99.00           H  
ATOM   1223 HD23 LEU A  91      54.607  96.920  40.634  0.00 99.00           H  
ATOM   1224  N   GLY A  92      49.651  99.066  41.434  1.00 31.01           N  
ATOM   1225  CA  GLY A  92      48.418  99.472  40.808  1.00 23.42           C  
ATOM   1226  C   GLY A  92      47.229  98.666  41.283  1.00 32.89           C  
ATOM   1227  O   GLY A  92      47.368  97.643  41.961  1.00 29.89           O  
ATOM   1228  H   GLY A  92      49.717  98.692  42.401  0.00 99.00           H  
ATOM   1229  HA2 GLY A  92      48.249 100.457  40.996  0.00 99.00           H  
ATOM   1230  HA3 GLY A  92      48.502  99.378  39.799  0.00 99.00           H  
ATOM   1231  N   PRO A  93      46.024  99.121  40.928  1.00 25.72           N  
ATOM   1232  CA  PRO A  93      44.819  98.400  41.369  1.00 19.57           C  
ATOM   1233  C   PRO A  93      44.653  97.043  40.708  1.00 21.87           C  
ATOM   1234  O   PRO A  93      44.173  96.102  41.353  1.00 26.65           O  
ATOM   1235  CB  PRO A  93      43.687  99.364  40.994  1.00 15.31           C  
ATOM   1236  CG  PRO A  93      44.238 100.142  39.844  1.00 16.22           C  
ATOM   1237  CD  PRO A  93      45.700 100.319  40.135  1.00 18.35           C  
ATOM   1238  HA  PRO A  93      44.816  98.310  42.383  0.00 99.00           H  
ATOM   1239  HB2 PRO A  93      42.867  98.856  40.724  0.00 99.00           H  
ATOM   1240  HB3 PRO A  93      43.466  99.965  41.762  0.00 99.00           H  
ATOM   1241  HG2 PRO A  93      44.101  99.640  38.981  0.00 99.00           H  
ATOM   1242  HG3 PRO A  93      43.776 101.034  39.769  0.00 99.00           H  
ATOM   1243  HD2 PRO A  93      46.242 100.341  39.296  0.00 99.00           H  
ATOM   1244  HD3 PRO A  93      45.871 101.148  40.666  0.00 99.00           H  
ATOM   1245  N   VAL A  94      45.028  96.918  39.433  1.00 14.59           N  
ATOM   1246  CA  VAL A  94      44.936  95.628  38.754  1.00 28.55           C  
ATOM   1247  C   VAL A  94      45.810  94.599  39.457  1.00 13.44           C  
ATOM   1248  O   VAL A  94      45.354  93.504  39.811  1.00 15.35           O  
ATOM   1249  CB  VAL A  94      45.318  95.772  37.269  1.00 32.39           C  
ATOM   1250  CG1 VAL A  94      45.179  94.436  36.551  1.00 15.73           C  
ATOM   1251  CG2 VAL A  94      44.467  96.837  36.597  1.00 23.57           C  
ATOM   1252  H   VAL A  94      45.375  97.780  38.989  0.00 99.00           H  
ATOM   1253  HA  VAL A  94      43.983  95.315  38.807  0.00 99.00           H  
ATOM   1254  HB  VAL A  94      46.279  96.026  37.228  0.00 99.00           H  
ATOM   1255 HG11 VAL A  94      46.053  93.950  36.579  0.00 99.00           H  
ATOM   1256 HG12 VAL A  94      44.477  93.886  37.004  0.00 99.00           H  
ATOM   1257 HG13 VAL A  94      44.916  94.595  35.600  0.00 99.00           H  
ATOM   1258 HG21 VAL A  94      44.178  96.509  35.697  0.00 99.00           H  
ATOM   1259 HG22 VAL A  94      43.662  97.022  37.161  0.00 99.00           H  
ATOM   1260 HG23 VAL A  94      45.005  97.673  36.493  0.00 99.00           H  
ATOM   1261  N   VAL A  95      47.081  94.941  39.677  1.00 13.08           N  
ATOM   1262  CA  VAL A  95      47.992  94.025  40.355  1.00 12.17           C  
ATOM   1263  C   VAL A  95      47.539  93.775  41.787  1.00 33.33           C  
ATOM   1264  O   VAL A  95      47.692  92.663  42.311  1.00 40.34           O  
ATOM   1265  CB  VAL A  95      49.432  94.575  40.294  1.00 15.40           C  
ATOM   1266  CG1 VAL A  95      50.402  93.628  40.982  1.00 11.38           C  
ATOM   1267  CG2 VAL A  95      49.846  94.808  38.848  1.00 13.13           C  
ATOM   1268  H   VAL A  95      47.350  95.876  39.338  0.00 99.00           H  
ATOM   1269  HA  VAL A  95      47.974  93.146  39.866  0.00 99.00           H  
ATOM   1270  HB  VAL A  95      49.449  95.432  40.803  0.00 99.00           H  
ATOM   1271 HG11 VAL A  95      50.056  93.395  41.891  0.00 99.00           H  
ATOM   1272 HG12 VAL A  95      50.496  92.793  40.439  0.00 99.00           H  
ATOM   1273 HG13 VAL A  95      51.296  94.070  41.070  0.00 99.00           H  
ATOM   1274 HG21 VAL A  95      49.390  95.628  38.503  0.00 99.00           H  
ATOM   1275 HG22 VAL A  95      50.837  94.930  38.805  0.00 99.00           H  
ATOM   1276 HG23 VAL A  95      49.580  94.018  38.297  0.00 99.00           H  
ATOM   1277  N   CYS A  96      46.981  94.794  42.472  1.00 22.02           N  
ATOM   1278  CA  CYS A  96      46.423  94.649  43.829  1.00 19.97           C  
ATOM   1279  C   CYS A  96      45.339  93.570  43.875  1.00 23.35           C  
ATOM   1280  O   CYS A  96      45.440  92.641  44.674  1.00 27.16           O  
ATOM   1281  CB  CYS A  96      45.866  95.981  44.382  1.00 19.14           C  
ATOM   1282  SG  CYS A  96      44.794  95.876  45.841  1.00 29.08           S  
ATOM   1283  H   CYS A  96      46.855  95.690  42.021  0.00 99.00           H  
ATOM   1284  HA  CYS A  96      47.230  94.324  44.488  0.00 99.00           H  
ATOM   1285  HB2 CYS A  96      46.665  96.662  44.643  0.00 99.00           H  
ATOM   1286  HB3 CYS A  96      45.277  96.478  43.618  0.00 99.00           H  
ATOM   1287  N   ASP A  97      44.351  93.690  42.979  1.00 13.06           N  
ATOM   1288  CA  ASP A  97      43.271  92.707  42.972  1.00 13.63           C  
ATOM   1289  C   ASP A  97      43.764  91.334  42.529  1.00 11.46           C  
ATOM   1290  O   ASP A  97      43.259  90.310  43.008  1.00 14.61           O  
ATOM   1291  CB  ASP A  97      42.124  93.176  42.076  1.00 29.41           C  
ATOM   1292  CG  ASP A  97      41.571  94.526  42.494  1.00 31.71           C  
ATOM   1293  OD1 ASP A  97      41.310  95.363  41.602  1.00 35.99           O  
ATOM   1294  OD2 ASP A  97      41.416  94.760  43.712  1.00 26.65           O1-
ATOM   1295  H   ASP A  97      44.406  94.498  42.354  0.00 99.00           H  
ATOM   1296  HA  ASP A  97      42.948  92.612  43.923  0.00 99.00           H  
ATOM   1297  HB2 ASP A  97      42.468  93.245  41.148  0.00 99.00           H  
ATOM   1298  HB3 ASP A  97      41.396  92.503  42.130  0.00 99.00           H  
ATOM   1299  N   LEU A  98      44.743  91.284  41.622  1.00 11.58           N  
ATOM   1300  CA  LEU A  98      45.326  89.999  41.256  1.00 11.38           C  
ATOM   1301  C   LEU A  98      45.966  89.328  42.464  1.00 10.46           C  
ATOM   1302  O   LEU A  98      45.791  88.124  42.682  1.00 11.22           O  
ATOM   1303  CB  LEU A  98      46.351  90.180  40.135  1.00 11.80           C  
ATOM   1304  CG  LEU A  98      45.795  90.537  38.753  1.00 15.23           C  
ATOM   1305  CD1 LEU A  98      46.918  90.690  37.742  1.00 13.40           C  
ATOM   1306  CD2 LEU A  98      44.782  89.498  38.289  1.00 13.44           C  
ATOM   1307  H   LEU A  98      45.029  92.185  41.229  0.00 99.00           H  
ATOM   1308  HA  LEU A  98      44.595  89.400  40.911  0.00 99.00           H  
ATOM   1309  HB2 LEU A  98      46.972  90.914  40.403  0.00 99.00           H  
ATOM   1310  HB3 LEU A  98      46.855  89.325  40.040  0.00 99.00           H  
ATOM   1311  HG  LEU A  98      45.288  91.398  38.822  0.00 99.00           H  
ATOM   1312 HD11 LEU A  98      47.425  89.830  37.672  0.00 99.00           H  
ATOM   1313 HD12 LEU A  98      46.534  90.924  36.848  0.00 99.00           H  
ATOM   1314 HD13 LEU A  98      47.538  91.418  38.037  0.00 99.00           H  
ATOM   1315 HD21 LEU A  98      44.023  89.457  38.939  0.00 99.00           H  
ATOM   1316 HD22 LEU A  98      44.433  89.753  37.386  0.00 99.00           H  
ATOM   1317 HD23 LEU A  98      45.224  88.602  38.235  0.00 99.00           H  
ATOM   1318  N   TRP A  99      46.705  90.111  43.275  1.00 13.03           N  
ATOM   1319  CA  TRP A  99      47.345  89.684  44.528  1.00 15.61           C  
ATOM   1320  C   TRP A  99      46.324  89.173  45.559  1.00 14.45           C  
ATOM   1321  O   TRP A  99      46.484  88.065  46.071  1.00 13.93           O  
ATOM   1322  CB  TRP A  99      48.229  90.822  45.102  1.00 12.41           C  
ATOM   1323  CG  TRP A  99      48.968  90.588  46.395  1.00 14.86           C  
ATOM   1324  CD1 TRP A  99      49.507  89.415  46.798  1.00  9.20           C  
ATOM   1325  CD2 TRP A  99      49.348  91.566  47.419  1.00 16.02           C  
ATOM   1326  CE2 TRP A  99      50.166  90.912  48.389  1.00 12.71           C  
ATOM   1327  CE3 TRP A  99      49.092  92.942  47.632  1.00  8.38           C  
ATOM   1328  NE1 TRP A  99      50.187  89.597  47.984  1.00  9.85           N  
ATOM   1329  CZ2 TRP A  99      50.752  91.594  49.469  1.00  9.53           C  
ATOM   1330  CZ3 TRP A  99      49.662  93.636  48.721  1.00  8.20           C  
ATOM   1331  CH2 TRP A  99      50.522  92.973  49.618  1.00  8.03           C  
ATOM   1332  H   TRP A  99      46.818  91.091  43.032  0.00 99.00           H  
ATOM   1333  HA  TRP A  99      47.997  88.842  44.285  0.00 99.00           H  
ATOM   1334  HB2 TRP A  99      48.980  91.093  44.360  0.00 99.00           H  
ATOM   1335  HB3 TRP A  99      47.633  91.718  45.252  0.00 99.00           H  
ATOM   1336  HD1 TRP A  99      49.395  88.474  46.275  0.00 99.00           H  
ATOM   1337  HE1 TRP A  99      50.572  88.827  48.511  0.00 99.00           H  
ATOM   1338  HE3 TRP A  99      48.462  93.472  46.934  0.00 99.00           H  
ATOM   1339  HZ2 TRP A  99      51.369  91.060  50.174  0.00 99.00           H  
ATOM   1340  HZ3 TRP A  99      49.454  94.688  48.855  0.00 99.00           H  
ATOM   1341  HH2 TRP A  99      50.965  93.509  50.442  0.00 99.00           H  
ATOM   1342  N   LEU A 100      45.262  89.959  45.791  1.00 17.81           N  
ATOM   1343  CA  LEU A 100      44.154  89.608  46.683  1.00  9.32           C  
ATOM   1344  C   LEU A 100      43.473  88.292  46.275  1.00 13.19           C  
ATOM   1345  O   LEU A 100      43.264  87.432  47.135  1.00 22.50           O  
ATOM   1346  CB  LEU A 100      43.117  90.751  46.724  1.00  9.86           C  
ATOM   1347  CG  LEU A 100      43.603  92.039  47.416  1.00 22.02           C  
ATOM   1348  CD1 LEU A 100      42.690  93.221  47.054  1.00 14.90           C  
ATOM   1349  CD2 LEU A 100      43.743  91.869  48.942  1.00  9.36           C  
ATOM   1350  H   LEU A 100      45.226  90.870  45.341  0.00 99.00           H  
ATOM   1351  HA  LEU A 100      44.570  89.461  47.682  0.00 99.00           H  
ATOM   1352  HB2 LEU A 100      42.820  90.984  45.701  0.00 99.00           H  
ATOM   1353  HB3 LEU A 100      42.207  90.412  47.220  0.00 99.00           H  
ATOM   1354  HG  LEU A 100      44.594  92.285  47.036  0.00 99.00           H  
ATOM   1355 HD11 LEU A 100      41.635  92.947  47.050  0.00 99.00           H  
ATOM   1356 HD12 LEU A 100      42.823  94.056  47.738  0.00 99.00           H  
ATOM   1357 HD13 LEU A 100      42.926  93.599  46.060  0.00 99.00           H  
ATOM   1358 HD21 LEU A 100      43.446  90.877  49.282  0.00 99.00           H  
ATOM   1359 HD22 LEU A 100      44.777  92.021  49.244  0.00 99.00           H  
ATOM   1360 HD23 LEU A 100      43.143  92.589  49.497  0.00 99.00           H  
ATOM   1361  N   ALA A 101      43.171  88.142  44.971  1.00 22.52           N  
ATOM   1362  CA  ALA A 101      42.563  86.914  44.478  1.00 10.51           C  
ATOM   1363  C   ALA A 101      43.513  85.734  44.626  1.00 10.07           C  
ATOM   1364  O   ALA A 101      43.103  84.645  45.036  1.00 10.11           O  
ATOM   1365  CB  ALA A 101      42.146  87.086  43.020  1.00 11.37           C  
ATOM   1366  H   ALA A 101      43.318  88.986  44.401  0.00 99.00           H  
ATOM   1367  HA  ALA A 101      41.730  86.725  45.015  0.00 99.00           H  
ATOM   1368  HB1 ALA A 101      41.156  87.205  42.970  0.00 99.00           H  
ATOM   1369  HB2 ALA A 101      42.600  87.891  42.638  0.00 99.00           H  
ATOM   1370  HB3 ALA A 101      42.412  86.275  42.501  0.00 99.00           H  
ATOM   1371  N   LEU A 102      44.793  85.940  44.306  1.00 15.15           N  
ATOM   1372  CA  LEU A 102      45.768  84.861  44.406  1.00 12.77           C  
ATOM   1373  C   LEU A 102      45.915  84.376  45.844  1.00 15.76           C  
ATOM   1374  O   LEU A 102      45.828  83.175  46.119  1.00 15.09           O  
ATOM   1375  CB  LEU A 102      47.112  85.332  43.848  1.00 13.05           C  
ATOM   1376  CG  LEU A 102      48.248  84.315  43.756  1.00 13.04           C  
ATOM   1377  CD1 LEU A 102      48.984  84.502  42.443  1.00 18.11           C  
ATOM   1378  CD2 LEU A 102      49.204  84.463  44.929  1.00  8.68           C  
ATOM   1379  H   LEU A 102      45.018  86.896  43.994  0.00 99.00           H  
ATOM   1380  HA  LEU A 102      45.452  84.088  43.841  0.00 99.00           H  
ATOM   1381  HB2 LEU A 102      46.951  85.681  42.919  0.00 99.00           H  
ATOM   1382  HB3 LEU A 102      47.434  86.087  44.426  0.00 99.00           H  
ATOM   1383  HG  LEU A 102      47.866  83.397  43.796  0.00 99.00           H  
ATOM   1384 HD11 LEU A 102      49.362  85.428  42.397  0.00 99.00           H  
ATOM   1385 HD12 LEU A 102      49.731  83.838  42.377  0.00 99.00           H  
ATOM   1386 HD13 LEU A 102      48.352  84.365  41.679  0.00 99.00           H  
ATOM   1387 HD21 LEU A 102      48.708  84.315  45.785  0.00 99.00           H  
ATOM   1388 HD22 LEU A 102      49.939  83.789  44.850  0.00 99.00           H  
ATOM   1389 HD23 LEU A 102      49.596  85.384  44.927  0.00 99.00           H  
ATOM   1390  N   ASP A 103      46.082  85.301  46.809  1.00 13.56           N  
ATOM   1391  CA  ASP A 103      46.179  84.953  48.238  1.00 14.24           C  
ATOM   1392  C   ASP A 103      44.915  84.261  48.787  1.00 14.53           C  
ATOM   1393  O   ASP A 103      45.048  83.263  49.500  1.00  9.34           O  
ATOM   1394  CB  ASP A 103      46.638  86.083  49.200  1.00 16.94           C  
ATOM   1395  CG  ASP A 103      48.081  86.579  49.050  1.00 25.77           C  
ATOM   1396  OD1 ASP A 103      48.699  86.342  47.991  1.00 23.88           O  
ATOM   1397  OD2 ASP A 103      48.562  87.190  50.033  1.00 21.64           O1-
ATOM   1398  H   ASP A 103      46.184  86.284  46.559  0.00 99.00           H  
ATOM   1399  HA  ASP A 103      46.963  84.193  48.288  0.00 99.00           H  
ATOM   1400  HB2 ASP A 103      45.970  86.940  49.105  0.00 99.00           H  
ATOM   1401  HB3 ASP A 103      46.559  85.704  50.218  0.00 99.00           H  
ATOM   1402  N   TYR A 104      43.712  84.749  48.445  1.00 15.98           N  
ATOM   1403  CA  TYR A 104      42.452  84.102  48.849  1.00 17.96           C  
ATOM   1404  C   TYR A 104      42.256  82.710  48.227  1.00 22.40           C  
ATOM   1405  O   TYR A 104      41.877  81.784  48.943  1.00 26.90           O  
ATOM   1406  CB  TYR A 104      41.232  85.012  48.610  1.00 16.95           C  
ATOM   1407  CG  TYR A 104      40.857  85.831  49.831  1.00 18.47           C  
ATOM   1408  CD1 TYR A 104      41.523  87.040  50.105  1.00 23.72           C  
ATOM   1409  CD2 TYR A 104      39.870  85.359  50.725  1.00 23.65           C  
ATOM   1410  CE1 TYR A 104      41.221  87.759  51.275  1.00 25.52           C  
ATOM   1411  CE2 TYR A 104      39.563  86.087  51.891  1.00 30.15           C  
ATOM   1412  CZ  TYR A 104      40.249  87.285  52.169  1.00 28.07           C  
ATOM   1413  OH  TYR A 104      39.987  88.006  53.294  1.00 26.47           O  
ATOM   1414  H   TYR A 104      43.655  85.581  47.862  0.00 99.00           H  
ATOM   1415  HA  TYR A 104      42.513  83.946  49.927  0.00 99.00           H  
ATOM   1416  HB2 TYR A 104      41.381  85.645  47.736  0.00 99.00           H  
ATOM   1417  HB3 TYR A 104      40.358  84.402  48.379  0.00 99.00           H  
ATOM   1418  HD1 TYR A 104      42.282  87.413  49.434  0.00 99.00           H  
ATOM   1419  HD2 TYR A 104      39.351  84.431  50.529  0.00 99.00           H  
ATOM   1420  HE1 TYR A 104      41.740  88.682  51.491  0.00 99.00           H  
ATOM   1421  HE2 TYR A 104      38.806  85.713  52.564  0.00 99.00           H  
ATOM   1422  HH  TYR A 104      39.213  87.722  53.791  0.00 99.00           H  
ATOM   1423  N   VAL A 105      42.554  82.560  46.927  1.00 26.30           N  
ATOM   1424  CA  VAL A 105      42.384  81.271  46.265  1.00 23.75           C  
ATOM   1425  C   VAL A 105      43.384  80.258  46.806  1.00 15.11           C  
ATOM   1426  O   VAL A 105      43.044  79.091  47.036  1.00 41.72           O  
ATOM   1427  CB  VAL A 105      42.507  81.434  44.736  1.00 10.90           C  
ATOM   1428  CG1 VAL A 105      42.638  80.078  44.052  1.00 11.46           C  
ATOM   1429  CG2 VAL A 105      41.308  82.190  44.185  1.00 11.53           C  
ATOM   1430  H   VAL A 105      42.791  83.435  46.436  0.00 99.00           H  
ATOM   1431  HA  VAL A 105      41.459  80.934  46.468  0.00 99.00           H  
ATOM   1432  HB  VAL A 105      43.348  81.935  44.552  0.00 99.00           H  
ATOM   1433 HG11 VAL A 105      43.176  79.465  44.629  0.00 99.00           H  
ATOM   1434 HG12 VAL A 105      41.728  79.688  43.908  0.00 99.00           H  
ATOM   1435 HG13 VAL A 105      43.095  80.192  43.171  0.00 99.00           H  
ATOM   1436 HG21 VAL A 105      40.568  82.171  44.857  0.00 99.00           H  
ATOM   1437 HG22 VAL A 105      41.571  83.138  44.003  0.00 99.00           H  
ATOM   1438 HG23 VAL A 105      41.005  81.756  43.337  0.00 99.00           H  
ATOM   1439  N   VAL A 106      44.625  80.688  47.042  1.00  9.49           N  
ATOM   1440  CA  VAL A 106      45.646  79.757  47.512  1.00  9.30           C  
ATOM   1441  C   VAL A 106      45.388  79.350  48.959  1.00  9.15           C  
ATOM   1442  O   VAL A 106      45.581  78.186  49.328  1.00 38.57           O  
ATOM   1443  CB  VAL A 106      47.052  80.357  47.327  1.00  8.89           C  
ATOM   1444  CG1 VAL A 106      48.090  79.503  48.031  1.00  8.77           C  
ATOM   1445  CG2 VAL A 106      47.382  80.458  45.846  1.00 36.05           C  
ATOM   1446  H   VAL A 106      44.787  81.687  46.871  0.00 99.00           H  
ATOM   1447  HA  VAL A 106      45.600  78.927  46.944  0.00 99.00           H  
ATOM   1448  HB  VAL A 106      47.059  81.250  47.766  0.00 99.00           H  
ATOM   1449 HG11 VAL A 106      48.721  80.091  48.537  0.00 99.00           H  
ATOM   1450 HG12 VAL A 106      47.635  78.879  48.668  0.00 99.00           H  
ATOM   1451 HG13 VAL A 106      48.602  78.971  47.355  0.00 99.00           H  
ATOM   1452 HG21 VAL A 106      46.772  81.123  45.415  0.00 99.00           H  
ATOM   1453 HG22 VAL A 106      48.331  80.755  45.738  0.00 99.00           H  
ATOM   1454 HG23 VAL A 106      47.260  79.563  45.417  0.00 99.00           H  
ATOM   1455  N   SER A 107      44.940  80.281  49.809  1.00  8.88           N  
ATOM   1456  CA  SER A 107      44.624  79.975  51.206  1.00 22.63           C  
ATOM   1457  C   SER A 107      43.385  79.074  51.367  1.00 26.47           C  
ATOM   1458  O   SER A 107      43.404  78.161  52.194  1.00 24.64           O  
ATOM   1459  CB  SER A 107      44.534  81.278  51.999  1.00  8.66           C  
ATOM   1460  OG  SER A 107      43.557  82.141  51.466  1.00 13.20           O  
ATOM   1461  H   SER A 107      44.791  81.231  49.492  0.00 99.00           H  
ATOM   1462  HA  SER A 107      45.466  79.420  51.623  0.00 99.00           H  
ATOM   1463  HB2 SER A 107      44.299  81.070  53.044  0.00 99.00           H  
ATOM   1464  HB3 SER A 107      45.497  81.786  51.966  0.00 99.00           H  
ATOM   1465  HG  SER A 107      43.962  82.603  50.712  0.00 99.00           H  
ATOM   1466  N   ASN A 108      42.366  79.284  50.524  1.00 16.30           N  
ATOM   1467  CA  ASN A 108      41.210  78.395  50.420  1.00 16.21           C  
ATOM   1468  C   ASN A 108      41.630  76.993  49.940  1.00 15.38           C  
ATOM   1469  O   ASN A 108      41.244  76.002  50.561  1.00 15.76           O  
ATOM   1470  CB  ASN A 108      40.156  79.015  49.485  1.00 18.93           C  
ATOM   1471  CG  ASN A 108      38.786  78.342  49.589  1.00 19.90           C  
ATOM   1472  ND2 ASN A 108      38.523  77.305  48.801  0.00 99.00           N  
ATOM   1473  OD1 ASN A 108      37.942  78.785  50.361  0.00 99.00           O  
ATOM   1474  H   ASN A 108      42.378  80.109  49.930  0.00 99.00           H  
ATOM   1475  HA  ASN A 108      40.766  78.261  51.410  0.00 99.00           H  
ATOM   1476  HB2 ASN A 108      40.008  80.056  49.774  0.00 99.00           H  
ATOM   1477  HB3 ASN A 108      40.506  79.046  48.456  0.00 99.00           H  
ATOM   1478 HD21 ASN A 108      39.212  76.939  48.141  0.00 99.00           H  
ATOM   1479 HD22 ASN A 108      37.627  76.848  48.876  0.00 99.00           H  
ATOM   1480  N   ALA A 109      42.458  76.935  48.885  1.00 17.94           N  
ATOM   1481  CA  ALA A 109      42.986  75.691  48.322  1.00 20.74           C  
ATOM   1482  C   ALA A 109      43.812  74.888  49.338  1.00 26.07           C  
ATOM   1483  O   ALA A 109      43.642  73.676  49.412  1.00 33.76           O  
ATOM   1484  CB  ALA A 109      43.798  75.975  47.050  1.00 17.15           C  
ATOM   1485  H   ALA A 109      42.727  77.789  48.404  0.00 99.00           H  
ATOM   1486  HA  ALA A 109      42.131  75.072  48.043  0.00 99.00           H  
ATOM   1487  HB1 ALA A 109      43.183  76.457  46.290  0.00 99.00           H  
ATOM   1488  HB2 ALA A 109      44.652  76.623  47.250  0.00 99.00           H  
ATOM   1489  HB3 ALA A 109      44.183  75.052  46.616  0.00 99.00           H  
ATOM   1490  N   ARG A 110      44.620  75.583  50.152  1.00 18.97           N  
ATOM   1491  CA  ARG A 110      45.336  75.043  51.308  1.00 11.68           C  
ATOM   1492  C   ARG A 110      44.402  74.355  52.318  1.00 10.98           C  
ATOM   1493  O   ARG A 110      44.632  73.191  52.640  1.00 11.50           O  
ATOM   1494  CB  ARG A 110      46.178  76.174  51.936  1.00 10.12           C  
ATOM   1495  CG  ARG A 110      46.782  75.919  53.337  1.00 19.66           C  
ATOM   1496  CD  ARG A 110      47.448  77.177  53.919  1.00 27.00           C  
ATOM   1497  NE  ARG A 110      48.405  77.771  52.975  1.00 31.00           N  
ATOM   1498  CZ  ARG A 110      49.521  77.196  52.502  1.00 26.31           C  
ATOM   1499  NH1 ARG A 110      49.962  76.019  52.952  1.00 22.88           N1+
ATOM   1500  NH2 ARG A 110      50.228  77.810  51.556  1.00 22.11           N1+
ATOM   1501  H   ARG A 110      44.741  76.574  49.965  0.00 99.00           H  
ATOM   1502  HA  ARG A 110      46.022  74.282  50.929  0.00 99.00           H  
ATOM   1503  HB2 ARG A 110      46.973  76.421  51.231  0.00 99.00           H  
ATOM   1504  HB3 ARG A 110      45.569  77.069  52.011  0.00 99.00           H  
ATOM   1505  HG2 ARG A 110      45.962  75.693  54.019  0.00 99.00           H  
ATOM   1506  HG3 ARG A 110      47.435  75.047  53.367  0.00 99.00           H  
ATOM   1507  HD2 ARG A 110      46.712  77.896  54.281  0.00 99.00           H  
ATOM   1508  HD3 ARG A 110      48.047  76.891  54.782  0.00 99.00           H  
ATOM   1509  HE  ARG A 110      48.138  78.671  52.604  0.00 99.00           H  
ATOM   1510 HH11 ARG A 110      49.460  75.483  53.639  0.00 99.00           H  
ATOM   1511 HH12 ARG A 110      50.861  75.684  52.595  0.00 99.00           H  
ATOM   1512 HH21 ARG A 110      49.987  78.718  51.193  0.00 99.00           H  
ATOM   1513 HH22 ARG A 110      51.151  77.432  51.345  0.00 99.00           H  
ATOM   1514  N   VAL A 111      43.363  75.072  52.774  1.00 14.28           N  
ATOM   1515  CA  VAL A 111      42.365  74.551  53.712  1.00 20.11           C  
ATOM   1516  C   VAL A 111      41.643  73.310  53.149  1.00 16.74           C  
ATOM   1517  O   VAL A 111      41.530  72.307  53.858  1.00 17.66           O  
ATOM   1518  CB  VAL A 111      41.322  75.640  54.115  1.00 18.07           C  
ATOM   1519  CG1 VAL A 111      40.060  75.125  54.844  1.00 23.32           C  
ATOM   1520  CG2 VAL A 111      41.980  76.722  54.986  1.00 13.74           C  
ATOM   1521  H   VAL A 111      43.228  76.023  52.447  0.00 99.00           H  
ATOM   1522  HA  VAL A 111      42.899  74.232  54.610  0.00 99.00           H  
ATOM   1523  HB  VAL A 111      40.982  76.134  53.204  0.00 99.00           H  
ATOM   1524 HG11 VAL A 111      39.426  74.517  54.198  0.00 99.00           H  
ATOM   1525 HG12 VAL A 111      40.323  74.525  55.716  0.00 99.00           H  
ATOM   1526 HG13 VAL A 111      39.442  75.955  55.191  0.00 99.00           H  
ATOM   1527 HG21 VAL A 111      41.300  77.554  55.171  0.00 99.00           H  
ATOM   1528 HG22 VAL A 111      42.261  76.305  55.952  0.00 99.00           H  
ATOM   1529 HG23 VAL A 111      42.879  77.133  54.528  0.00 99.00           H  
ATOM   1530  N   MET A 112      41.228  73.375  51.870  1.00 15.19           N  
ATOM   1531  CA  MET A 112      40.564  72.228  51.259  1.00 16.64           C  
ATOM   1532  C   MET A 112      41.530  71.074  51.025  1.00 13.88           C  
ATOM   1533  O   MET A 112      41.136  69.908  51.129  1.00 14.84           O  
ATOM   1534  CB  MET A 112      39.894  72.645  49.952  1.00 17.26           C  
ATOM   1535  CG  MET A 112      38.841  73.718  50.151  1.00 33.64           C  
ATOM   1536  SD  MET A 112      37.407  73.501  49.085  1.00 50.75           S  
ATOM   1537  CE  MET A 112      38.157  73.732  47.485  1.00 41.47           C  
ATOM   1538  H   MET A 112      41.360  74.281  51.414  0.00 99.00           H  
ATOM   1539  HA  MET A 112      39.844  71.908  51.890  0.00 99.00           H  
ATOM   1540  HB2 MET A 112      40.593  72.996  49.322  0.00 99.00           H  
ATOM   1541  HB3 MET A 112      39.457  71.842  49.538  0.00 99.00           H  
ATOM   1542  HG2 MET A 112      38.562  73.721  51.141  0.00 99.00           H  
ATOM   1543  HG3 MET A 112      39.276  74.636  49.992  0.00 99.00           H  
ATOM   1544  HE1 MET A 112      38.837  73.014  47.321  0.00 99.00           H  
ATOM   1545  HE2 MET A 112      37.454  73.688  46.771  0.00 99.00           H  
ATOM   1546  HE3 MET A 112      38.608  74.627  47.446  0.00 99.00           H  
ATOM   1547  N   ASN A 113      42.792  71.376  50.720  1.00 13.24           N  
ATOM   1548  CA  ASN A 113      43.785  70.319  50.559  1.00 20.74           C  
ATOM   1549  C   ASN A 113      44.015  69.579  51.873  1.00 17.96           C  
ATOM   1550  O   ASN A 113      44.054  68.342  51.902  1.00 14.75           O  
ATOM   1551  CB  ASN A 113      45.089  70.914  50.029  1.00 26.38           C  
ATOM   1552  CG  ASN A 113      46.154  69.867  49.784  1.00 42.97           C  
ATOM   1553  ND2 ASN A 113      46.201  69.345  48.563  0.00 99.00           N  
ATOM   1554  OD1 ASN A 113      46.928  69.528  50.680  0.00 99.00           O  
ATOM   1555  H   ASN A 113      42.993  72.379  50.613  0.00 99.00           H  
ATOM   1556  HA  ASN A 113      43.407  69.650  49.908  0.00 99.00           H  
ATOM   1557  HB2 ASN A 113      44.897  71.381  49.169  0.00 99.00           H  
ATOM   1558  HB3 ASN A 113      45.432  71.567  50.701  0.00 99.00           H  
ATOM   1559 HD21 ASN A 113      45.556  69.656  47.864  0.00 99.00           H  
ATOM   1560 HD22 ASN A 113      46.878  68.645  48.342  0.00 99.00           H  
ATOM   1561  N   LEU A 114      44.152  70.324  52.973  1.00 25.85           N  
ATOM   1562  CA  LEU A 114      44.324  69.697  54.281  1.00 13.71           C  
ATOM   1563  C   LEU A 114      43.104  68.873  54.667  1.00 14.69           C  
ATOM   1564  O   LEU A 114      43.236  67.805  55.275  1.00 27.72           O  
ATOM   1565  CB  LEU A 114      44.600  70.765  55.336  1.00 15.35           C  
ATOM   1566  CG  LEU A 114      45.944  71.469  55.191  1.00 17.80           C  
ATOM   1567  CD1 LEU A 114      46.014  72.663  56.107  1.00 11.71           C  
ATOM   1568  CD2 LEU A 114      47.067  70.495  55.489  1.00 15.00           C  
ATOM   1569  H   LEU A 114      44.127  71.342  52.820  0.00 99.00           H  
ATOM   1570  HA  LEU A 114      45.124  69.083  54.239  0.00 99.00           H  
ATOM   1571  HB2 LEU A 114      43.892  71.455  55.266  0.00 99.00           H  
ATOM   1572  HB3 LEU A 114      44.585  70.328  56.224  0.00 99.00           H  
ATOM   1573  HG  LEU A 114      46.053  71.766  54.241  0.00 99.00           H  
ATOM   1574 HD11 LEU A 114      45.904  72.370  57.060  0.00 99.00           H  
ATOM   1575 HD12 LEU A 114      46.900  73.121  56.006  0.00 99.00           H  
ATOM   1576 HD13 LEU A 114      45.283  73.312  55.879  0.00 99.00           H  
ATOM   1577 HD21 LEU A 114      47.026  69.726  54.849  0.00 99.00           H  
ATOM   1578 HD22 LEU A 114      47.949  70.958  55.394  0.00 99.00           H  
ATOM   1579 HD23 LEU A 114      46.975  70.150  56.425  0.00 99.00           H  
ATOM   1580  N   LEU A 115      41.905  69.356  54.332  1.00 14.77           N  
ATOM   1581  CA  LEU A 115      40.703  68.562  54.571  1.00 15.84           C  
ATOM   1582  C   LEU A 115      40.726  67.269  53.762  1.00 17.81           C  
ATOM   1583  O   LEU A 115      40.333  66.208  54.260  1.00 20.47           O  
ATOM   1584  CB  LEU A 115      39.459  69.384  54.245  1.00 15.85           C  
ATOM   1585  CG  LEU A 115      39.030  70.400  55.302  1.00 15.50           C  
ATOM   1586  CD1 LEU A 115      37.988  71.349  54.738  1.00 15.45           C  
ATOM   1587  CD2 LEU A 115      38.501  69.697  56.537  1.00 16.41           C  
ATOM   1588  H   LEU A 115      41.906  70.291  53.911  0.00 99.00           H  
ATOM   1589  HA  LEU A 115      40.666  68.323  55.549  0.00 99.00           H  
ATOM   1590  HB2 LEU A 115      39.636  69.887  53.404  0.00 99.00           H  
ATOM   1591  HB3 LEU A 115      38.701  68.753  54.113  0.00 99.00           H  
ATOM   1592  HG  LEU A 115      39.831  70.922  55.595  0.00 99.00           H  
ATOM   1593 HD11 LEU A 115      37.184  70.830  54.444  0.00 99.00           H  
ATOM   1594 HD12 LEU A 115      37.718  72.008  55.442  0.00 99.00           H  
ATOM   1595 HD13 LEU A 115      38.370  71.840  53.954  0.00 99.00           H  
ATOM   1596 HD21 LEU A 115      39.217  69.112  56.924  0.00 99.00           H  
ATOM   1597 HD22 LEU A 115      38.225  70.376  57.220  0.00 99.00           H  
ATOM   1598 HD23 LEU A 115      37.710  69.133  56.292  0.00 99.00           H  
ATOM   1599  N   ILE A 116      41.189  67.338  52.509  1.00 19.65           N  
ATOM   1600  CA  ILE A 116      41.298  66.136  51.685  1.00 17.47           C  
ATOM   1601  C   ILE A 116      42.253  65.133  52.324  1.00 33.23           C  
ATOM   1602  O   ILE A 116      41.962  63.932  52.392  1.00 24.08           O  
ATOM   1603  CB  ILE A 116      41.737  66.507  50.255  1.00 23.87           C  
ATOM   1604  CG1 ILE A 116      40.614  67.242  49.518  1.00 17.20           C  
ATOM   1605  CG2 ILE A 116      42.161  65.268  49.484  1.00 18.18           C  
ATOM   1606  CD1 ILE A 116      41.046  67.865  48.206  1.00 16.83           C  
ATOM   1607  H   ILE A 116      41.453  68.282  52.190  0.00 99.00           H  
ATOM   1608  HA  ILE A 116      40.390  65.709  51.687  0.00 99.00           H  
ATOM   1609  HB  ILE A 116      42.515  67.123  50.324  0.00 99.00           H  
ATOM   1610 HG12 ILE A 116      39.875  66.593  49.341  0.00 99.00           H  
ATOM   1611 HG13 ILE A 116      40.268  67.964  50.117  0.00 99.00           H  
ATOM   1612 HG21 ILE A 116      42.488  65.532  48.579  0.00 99.00           H  
ATOM   1613 HG22 ILE A 116      42.893  64.801  49.978  0.00 99.00           H  
ATOM   1614 HG23 ILE A 116      41.381  64.651  49.388  0.00 99.00           H  
ATOM   1615 HD11 ILE A 116      41.383  67.150  47.596  0.00 99.00           H  
ATOM   1616 HD12 ILE A 116      40.265  68.324  47.785  0.00 99.00           H  
ATOM   1617 HD13 ILE A 116      41.771  68.528  48.379  0.00 99.00           H  
ATOM   1618  N   ILE A 117      43.403  65.612  52.805  1.00 18.86           N  
ATOM   1619  CA  ILE A 117      44.369  64.729  53.457  1.00 19.95           C  
ATOM   1620  C   ILE A 117      43.761  64.099  54.707  1.00 26.26           C  
ATOM   1621  O   ILE A 117      43.897  62.889  54.950  1.00 19.43           O  
ATOM   1622  CB  ILE A 117      45.658  65.505  53.787  1.00 21.41           C  
ATOM   1623  CG1 ILE A 117      46.379  65.927  52.507  1.00 16.07           C  
ATOM   1624  CG2 ILE A 117      46.573  64.685  54.672  1.00 25.17           C  
ATOM   1625  CD1 ILE A 117      47.655  66.694  52.761  1.00 15.24           C  
ATOM   1626  H   ILE A 117      43.543  66.626  52.679  0.00 99.00           H  
ATOM   1627  HA  ILE A 117      44.544  63.980  52.814  0.00 99.00           H  
ATOM   1628  HB  ILE A 117      45.401  66.329  54.283  0.00 99.00           H  
ATOM   1629 HG12 ILE A 117      46.591  65.107  51.980  0.00 99.00           H  
ATOM   1630 HG13 ILE A 117      45.759  66.501  51.974  0.00 99.00           H  
ATOM   1631 HG21 ILE A 117      47.376  65.226  54.920  0.00 99.00           H  
ATOM   1632 HG22 ILE A 117      46.087  64.417  55.504  0.00 99.00           H  
ATOM   1633 HG23 ILE A 117      46.867  63.864  54.184  0.00 99.00           H  
ATOM   1634 HD11 ILE A 117      48.286  66.126  53.289  0.00 99.00           H  
ATOM   1635 HD12 ILE A 117      48.076  66.940  51.889  0.00 99.00           H  
ATOM   1636 HD13 ILE A 117      47.446  67.525  53.276  0.00 99.00           H  
ATOM   1637  N   SER A 118      43.074  64.913  55.515  1.00 23.21           N  
ATOM   1638  CA  SER A 118      42.497  64.428  56.765  1.00 22.59           C  
ATOM   1639  C   SER A 118      41.446  63.353  56.512  1.00 20.02           C  
ATOM   1640  O   SER A 118      41.464  62.289  57.142  1.00 23.52           O  
ATOM   1641  CB  SER A 118      41.897  65.594  57.549  1.00 18.07           C  
ATOM   1642  OG  SER A 118      42.893  66.542  57.892  1.00 20.12           O  
ATOM   1643  H   SER A 118      42.991  65.889  55.183  0.00 99.00           H  
ATOM   1644  HA  SER A 118      43.237  64.014  57.310  0.00 99.00           H  
ATOM   1645  HB2 SER A 118      41.207  66.039  56.985  0.00 99.00           H  
ATOM   1646  HB3 SER A 118      41.484  65.242  58.383  0.00 99.00           H  
ATOM   1647  HG  SER A 118      43.163  67.053  57.077  0.00 99.00           H  
ATOM   1648  N   PHE A 119      40.516  63.616  55.589  1.00 20.04           N  
ATOM   1649  CA  PHE A 119      39.488  62.628  55.277  1.00 21.42           C  
ATOM   1650  C   PHE A 119      40.090  61.375  54.655  1.00 28.97           C  
ATOM   1651  O   PHE A 119      39.624  60.260  54.919  1.00 23.71           O  
ATOM   1652  CB  PHE A 119      38.435  63.232  54.350  1.00 21.34           C  
ATOM   1653  CG  PHE A 119      37.318  63.919  55.072  1.00 25.84           C  
ATOM   1654  CD1 PHE A 119      36.289  63.184  55.634  1.00 22.98           C  
ATOM   1655  CD2 PHE A 119      37.294  65.301  55.192  1.00 23.69           C  
ATOM   1656  CE1 PHE A 119      35.257  63.807  56.303  1.00 22.96           C  
ATOM   1657  CE2 PHE A 119      36.260  65.930  55.858  1.00 20.42           C  
ATOM   1658  CZ  PHE A 119      35.241  65.181  56.413  1.00 21.80           C  
ATOM   1659  H   PHE A 119      40.590  64.536  55.139  0.00 99.00           H  
ATOM   1660  HA  PHE A 119      39.075  62.349  56.153  0.00 99.00           H  
ATOM   1661  HB2 PHE A 119      38.886  63.899  53.774  0.00 99.00           H  
ATOM   1662  HB3 PHE A 119      38.049  62.497  53.812  0.00 99.00           H  
ATOM   1663  HD1 PHE A 119      36.293  62.188  55.558  0.00 99.00           H  
ATOM   1664  HD2 PHE A 119      38.032  65.844  54.792  0.00 99.00           H  
ATOM   1665  HE1 PHE A 119      34.516  63.253  56.707  0.00 99.00           H  
ATOM   1666  HE2 PHE A 119      36.254  66.942  55.936  0.00 99.00           H  
ATOM   1667  HZ  PHE A 119      34.489  65.635  56.896  0.00 99.00           H  
ATOM   1668  N   ASP A 120      41.128  61.536  53.832  1.00 21.67           N  
ATOM   1669  CA  ASP A 120      41.758  60.378  53.204  1.00 22.62           C  
ATOM   1670  C   ASP A 120      42.375  59.462  54.250  1.00 23.39           C  
ATOM   1671  O   ASP A 120      42.190  58.239  54.213  1.00 24.83           O  
ATOM   1672  CB  ASP A 120      42.814  60.831  52.201  1.00 21.81           C  
ATOM   1673  CG  ASP A 120      43.474  59.667  51.498  1.00 29.13           C  
ATOM   1674  OD1 ASP A 120      42.887  59.154  50.524  1.00 40.92           O  
ATOM   1675  OD2 ASP A 120      44.570  59.254  51.925  1.00 37.04           O1-
ATOM   1676  H   ASP A 120      41.430  62.508  53.688  0.00 99.00           H  
ATOM   1677  HA  ASP A 120      41.030  59.856  52.745  0.00 99.00           H  
ATOM   1678  HB2 ASP A 120      42.369  61.405  51.524  0.00 99.00           H  
ATOM   1679  HB3 ASP A 120      43.506  61.344  52.693  0.00 99.00           H  
ATOM   1680  N   ARG A 121      43.119  60.041  55.194  1.00 33.26           N  
ATOM   1681  CA  ARG A 121      43.703  59.240  56.265  1.00 25.85           C  
ATOM   1682  C   ARG A 121      42.618  58.612  57.134  1.00 24.57           C  
ATOM   1683  O   ARG A 121      42.708  57.432  57.504  1.00 25.97           O  
ATOM   1684  CB  ARG A 121      44.640  60.111  57.102  1.00 26.55           C  
ATOM   1685  CG  ARG A 121      45.458  59.348  58.112  1.00 23.21           C  
ATOM   1686  CD  ARG A 121      46.185  58.206  57.443  1.00 41.19           C  
ATOM   1687  NE  ARG A 121      46.831  57.338  58.418  1.00 44.43           N  
ATOM   1688  CZ  ARG A 121      47.437  56.200  58.111  1.00 35.37           C  
ATOM   1689  NH1 ARG A 121      47.994  55.475  59.068  1.00 37.26           N1+
ATOM   1690  NH2 ARG A 121      47.483  55.787  56.852  1.00 28.41           N1+
ATOM   1691  H   ARG A 121      43.238  61.057  55.102  0.00 99.00           H  
ATOM   1692  HA  ARG A 121      44.254  58.502  55.856  0.00 99.00           H  
ATOM   1693  HB2 ARG A 121      45.264  60.579  56.480  0.00 99.00           H  
ATOM   1694  HB3 ARG A 121      44.084  60.782  57.590  0.00 99.00           H  
ATOM   1695  HG2 ARG A 121      46.133  59.951  58.522  0.00 99.00           H  
ATOM   1696  HG3 ARG A 121      44.861  58.971  58.812  0.00 99.00           H  
ATOM   1697  HD2 ARG A 121      45.523  57.677  56.920  0.00 99.00           H  
ATOM   1698  HD3 ARG A 121      46.876  58.589  56.835  0.00 99.00           H  
ATOM   1699  HE  ARG A 121      46.816  57.621  59.384  0.00 99.00           H  
ATOM   1700 HH11 ARG A 121      47.955  55.750  60.024  0.00 99.00           H  
ATOM   1701 HH12 ARG A 121      48.472  54.617  58.826  0.00 99.00           H  
ATOM   1702 HH21 ARG A 121      47.038  56.332  56.136  0.00 99.00           H  
ATOM   1703 HH22 ARG A 121      47.953  54.940  56.616  0.00 99.00           H  
ATOM   1704  N   TYR A 122      41.575  59.386  57.452  1.00 24.15           N  
ATOM   1705  CA  TYR A 122      40.489  58.878  58.284  1.00 36.92           C  
ATOM   1706  C   TYR A 122      39.814  57.669  57.647  1.00 38.36           C  
ATOM   1707  O   TYR A 122      39.520  56.681  58.330  1.00 28.31           O  
ATOM   1708  CB  TYR A 122      39.473  59.992  58.541  1.00 24.65           C  
ATOM   1709  CG  TYR A 122      38.176  59.525  59.159  1.00 28.38           C  
ATOM   1710  CD1 TYR A 122      38.087  59.260  60.520  1.00 26.76           C  
ATOM   1711  CD2 TYR A 122      37.035  59.360  58.382  1.00 31.79           C  
ATOM   1712  CE1 TYR A 122      36.899  58.836  61.085  1.00 28.10           C  
ATOM   1713  CE2 TYR A 122      35.845  58.936  58.941  1.00 27.95           C  
ATOM   1714  CZ  TYR A 122      35.783  58.677  60.292  1.00 28.69           C  
ATOM   1715  OH  TYR A 122      34.599  58.255  60.848  1.00 42.34           O  
ATOM   1716  H   TYR A 122      41.609  60.344  57.068  0.00 99.00           H  
ATOM   1717  HA  TYR A 122      40.877  58.591  59.170  0.00 99.00           H  
ATOM   1718  HB2 TYR A 122      39.891  60.659  59.157  0.00 99.00           H  
ATOM   1719  HB3 TYR A 122      39.262  60.430  57.668  0.00 99.00           H  
ATOM   1720  HD1 TYR A 122      38.895  59.377  61.099  0.00 99.00           H  
ATOM   1721  HD2 TYR A 122      37.079  59.552  57.401  0.00 99.00           H  
ATOM   1722  HE1 TYR A 122      36.849  58.646  62.070  0.00 99.00           H  
ATOM   1723  HE2 TYR A 122      35.033  58.818  58.367  0.00 99.00           H  
ATOM   1724  HH  TYR A 122      34.627  58.407  61.835  0.00 99.00           H  
ATOM   1725  N   PHE A 123      39.564  57.727  56.336  1.00 29.70           N  
ATOM   1726  CA  PHE A 123      38.969  56.587  55.649  1.00 28.25           C  
ATOM   1727  C   PHE A 123      39.948  55.428  55.534  1.00 36.47           C  
ATOM   1728  O   PHE A 123      39.533  54.265  55.576  1.00 30.89           O  
ATOM   1729  CB  PHE A 123      38.477  57.007  54.264  1.00 27.92           C  
ATOM   1730  CG  PHE A 123      37.299  57.933  54.298  1.00 32.38           C  
ATOM   1731  CD1 PHE A 123      36.300  57.769  55.243  1.00 28.34           C  
ATOM   1732  CD2 PHE A 123      37.192  58.974  53.390  1.00 26.38           C  
ATOM   1733  CE1 PHE A 123      35.218  58.620  55.280  1.00 28.10           C  
ATOM   1734  CE2 PHE A 123      36.110  59.829  53.421  1.00 26.13           C  
ATOM   1735  CZ  PHE A 123      35.121  59.651  54.369  1.00 26.99           C  
ATOM   1736  H   PHE A 123      39.819  58.611  55.878  0.00 99.00           H  
ATOM   1737  HA  PHE A 123      38.203  56.267  56.222  0.00 99.00           H  
ATOM   1738  HB2 PHE A 123      39.221  57.472  53.807  0.00 99.00           H  
ATOM   1739  HB3 PHE A 123      38.211  56.188  53.777  0.00 99.00           H  
ATOM   1740  HD1 PHE A 123      36.365  57.027  55.908  0.00 99.00           H  
ATOM   1741  HD2 PHE A 123      37.911  59.106  52.703  0.00 99.00           H  
ATOM   1742  HE1 PHE A 123      34.497  58.484  55.975  0.00 99.00           H  
ATOM   1743  HE2 PHE A 123      36.045  60.584  52.748  0.00 99.00           H  
ATOM   1744  HZ  PHE A 123      34.333  60.269  54.397  0.00 99.00           H  
ATOM   1745  N   CYS A 124      41.245  55.720  55.387  1.00 44.56           N  
ATOM   1746  CA  CYS A 124      42.237  54.650  55.364  1.00 29.27           C  
ATOM   1747  C   CYS A 124      42.266  53.881  56.678  1.00 30.41           C  
ATOM   1748  O   CYS A 124      42.506  52.670  56.681  1.00 31.97           O  
ATOM   1749  CB  CYS A 124      43.624  55.216  55.057  1.00 28.27           C  
ATOM   1750  SG  CYS A 124      43.946  55.527  53.312  1.00 41.53           S  
ATOM   1751  H   CYS A 124      41.465  56.718  55.296  0.00 99.00           H  
ATOM   1752  HA  CYS A 124      41.988  54.005  54.629  0.00 99.00           H  
ATOM   1753  HB2 CYS A 124      43.723  56.078  55.556  0.00 99.00           H  
ATOM   1754  HB3 CYS A 124      44.304  54.561  55.393  0.00 99.00           H  
ATOM   1755  HG  CYS A 124      44.053  56.511  53.160  0.00 99.00           H  
ATOM   1756  N   VAL A 125      42.024  54.559  57.796  1.00 29.81           N  
ATOM   1757  CA  VAL A 125      42.075  53.891  59.093  1.00 30.98           C  
ATOM   1758  C   VAL A 125      40.735  53.253  59.456  1.00 49.10           C  
ATOM   1759  O   VAL A 125      40.697  52.179  60.061  1.00 34.10           O  
ATOM   1760  CB  VAL A 125      42.540  54.889  60.172  1.00 42.97           C  
ATOM   1761  CG1 VAL A 125      42.605  54.218  61.534  1.00 31.21           C  
ATOM   1762  CG2 VAL A 125      43.898  55.464  59.801  1.00 41.43           C  
ATOM   1763  H   VAL A 125      41.806  55.558  57.670  0.00 99.00           H  
ATOM   1764  HA  VAL A 125      42.764  53.155  59.041  0.00 99.00           H  
ATOM   1765  HB  VAL A 125      41.854  55.608  60.233  0.00 99.00           H  
ATOM   1766 HG11 VAL A 125      43.450  53.688  61.606  0.00 99.00           H  
ATOM   1767 HG12 VAL A 125      42.589  54.914  62.252  0.00 99.00           H  
ATOM   1768 HG13 VAL A 125      41.821  53.608  61.646  0.00 99.00           H  
ATOM   1769 HG21 VAL A 125      43.768  56.296  59.261  0.00 99.00           H  
ATOM   1770 HG22 VAL A 125      44.405  55.680  60.635  0.00 99.00           H  
ATOM   1771 HG23 VAL A 125      44.406  54.791  59.264  0.00 99.00           H  
ATOM   1772  N   THR A 126      39.620  53.884  59.089  1.00 45.21           N  
ATOM   1773  CA  THR A 126      38.311  53.409  59.518  1.00 37.90           C  
ATOM   1774  C   THR A 126      37.685  52.397  58.567  1.00 38.74           C  
ATOM   1775  O   THR A 126      36.782  51.662  58.981  1.00 50.00           O  
ATOM   1776  CB  THR A 126      37.352  54.590  59.702  1.00 32.40           C  
ATOM   1777  CG2 THR A 126      37.815  55.470  60.850  1.00 31.42           C  
ATOM   1778  OG1 THR A 126      37.303  55.367  58.498  1.00 34.21           O  
ATOM   1779  H   THR A 126      39.764  54.715  58.492  0.00 99.00           H  
ATOM   1780  HA  THR A 126      38.414  52.965  60.429  0.00 99.00           H  
ATOM   1781  HB  THR A 126      36.413  54.231  59.885  0.00 99.00           H  
ATOM   1782  HG1 THR A 126      38.137  55.922  58.406  0.00 99.00           H  
ATOM   1783 HG21 THR A 126      37.182  55.383  61.623  0.00 99.00           H  
ATOM   1784 HG22 THR A 126      38.733  55.192  61.145  0.00 99.00           H  
ATOM   1785 HG23 THR A 126      37.843  56.429  60.556  0.00 99.00           H  
ATOM   1786  N   LYS A 127      38.128  52.340  57.312  1.00 34.40           N  
ATOM   1787  CA  LYS A 127      37.635  51.364  56.340  1.00 40.36           C  
ATOM   1788  C   LYS A 127      38.822  50.666  55.689  1.00 37.86           C  
ATOM   1789  O   LYS A 127      39.113  50.874  54.505  1.00 35.71           O  
ATOM   1790  CB  LYS A 127      36.741  52.029  55.294  1.00 35.39           C  
ATOM   1791  CG  LYS A 127      35.515  52.715  55.872  1.00 35.26           C  
ATOM   1792  CD  LYS A 127      34.474  52.989  54.799  1.00 46.54           C  
ATOM   1793  CE  LYS A 127      35.019  53.895  53.710  1.00 51.17           C  
ATOM   1794  NZ  LYS A 127      33.982  54.210  52.686  1.00 52.34           N1+
ATOM   1795  H   LYS A 127      38.857  53.052  57.080  0.00 99.00           H  
ATOM   1796  HA  LYS A 127      37.081  50.682  56.818  0.00 99.00           H  
ATOM   1797  HB2 LYS A 127      37.284  52.711  54.808  0.00 99.00           H  
ATOM   1798  HB3 LYS A 127      36.435  51.325  54.653  0.00 99.00           H  
ATOM   1799  HG2 LYS A 127      35.111  52.126  56.572  0.00 99.00           H  
ATOM   1800  HG3 LYS A 127      35.790  53.584  56.285  0.00 99.00           H  
ATOM   1801  HD2 LYS A 127      34.202  52.124  54.388  0.00 99.00           H  
ATOM   1802  HD3 LYS A 127      33.688  53.433  55.219  0.00 99.00           H  
ATOM   1803  HE2 LYS A 127      35.340  54.749  54.126  0.00 99.00           H  
ATOM   1804  HE3 LYS A 127      35.793  53.440  53.262  0.00 99.00           H  
ATOM   1805  HZ1 LYS A 127      34.114  53.622  51.889  0.00 99.00           H  
ATOM   1806  HZ2 LYS A 127      33.075  54.050  53.075  0.00 99.00           H  
ATOM   1807  HZ3 LYS A 127      34.067  55.168  52.414  0.00 99.00           H  
ATOM   1808  N   PRO A 128      39.529  49.812  56.439  1.00 37.21           N  
ATOM   1809  CA  PRO A 128      40.767  49.224  55.904  1.00 37.51           C  
ATOM   1810  C   PRO A 128      40.537  48.242  54.770  1.00 50.37           C  
ATOM   1811  O   PRO A 128      41.485  47.941  54.034  1.00 39.14           O  
ATOM   1812  CB  PRO A 128      41.382  48.522  57.126  1.00 38.50           C  
ATOM   1813  CG  PRO A 128      40.605  49.022  58.319  1.00 38.26           C  
ATOM   1814  CD  PRO A 128      39.245  49.340  57.803  1.00 38.26           C  
ATOM   1815  HA  PRO A 128      41.410  49.962  55.618  0.00 99.00           H  
ATOM   1816  HB2 PRO A 128      41.297  47.524  57.041  0.00 99.00           H  
ATOM   1817  HB3 PRO A 128      42.356  48.754  57.215  0.00 99.00           H  
ATOM   1818  HG2 PRO A 128      40.573  48.310  59.029  0.00 99.00           H  
ATOM   1819  HG3 PRO A 128      41.054  49.835  58.703  0.00 99.00           H  
ATOM   1820  HD2 PRO A 128      38.658  48.533  57.778  0.00 99.00           H  
ATOM   1821  HD3 PRO A 128      38.802  50.060  58.336  0.00 99.00           H  
ATOM   1822  N   LEU A 129      39.314  47.739  54.596  1.00 43.62           N  
ATOM   1823  CA  LEU A 129      39.044  46.703  53.606  1.00 42.17           C  
ATOM   1824  C   LEU A 129      38.590  47.278  52.268  1.00 41.57           C  
ATOM   1825  O   LEU A 129      39.072  46.855  51.213  1.00 53.45           O  
ATOM   1826  CB  LEU A 129      37.990  45.727  54.139  1.00 44.30           C  
ATOM   1827  CG  LEU A 129      38.424  44.656  55.147  1.00 51.93           C  
ATOM   1828  CD1 LEU A 129      39.627  43.882  54.626  1.00 53.28           C  
ATOM   1829  CD2 LEU A 129      38.705  45.241  56.526  1.00 50.57           C  
ATOM   1830  H   LEU A 129      38.586  48.144  55.217  0.00 99.00           H  
ATOM   1831  HA  LEU A 129      39.894  46.176  53.452  0.00 99.00           H  
ATOM   1832  HB2 LEU A 129      37.267  46.270  54.579  0.00 99.00           H  
ATOM   1833  HB3 LEU A 129      37.593  45.246  53.350  0.00 99.00           H  
ATOM   1834  HG  LEU A 129      37.662  44.025  55.296  0.00 99.00           H  
ATOM   1835 HD11 LEU A 129      40.389  44.512  54.476  0.00 99.00           H  
ATOM   1836 HD12 LEU A 129      39.894  43.189  55.296  0.00 99.00           H  
ATOM   1837 HD13 LEU A 129      39.389  43.436  53.763  0.00 99.00           H  
ATOM   1838 HD21 LEU A 129      37.877  45.680  56.876  0.00 99.00           H  
ATOM   1839 HD22 LEU A 129      38.983  44.510  57.148  0.00 99.00           H  
ATOM   1840 HD23 LEU A 129      39.439  45.918  56.457  0.00 99.00           H  
ATOM   1841  N   THR A 130      37.672  48.242  52.293  1.00 40.52           N  
ATOM   1842  CA  THR A 130      37.060  48.737  51.064  1.00 49.85           C  
ATOM   1843  C   THR A 130      37.777  49.944  50.474  1.00 44.54           C  
ATOM   1844  O   THR A 130      37.831  50.080  49.245  1.00 49.70           O  
ATOM   1845  CB  THR A 130      35.595  49.103  51.317  1.00 55.55           C  
ATOM   1846  CG2 THR A 130      34.862  47.943  51.975  1.00 59.16           C  
ATOM   1847  OG1 THR A 130      35.527  50.250  52.176  1.00 53.13           O  
ATOM   1848  H   THR A 130      37.437  48.599  53.236  0.00 99.00           H  
ATOM   1849  HA  THR A 130      37.078  47.989  50.375  0.00 99.00           H  
ATOM   1850  HB  THR A 130      35.155  49.347  50.429  0.00 99.00           H  
ATOM   1851  HG1 THR A 130      36.451  50.545  52.438  0.00 99.00           H  
ATOM   1852 HG21 THR A 130      34.818  47.166  51.343  0.00 99.00           H  
ATOM   1853 HG22 THR A 130      35.346  47.662  52.807  0.00 99.00           H  
ATOM   1854 HG23 THR A 130      33.930  48.222  52.217  0.00 99.00           H  
ATOM   1855  N   TYR A 131      38.328  50.821  51.309  1.00 43.53           N  
ATOM   1856  CA  TYR A 131      38.860  52.095  50.831  1.00 34.37           C  
ATOM   1857  C   TYR A 131      40.198  51.980  50.100  1.00 49.30           C  
ATOM   1858  O   TYR A 131      40.347  52.592  49.034  1.00 47.67           O  
ATOM   1859  CB  TYR A 131      38.991  53.086  51.992  1.00 39.10           C  
ATOM   1860  CG  TYR A 131      39.317  54.492  51.541  1.00 30.78           C  
ATOM   1861  CD1 TYR A 131      38.459  55.182  50.693  1.00 30.46           C  
ATOM   1862  CD2 TYR A 131      40.476  55.129  51.957  1.00 29.37           C  
ATOM   1863  CE1 TYR A 131      38.747  56.464  50.270  1.00 28.78           C  
ATOM   1864  CE2 TYR A 131      40.768  56.416  51.544  1.00 37.76           C  
ATOM   1865  CZ  TYR A 131      39.900  57.079  50.698  1.00 27.38           C  
ATOM   1866  OH  TYR A 131      40.185  58.359  50.277  1.00 32.77           O  
ATOM   1867  H   TYR A 131      38.345  50.529  52.302  0.00 99.00           H  
ATOM   1868  HA  TYR A 131      38.184  52.497  50.183  0.00 99.00           H  
ATOM   1869  HB2 TYR A 131      38.127  53.107  52.483  0.00 99.00           H  
ATOM   1870  HB3 TYR A 131      39.723  52.772  52.588  0.00 99.00           H  
ATOM   1871  HD1 TYR A 131      37.613  54.738  50.381  0.00 99.00           H  
ATOM   1872  HD2 TYR A 131      41.109  54.651  52.565  0.00 99.00           H  
ATOM   1873  HE1 TYR A 131      38.115  56.945  49.654  0.00 99.00           H  
ATOM   1874  HE2 TYR A 131      41.606  56.867  51.857  0.00 99.00           H  
ATOM   1875  HH  TYR A 131      41.163  58.527  50.379  0.00 99.00           H  
ATOM   1876  N   PRO A 132      41.199  51.247  50.622  1.00 42.67           N  
ATOM   1877  CA  PRO A 132      42.527  51.275  49.974  1.00 45.56           C  
ATOM   1878  C   PRO A 132      42.521  50.932  48.492  1.00 49.36           C  
ATOM   1879  O   PRO A 132      43.296  51.524  47.730  1.00 53.34           O  
ATOM   1880  CB  PRO A 132      43.324  50.247  50.787  1.00 46.46           C  
ATOM   1881  CG  PRO A 132      42.704  50.285  52.125  1.00 45.83           C  
ATOM   1882  CD  PRO A 132      41.235  50.455  51.869  1.00 43.81           C  
ATOM   1883  HA  PRO A 132      42.971  52.183  50.132  0.00 99.00           H  
ATOM   1884  HB2 PRO A 132      43.245  49.338  50.370  0.00 99.00           H  
ATOM   1885  HB3 PRO A 132      44.292  50.505  50.822  0.00 99.00           H  
ATOM   1886  HG2 PRO A 132      42.880  49.432  52.629  0.00 99.00           H  
ATOM   1887  HG3 PRO A 132      43.062  51.054  52.666  0.00 99.00           H  
ATOM   1888  HD2 PRO A 132      40.780  49.575  51.735  0.00 99.00           H  
ATOM   1889  HD3 PRO A 132      40.786  50.954  52.611  0.00 99.00           H  
ATOM   1890  N   VAL A 133      41.670  50.002  48.054  1.00 44.81           N  
ATOM   1891  CA  VAL A 133      41.645  49.645  46.640  1.00 54.70           C  
ATOM   1892  C   VAL A 133      41.061  50.762  45.782  1.00 51.21           C  
ATOM   1893  O   VAL A 133      41.326  50.811  44.575  1.00 59.42           O  
ATOM   1894  CB  VAL A 133      40.867  48.334  46.425  1.00 60.47           C  
ATOM   1895  CG1 VAL A 133      41.573  47.180  47.124  1.00 62.14           C  
ATOM   1896  CG2 VAL A 133      39.439  48.473  46.923  1.00 59.35           C  
ATOM   1897  H   VAL A 133      41.066  49.583  48.769  0.00 99.00           H  
ATOM   1898  HA  VAL A 133      42.596  49.488  46.339  0.00 99.00           H  
ATOM   1899  HB  VAL A 133      40.875  48.134  45.452  0.00 99.00           H  
ATOM   1900 HG11 VAL A 133      41.737  47.419  48.081  0.00 99.00           H  
ATOM   1901 HG12 VAL A 133      41.000  46.362  47.079  0.00 99.00           H  
ATOM   1902 HG13 VAL A 133      42.446  47.000  46.671  0.00 99.00           H  
ATOM   1903 HG21 VAL A 133      39.015  47.568  46.969  0.00 99.00           H  
ATOM   1904 HG22 VAL A 133      39.445  48.887  47.833  0.00 99.00           H  
ATOM   1905 HG23 VAL A 133      38.923  49.053  46.293  0.00 99.00           H  
ATOM   1906  N   LYS A 134      40.276  51.669  46.370  1.00 46.48           N  
ATOM   1907  CA  LYS A 134      39.703  52.775  45.613  1.00 40.76           C  
ATOM   1908  C   LYS A 134      40.659  53.953  45.476  1.00 37.05           C  
ATOM   1909  O   LYS A 134      40.431  54.824  44.629  1.00 31.98           O  
ATOM   1910  CB  LYS A 134      38.401  53.246  46.266  1.00 46.50           C  
ATOM   1911  CG  LYS A 134      37.280  52.213  46.263  1.00 56.62           C  
ATOM   1912  CD  LYS A 134      36.827  51.875  44.846  1.00 62.48           C  
ATOM   1913  CE  LYS A 134      35.737  50.810  44.851  1.00 63.45           C  
ATOM   1914  NZ  LYS A 134      35.289  50.464  43.471  1.00 63.71           N1+
ATOM   1915  H   LYS A 134      40.117  51.518  47.380  0.00 99.00           H  
ATOM   1916  HA  LYS A 134      39.464  52.444  44.683  0.00 99.00           H  
ATOM   1917  HB2 LYS A 134      38.598  53.489  47.215  0.00 99.00           H  
ATOM   1918  HB3 LYS A 134      38.081  54.056  45.774  0.00 99.00           H  
ATOM   1919  HG2 LYS A 134      37.607  51.377  46.705  0.00 99.00           H  
ATOM   1920  HG3 LYS A 134      36.499  52.576  46.772  0.00 99.00           H  
ATOM   1921  HD2 LYS A 134      36.466  52.696  44.420  0.00 99.00           H  
ATOM   1922  HD3 LYS A 134      37.605  51.529  44.334  0.00 99.00           H  
ATOM   1923  HE2 LYS A 134      36.091  49.985  45.298  0.00 99.00           H  
ATOM   1924  HE3 LYS A 134      34.953  51.152  45.376  0.00 99.00           H  
ATOM   1925  HZ1 LYS A 134      36.086  50.243  42.911  0.00 99.00           H  
ATOM   1926  HZ2 LYS A 134      34.677  49.675  43.511  0.00 99.00           H  
ATOM   1927  HZ3 LYS A 134      34.806  51.244  43.076  0.00 99.00           H  
ATOM   1928  N   ARG A 135      41.717  54.002  46.282  1.00 40.47           N  
ATOM   1929  CA  ARG A 135      42.684  55.097  46.235  1.00 34.15           C  
ATOM   1930  C   ARG A 135      43.563  54.944  45.002  1.00 30.46           C  
ATOM   1931  O   ARG A 135      44.485  54.128  44.978  1.00 36.65           O  
ATOM   1932  CB  ARG A 135      43.539  55.119  47.496  1.00 29.24           C  
ATOM   1933  CG  ARG A 135      42.781  55.384  48.773  1.00 28.75           C  
ATOM   1934  CD  ARG A 135      43.672  56.114  49.756  1.00 27.31           C  
ATOM   1935  NE  ARG A 135      45.010  55.537  49.810  1.00 32.15           N  
ATOM   1936  CZ  ARG A 135      46.059  56.147  50.352  1.00 33.47           C  
ATOM   1937  NH1 ARG A 135      45.923  57.355  50.879  1.00 29.08           N1+
ATOM   1938  NH2 ARG A 135      47.246  55.556  50.358  1.00 36.08           N1+
ATOM   1939  H   ARG A 135      41.796  53.200  46.943  0.00 99.00           H  
ATOM   1940  HA  ARG A 135      42.188  55.964  46.171  0.00 99.00           H  
ATOM   1941  HB2 ARG A 135      43.991  54.230  47.580  0.00 99.00           H  
ATOM   1942  HB3 ARG A 135      44.232  55.833  47.390  0.00 99.00           H  
ATOM   1943  HG2 ARG A 135      41.993  55.955  48.584  0.00 99.00           H  
ATOM   1944  HG3 ARG A 135      42.504  54.525  49.185  0.00 99.00           H  
ATOM   1945  HD2 ARG A 135      43.736  57.067  49.469  0.00 99.00           H  
ATOM   1946  HD3 ARG A 135      43.252  56.057  50.659  0.00 99.00           H  
ATOM   1947  HE  ARG A 135      45.147  54.624  49.414  0.00 99.00           H  
ATOM   1948 HH11 ARG A 135      45.041  57.817  50.898  0.00 99.00           H  
ATOM   1949 HH12 ARG A 135      46.730  57.818  51.271  0.00 99.00           H  
ATOM   1950 HH21 ARG A 135      47.341  54.636  49.967  0.00 99.00           H  
ATOM   1951 HH22 ARG A 135      48.038  56.018  50.748  0.00 99.00           H  
ATOM   1952  N   THR A 136      43.290  55.739  43.976  1.00 30.02           N  
ATOM   1953  CA  THR A 136      44.088  55.755  42.764  1.00 30.43           C  
ATOM   1954  C   THR A 136      44.667  57.146  42.554  1.00 41.86           C  
ATOM   1955  O   THR A 136      44.213  58.126  43.153  1.00 37.93           O  
ATOM   1956  CB  THR A 136      43.259  55.339  41.543  1.00 44.28           C  
ATOM   1957  CG2 THR A 136      42.735  53.924  41.719  1.00 33.93           C  
ATOM   1958  OG1 THR A 136      42.153  56.236  41.391  1.00 46.41           O  
ATOM   1959  H   THR A 136      42.453  56.352  44.117  0.00 99.00           H  
ATOM   1960  HA  THR A 136      44.849  55.110  42.870  0.00 99.00           H  
ATOM   1961  HB  THR A 136      43.841  55.408  40.707  0.00 99.00           H  
ATOM   1962  HG1 THR A 136      41.506  56.126  42.154  0.00 99.00           H  
ATOM   1963 HG21 THR A 136      42.442  53.784  42.668  0.00 99.00           H  
ATOM   1964 HG22 THR A 136      41.953  53.771  41.109  0.00 99.00           H  
ATOM   1965 HG23 THR A 136      43.456  53.263  41.498  0.00 99.00           H  
ATOM   1966  N   THR A 137      45.686  57.224  41.697  1.00 38.88           N  
ATOM   1967  CA  THR A 137      46.274  58.523  41.382  1.00 39.30           C  
ATOM   1968  C   THR A 137      45.299  59.406  40.613  1.00 47.48           C  
ATOM   1969  O   THR A 137      45.308  60.631  40.785  1.00 52.24           O  
ATOM   1970  CB  THR A 137      47.567  58.343  40.584  1.00 34.93           C  
ATOM   1971  CG2 THR A 137      48.563  57.498  41.367  1.00 28.30           C  
ATOM   1972  OG1 THR A 137      47.277  57.703  39.334  1.00 35.71           O  
ATOM   1973  H   THR A 137      46.000  56.334  41.300  0.00 99.00           H  
ATOM   1974  HA  THR A 137      46.506  58.986  42.247  0.00 99.00           H  
ATOM   1975  HB  THR A 137      47.965  59.262  40.383  0.00 99.00           H  
ATOM   1976  HG1 THR A 137      46.284  57.648  39.193  0.00 99.00           H  
ATOM   1977 HG21 THR A 137      48.086  56.996  42.092  0.00 99.00           H  
ATOM   1978 HG22 THR A 137      49.009  56.844  40.753  0.00 99.00           H  
ATOM   1979 HG23 THR A 137      49.259  58.089  41.780  0.00 99.00           H  
ATOM   1980  N   LYS A 138      44.452  58.806  39.770  1.00 41.60           N  
ATOM   1981  CA  LYS A 138      43.471  59.590  39.025  1.00 40.38           C  
ATOM   1982  C   LYS A 138      42.458  60.239  39.959  1.00 32.51           C  
ATOM   1983  O   LYS A 138      42.033  61.379  39.729  1.00 27.22           O  
ATOM   1984  CB  LYS A 138      42.764  58.712  37.995  1.00 46.25           C  
ATOM   1985  CG  LYS A 138      43.666  58.192  36.890  1.00 60.17           C  
ATOM   1986  CD  LYS A 138      42.869  57.415  35.853  1.00 68.37           C  
ATOM   1987  CE  LYS A 138      43.772  56.863  34.761  1.00 69.25           C  
ATOM   1988  NZ  LYS A 138      43.005  56.109  33.732  1.00 68.02           N1+
ATOM   1989  H   LYS A 138      44.551  57.785  39.699  0.00 99.00           H  
ATOM   1990  HA  LYS A 138      43.953  60.315  38.516  0.00 99.00           H  
ATOM   1991  HB2 LYS A 138      42.367  57.928  38.472  0.00 99.00           H  
ATOM   1992  HB3 LYS A 138      42.031  59.251  37.576  0.00 99.00           H  
ATOM   1993  HG2 LYS A 138      44.113  58.965  36.442  0.00 99.00           H  
ATOM   1994  HG3 LYS A 138      44.356  57.588  37.286  0.00 99.00           H  
ATOM   1995  HD2 LYS A 138      42.413  56.655  36.302  0.00 99.00           H  
ATOM   1996  HD3 LYS A 138      42.203  58.024  35.436  0.00 99.00           H  
ATOM   1997  HE2 LYS A 138      44.253  57.626  34.320  0.00 99.00           H  
ATOM   1998  HE3 LYS A 138      44.451  56.252  35.179  0.00 99.00           H  
ATOM   1999  HZ1 LYS A 138      43.253  55.142  33.777  0.00 99.00           H  
ATOM   2000  HZ2 LYS A 138      42.026  56.212  33.907  0.00 99.00           H  
ATOM   2001  HZ3 LYS A 138      43.224  56.470  32.825  0.00 99.00           H  
ATOM   2002  N   MET A 139      42.059  59.531  41.021  1.00 27.65           N  
ATOM   2003  CA  MET A 139      41.143  60.118  41.993  1.00 38.85           C  
ATOM   2004  C   MET A 139      41.823  61.221  42.798  1.00 36.02           C  
ATOM   2005  O   MET A 139      41.202  62.248  43.099  1.00 34.93           O  
ATOM   2006  CB  MET A 139      40.594  59.033  42.920  1.00 54.93           C  
ATOM   2007  CG  MET A 139      39.584  58.109  42.258  1.00 70.67           C  
ATOM   2008  SD  MET A 139      38.154  59.003  41.616  1.00 81.56           S  
ATOM   2009  CE  MET A 139      37.553  59.800  43.103  1.00 74.73           C  
ATOM   2010  H   MET A 139      42.440  58.580  41.083  0.00 99.00           H  
ATOM   2011  HA  MET A 139      40.373  60.530  41.491  0.00 99.00           H  
ATOM   2012  HB2 MET A 139      41.361  58.474  43.261  0.00 99.00           H  
ATOM   2013  HB3 MET A 139      40.151  59.473  43.712  0.00 99.00           H  
ATOM   2014  HG2 MET A 139      40.056  57.595  41.509  0.00 99.00           H  
ATOM   2015  HG3 MET A 139      39.293  57.402  42.939  0.00 99.00           H  
ATOM   2016  HE1 MET A 139      37.667  59.183  43.884  0.00 99.00           H  
ATOM   2017  HE2 MET A 139      38.071  60.641  43.266  0.00 99.00           H  
ATOM   2018  HE3 MET A 139      36.583  60.024  42.996  0.00 99.00           H  
ATOM   2019  N   ALA A 140      43.096  61.027  43.149  1.00 34.77           N  
ATOM   2020  CA  ALA A 140      43.829  62.060  43.874  1.00 30.28           C  
ATOM   2021  C   ALA A 140      43.940  63.334  43.046  1.00 31.84           C  
ATOM   2022  O   ALA A 140      43.544  64.421  43.494  1.00 31.85           O  
ATOM   2023  CB  ALA A 140      45.213  61.539  44.262  1.00 28.61           C  
ATOM   2024  H   ALA A 140      43.496  60.120  42.873  0.00 99.00           H  
ATOM   2025  HA  ALA A 140      43.333  62.273  44.725  0.00 99.00           H  
ATOM   2026  HB1 ALA A 140      45.271  61.461  45.256  0.00 99.00           H  
ATOM   2027  HB2 ALA A 140      45.357  60.642  43.846  0.00 99.00           H  
ATOM   2028  HB3 ALA A 140      45.908  62.175  43.935  0.00 99.00           H  
ATOM   2029  N   GLY A 141      44.471  63.219  41.825  1.00 28.02           N  
ATOM   2030  CA  GLY A 141      44.587  64.381  40.963  1.00 28.79           C  
ATOM   2031  C   GLY A 141      43.249  65.007  40.624  1.00 36.32           C  
ATOM   2032  O   GLY A 141      43.140  66.230  40.503  1.00 36.49           O  
ATOM   2033  H   GLY A 141      44.774  62.270  41.567  0.00 99.00           H  
ATOM   2034  HA2 GLY A 141      45.176  65.076  41.415  0.00 99.00           H  
ATOM   2035  HA3 GLY A 141      45.059  64.115  40.102  0.00 99.00           H  
ATOM   2036  N   MET A 142      42.211  64.180  40.477  1.00 36.90           N  
ATOM   2037  CA  MET A 142      40.881  64.705  40.191  1.00 46.37           C  
ATOM   2038  C   MET A 142      40.344  65.512  41.370  1.00 40.48           C  
ATOM   2039  O   MET A 142      39.695  66.550  41.176  1.00 43.72           O  
ATOM   2040  CB  MET A 142      39.937  63.555  39.840  1.00 53.53           C  
ATOM   2041  CG  MET A 142      38.740  63.949  38.988  1.00 59.70           C  
ATOM   2042  SD  MET A 142      38.340  62.686  37.760  1.00 64.17           S  
ATOM   2043  CE  MET A 142      38.130  61.244  38.799  1.00 55.67           C  
ATOM   2044  H   MET A 142      42.427  63.179  40.579  0.00 99.00           H  
ATOM   2045  HA  MET A 142      40.949  65.323  39.399  0.00 99.00           H  
ATOM   2046  HB2 MET A 142      40.460  62.843  39.344  0.00 99.00           H  
ATOM   2047  HB3 MET A 142      39.594  63.140  40.697  0.00 99.00           H  
ATOM   2048  HG2 MET A 142      37.943  64.118  39.605  0.00 99.00           H  
ATOM   2049  HG3 MET A 142      38.941  64.843  38.535  0.00 99.00           H  
ATOM   2050  HE1 MET A 142      39.012  60.788  38.923  0.00 99.00           H  
ATOM   2051  HE2 MET A 142      37.773  61.522  39.693  0.00 99.00           H  
ATOM   2052  HE3 MET A 142      37.486  60.610  38.368  0.00 99.00           H  
ATOM   2053  N   MET A 143      40.625  65.067  42.597  1.00 31.70           N  
ATOM   2054  CA  MET A 143      40.123  65.780  43.768  1.00 29.10           C  
ATOM   2055  C   MET A 143      40.919  67.051  44.046  1.00 27.18           C  
ATOM   2056  O   MET A 143      40.344  68.057  44.477  1.00 23.81           O  
ATOM   2057  CB  MET A 143      40.128  64.866  44.992  1.00 28.70           C  
ATOM   2058  CG  MET A 143      39.112  63.741  44.921  1.00 43.68           C  
ATOM   2059  SD  MET A 143      38.452  63.270  46.531  1.00 60.50           S  
ATOM   2060  CE  MET A 143      37.454  64.707  46.918  1.00 59.64           C  
ATOM   2061  H   MET A 143      41.199  64.216  42.638  0.00 99.00           H  
ATOM   2062  HA  MET A 143      39.166  66.046  43.588  0.00 99.00           H  
ATOM   2063  HB2 MET A 143      41.046  64.461  45.095  0.00 99.00           H  
ATOM   2064  HB3 MET A 143      39.935  65.419  45.813  0.00 99.00           H  
ATOM   2065  HG2 MET A 143      38.352  64.029  44.287  0.00 99.00           H  
ATOM   2066  HG3 MET A 143      39.552  62.933  44.458  0.00 99.00           H  
ATOM   2067  HE1 MET A 143      37.465  64.866  47.906  0.00 99.00           H  
ATOM   2068  HE2 MET A 143      37.826  65.509  46.449  0.00 99.00           H  
ATOM   2069  HE3 MET A 143      36.513  64.553  46.616  0.00 99.00           H  
ATOM   2070  N   ILE A 144      42.234  67.043  43.811  1.00 22.29           N  
ATOM   2071  CA  ILE A 144      42.994  68.276  44.008  1.00 25.42           C  
ATOM   2072  C   ILE A 144      42.661  69.284  42.913  1.00 23.61           C  
ATOM   2073  O   ILE A 144      42.593  70.496  43.164  1.00 19.87           O  
ATOM   2074  CB  ILE A 144      44.507  67.996  44.090  1.00 25.98           C  
ATOM   2075  CG1 ILE A 144      45.049  67.464  42.762  1.00 42.28           C  
ATOM   2076  CG2 ILE A 144      44.812  67.027  45.219  1.00 20.61           C  
ATOM   2077  CD1 ILE A 144      46.542  67.222  42.769  1.00 53.76           C  
ATOM   2078  H   ILE A 144      42.630  66.158  43.504  0.00 99.00           H  
ATOM   2079  HA  ILE A 144      42.670  68.671  44.870  0.00 99.00           H  
ATOM   2080  HB  ILE A 144      44.967  68.859  44.289  0.00 99.00           H  
ATOM   2081 HG12 ILE A 144      44.581  66.608  42.550  0.00 99.00           H  
ATOM   2082 HG13 ILE A 144      44.835  68.130  42.049  0.00 99.00           H  
ATOM   2083 HG21 ILE A 144      45.801  66.906  45.300  0.00 99.00           H  
ATOM   2084 HG22 ILE A 144      44.452  67.389  46.078  0.00 99.00           H  
ATOM   2085 HG23 ILE A 144      44.386  66.144  45.027  0.00 99.00           H  
ATOM   2086 HD11 ILE A 144      46.765  66.549  43.473  0.00 99.00           H  
ATOM   2087 HD12 ILE A 144      46.825  66.877  41.876  0.00 99.00           H  
ATOM   2088 HD13 ILE A 144      47.016  68.079  42.963  0.00 99.00           H  
ATOM   2089  N   ALA A 145      42.431  68.802  41.688  1.00 18.42           N  
ATOM   2090  CA  ALA A 145      41.984  69.692  40.622  1.00 18.65           C  
ATOM   2091  C   ALA A 145      40.637  70.308  40.968  1.00 18.60           C  
ATOM   2092  O   ALA A 145      40.435  71.519  40.823  1.00 21.04           O  
ATOM   2093  CB  ALA A 145      41.909  68.931  39.298  1.00 20.16           C  
ATOM   2094  H   ALA A 145      42.591  67.794  41.573  0.00 99.00           H  
ATOM   2095  HA  ALA A 145      42.658  70.432  40.514  0.00 99.00           H  
ATOM   2096  HB1 ALA A 145      41.475  69.509  38.609  0.00 99.00           H  
ATOM   2097  HB2 ALA A 145      42.831  68.691  39.001  0.00 99.00           H  
ATOM   2098  HB3 ALA A 145      41.372  68.099  39.425  0.00 99.00           H  
ATOM   2099  N   ALA A 146      39.701  69.483  41.448  1.00 29.14           N  
ATOM   2100  CA  ALA A 146      38.421  70.009  41.904  1.00 24.81           C  
ATOM   2101  C   ALA A 146      38.600  71.013  43.038  1.00 21.71           C  
ATOM   2102  O   ALA A 146      37.840  71.983  43.134  1.00 24.03           O  
ATOM   2103  CB  ALA A 146      37.507  68.865  42.344  1.00 20.49           C  
ATOM   2104  H   ALA A 146      39.958  68.488  41.464  0.00 99.00           H  
ATOM   2105  HA  ALA A 146      37.967  70.475  41.132  0.00 99.00           H  
ATOM   2106  HB1 ALA A 146      37.174  68.379  41.538  0.00 99.00           H  
ATOM   2107  HB2 ALA A 146      38.021  68.236  42.924  0.00 99.00           H  
ATOM   2108  HB3 ALA A 146      36.735  69.237  42.855  0.00 99.00           H  
ATOM   2109  N   ALA A 147      39.600  70.809  43.895  1.00 29.80           N  
ATOM   2110  CA  ALA A 147      39.828  71.742  44.992  1.00 15.91           C  
ATOM   2111  C   ALA A 147      40.279  73.104  44.473  1.00 38.31           C  
ATOM   2112  O   ALA A 147      39.698  74.141  44.821  1.00 39.79           O  
ATOM   2113  CB  ALA A 147      40.853  71.166  45.967  1.00 15.37           C  
ATOM   2114  H   ALA A 147      40.170  69.971  43.719  0.00 99.00           H  
ATOM   2115  HA  ALA A 147      38.967  71.863  45.501  0.00 99.00           H  
ATOM   2116  HB1 ALA A 147      40.588  71.398  46.902  0.00 99.00           H  
ATOM   2117  HB2 ALA A 147      40.886  70.173  45.866  0.00 99.00           H  
ATOM   2118  HB3 ALA A 147      41.753  71.553  45.769  0.00 99.00           H  
ATOM   2119  N   TRP A 148      41.310  73.122  43.622  1.00 15.04           N  
ATOM   2120  CA  TRP A 148      41.784  74.394  43.084  1.00 14.44           C  
ATOM   2121  C   TRP A 148      40.700  75.092  42.270  1.00 22.53           C  
ATOM   2122  O   TRP A 148      40.534  76.316  42.367  1.00 22.31           O  
ATOM   2123  CB  TRP A 148      43.036  74.174  42.235  1.00 14.51           C  
ATOM   2124  CG  TRP A 148      44.258  73.887  43.048  1.00 13.80           C  
ATOM   2125  CD1 TRP A 148      44.739  72.659  43.402  1.00 14.15           C  
ATOM   2126  CD2 TRP A 148      45.155  74.848  43.616  1.00 12.76           C  
ATOM   2127  CE2 TRP A 148      46.158  74.131  44.300  1.00 17.74           C  
ATOM   2128  CE3 TRP A 148      45.207  76.245  43.613  1.00 12.11           C  
ATOM   2129  NE1 TRP A 148      45.880  72.796  44.154  1.00 16.92           N  
ATOM   2130  CZ2 TRP A 148      47.203  74.762  44.974  1.00 11.74           C  
ATOM   2131  CZ3 TRP A 148      46.243  76.872  44.281  1.00 19.54           C  
ATOM   2132  CH2 TRP A 148      47.228  76.131  44.952  1.00 17.36           C  
ATOM   2133  H   TRP A 148      41.715  72.209  43.396  0.00 99.00           H  
ATOM   2134  HA  TRP A 148      42.011  74.990  43.863  0.00 99.00           H  
ATOM   2135  HB2 TRP A 148      42.888  73.395  41.638  0.00 99.00           H  
ATOM   2136  HB3 TRP A 148      43.216  74.994  41.707  0.00 99.00           H  
ATOM   2137  HD1 TRP A 148      44.323  71.786  43.151  0.00 99.00           H  
ATOM   2138  HE1 TRP A 148      46.421  72.047  44.534  0.00 99.00           H  
ATOM   2139  HE3 TRP A 148      44.514  76.783  43.139  0.00 99.00           H  
ATOM   2140  HZ2 TRP A 148      47.900  74.221  45.450  0.00 99.00           H  
ATOM   2141  HZ3 TRP A 148      46.289  77.866  44.284  0.00 99.00           H  
ATOM   2142  HH2 TRP A 148      47.961  76.624  45.423  0.00 99.00           H  
ATOM   2143  N   VAL A 149      39.943  74.332  41.473  1.00 36.90           N  
ATOM   2144  CA  VAL A 149      38.874  74.927  40.675  1.00 27.69           C  
ATOM   2145  C   VAL A 149      37.804  75.529  41.575  1.00 26.61           C  
ATOM   2146  O   VAL A 149      37.320  76.642  41.330  1.00 35.07           O  
ATOM   2147  CB  VAL A 149      38.281  73.884  39.708  1.00 18.61           C  
ATOM   2148  CG1 VAL A 149      36.965  74.376  39.137  1.00 19.61           C  
ATOM   2149  CG2 VAL A 149      39.264  73.583  38.592  1.00 19.02           C  
ATOM   2150  H   VAL A 149      40.173  73.329  41.474  0.00 99.00           H  
ATOM   2151  HA  VAL A 149      39.271  75.668  40.124  0.00 99.00           H  
ATOM   2152  HB  VAL A 149      38.084  73.062  40.236  0.00 99.00           H  
ATOM   2153 HG11 VAL A 149      36.204  73.944  39.623  0.00 99.00           H  
ATOM   2154 HG12 VAL A 149      36.903  75.370  39.242  0.00 99.00           H  
ATOM   2155 HG13 VAL A 149      36.911  74.142  38.165  0.00 99.00           H  
ATOM   2156 HG21 VAL A 149      40.038  74.215  38.652  0.00 99.00           H  
ATOM   2157 HG22 VAL A 149      39.592  72.642  38.682  0.00 99.00           H  
ATOM   2158 HG23 VAL A 149      38.808  73.695  37.709  0.00 99.00           H  
ATOM   2159  N   LEU A 150      37.426  74.814  42.639  1.00 18.03           N  
ATOM   2160  CA  LEU A 150      36.417  75.336  43.556  1.00 22.40           C  
ATOM   2161  C   LEU A 150      36.896  76.616  44.226  1.00 20.02           C  
ATOM   2162  O   LEU A 150      36.154  77.601  44.308  1.00 21.88           O  
ATOM   2163  CB  LEU A 150      36.053  74.283  44.602  1.00 30.14           C  
ATOM   2164  CG  LEU A 150      35.081  73.187  44.165  1.00 45.79           C  
ATOM   2165  CD1 LEU A 150      34.780  72.255  45.328  1.00 54.21           C  
ATOM   2166  CD2 LEU A 150      33.801  73.792  43.609  1.00 45.32           C  
ATOM   2167  H   LEU A 150      37.891  73.904  42.746  0.00 99.00           H  
ATOM   2168  HA  LEU A 150      35.584  75.544  43.030  0.00 99.00           H  
ATOM   2169  HB2 LEU A 150      36.897  73.832  44.890  0.00 99.00           H  
ATOM   2170  HB3 LEU A 150      35.640  74.754  45.380  0.00 99.00           H  
ATOM   2171  HG  LEU A 150      35.493  72.666  43.419  0.00 99.00           H  
ATOM   2172 HD11 LEU A 150      34.368  72.777  46.076  0.00 99.00           H  
ATOM   2173 HD12 LEU A 150      34.144  71.542  45.031  0.00 99.00           H  
ATOM   2174 HD13 LEU A 150      35.629  71.831  45.646  0.00 99.00           H  
ATOM   2175 HD21 LEU A 150      34.018  74.366  42.818  0.00 99.00           H  
ATOM   2176 HD22 LEU A 150      33.179  73.060  43.328  0.00 99.00           H  
ATOM   2177 HD23 LEU A 150      33.361  74.351  44.314  0.00 99.00           H  
ATOM   2178  N   SER A 151      38.143  76.622  44.704  1.00 15.45           N  
ATOM   2179  CA  SER A 151      38.687  77.816  45.346  1.00 13.53           C  
ATOM   2180  C   SER A 151      38.696  79.000  44.384  1.00 28.70           C  
ATOM   2181  O   SER A 151      38.275  80.112  44.739  1.00 18.67           O  
ATOM   2182  CB  SER A 151      40.096  77.528  45.863  1.00 15.36           C  
ATOM   2183  OG  SER A 151      40.127  76.340  46.632  1.00 21.16           O  
ATOM   2184  H   SER A 151      38.664  75.742  44.585  0.00 99.00           H  
ATOM   2185  HA  SER A 151      38.091  78.053  46.122  0.00 99.00           H  
ATOM   2186  HB2 SER A 151      40.709  77.427  45.084  0.00 99.00           H  
ATOM   2187  HB3 SER A 151      40.391  78.291  46.432  0.00 99.00           H  
ATOM   2188  HG  SER A 151      39.942  75.555  46.042  0.00 99.00           H  
ATOM   2189  N   PHE A 152      39.170  78.775  43.154  1.00 13.94           N  
ATOM   2190  CA  PHE A 152      39.250  79.857  42.178  1.00 14.12           C  
ATOM   2191  C   PHE A 152      37.869  80.410  41.850  1.00 31.81           C  
ATOM   2192  O   PHE A 152      37.655  81.627  41.857  1.00 19.19           O  
ATOM   2193  CB  PHE A 152      39.949  79.367  40.909  1.00 26.88           C  
ATOM   2194  CG  PHE A 152      40.098  80.426  39.854  1.00 23.63           C  
ATOM   2195  CD1 PHE A 152      41.139  81.337  39.909  1.00 15.51           C  
ATOM   2196  CD2 PHE A 152      39.196  80.508  38.803  1.00 21.40           C  
ATOM   2197  CE1 PHE A 152      41.278  82.313  38.937  1.00 20.71           C  
ATOM   2198  CE2 PHE A 152      39.328  81.483  37.830  1.00 18.17           C  
ATOM   2199  CZ  PHE A 152      40.369  82.385  37.896  1.00 15.83           C  
ATOM   2200  H   PHE A 152      39.461  77.804  42.967  0.00 99.00           H  
ATOM   2201  HA  PHE A 152      39.767  80.605  42.610  0.00 99.00           H  
ATOM   2202  HB2 PHE A 152      40.853  79.057  41.162  0.00 99.00           H  
ATOM   2203  HB3 PHE A 152      39.408  78.631  40.530  0.00 99.00           H  
ATOM   2204  HD1 PHE A 152      41.800  81.292  40.654  0.00 99.00           H  
ATOM   2205  HD2 PHE A 152      38.439  79.853  38.749  0.00 99.00           H  
ATOM   2206  HE1 PHE A 152      42.041  82.969  38.996  0.00 99.00           H  
ATOM   2207  HE2 PHE A 152      38.655  81.529  37.072  0.00 99.00           H  
ATOM   2208  HZ  PHE A 152      40.472  83.093  37.195  0.00 99.00           H  
ATOM   2209  N   ILE A 153      36.913  79.524  41.556  1.00 27.68           N  
ATOM   2210  CA  ILE A 153      35.572  79.980  41.203  1.00 30.20           C  
ATOM   2211  C   ILE A 153      34.901  80.669  42.385  1.00 24.55           C  
ATOM   2212  O   ILE A 153      34.100  81.594  42.201  1.00 20.70           O  
ATOM   2213  CB  ILE A 153      34.738  78.797  40.673  1.00 26.79           C  
ATOM   2214  CG1 ILE A 153      35.353  78.254  39.383  1.00 26.61           C  
ATOM   2215  CG2 ILE A 153      33.294  79.207  40.424  1.00 24.50           C  
ATOM   2216  CD1 ILE A 153      34.555  77.139  38.749  1.00 32.41           C  
ATOM   2217  H   ILE A 153      37.197  78.538  41.600  0.00 99.00           H  
ATOM   2218  HA  ILE A 153      35.689  80.680  40.492  0.00 99.00           H  
ATOM   2219  HB  ILE A 153      34.762  78.075  41.355  0.00 99.00           H  
ATOM   2220 HG12 ILE A 153      35.437  79.007  38.732  0.00 99.00           H  
ATOM   2221 HG13 ILE A 153      36.270  77.913  39.594  0.00 99.00           H  
ATOM   2222 HG21 ILE A 153      32.770  78.414  40.118  0.00 99.00           H  
ATOM   2223 HG22 ILE A 153      32.898  79.562  41.269  0.00 99.00           H  
ATOM   2224 HG23 ILE A 153      33.265  79.916  39.721  0.00 99.00           H  
ATOM   2225 HD11 ILE A 153      33.640  77.473  38.524  0.00 99.00           H  
ATOM   2226 HD12 ILE A 153      35.014  76.834  37.915  0.00 99.00           H  
ATOM   2227 HD13 ILE A 153      34.484  76.375  39.389  0.00 99.00           H  
ATOM   2228  N   LEU A 154      35.225  80.258  43.613  1.00 23.90           N  
ATOM   2229  CA  LEU A 154      34.605  80.871  44.782  1.00 27.39           C  
ATOM   2230  C   LEU A 154      35.141  82.279  45.028  1.00 34.17           C  
ATOM   2231  O   LEU A 154      34.365  83.219  45.234  1.00 30.05           O  
ATOM   2232  CB  LEU A 154      34.820  79.996  46.018  1.00 36.06           C  
ATOM   2233  CG  LEU A 154      33.899  78.789  46.204  1.00 48.89           C  
ATOM   2234  CD1 LEU A 154      34.233  78.068  47.504  1.00 49.47           C  
ATOM   2235  CD2 LEU A 154      32.438  79.206  46.176  1.00 52.60           C  
ATOM   2236  H   LEU A 154      35.920  79.502  43.656  0.00 99.00           H  
ATOM   2237  HA  LEU A 154      33.610  80.935  44.623  0.00 99.00           H  
ATOM   2238  HB2 LEU A 154      35.761  79.649  45.985  0.00 99.00           H  
ATOM   2239  HB3 LEU A 154      34.714  80.578  46.826  0.00 99.00           H  
ATOM   2240  HG  LEU A 154      34.025  78.163  45.437  0.00 99.00           H  
ATOM   2241 HD11 LEU A 154      34.110  78.695  48.273  0.00 99.00           H  
ATOM   2242 HD12 LEU A 154      33.625  77.282  47.615  0.00 99.00           H  
ATOM   2243 HD13 LEU A 154      35.182  77.755  47.477  0.00 99.00           H  
ATOM   2244 HD21 LEU A 154      32.228  79.636  45.297  0.00 99.00           H  
ATOM   2245 HD22 LEU A 154      31.857  78.401  46.300  0.00 99.00           H  
ATOM   2246 HD23 LEU A 154      32.262  79.860  46.915  0.00 99.00           H  
ATOM   2247  N   TRP A 155      36.470  82.451  45.045  1.00 28.22           N  
ATOM   2248  CA  TRP A 155      37.057  83.723  45.485  1.00 24.27           C  
ATOM   2249  C   TRP A 155      37.414  84.685  44.351  1.00 23.20           C  
ATOM   2250  O   TRP A 155      37.259  85.892  44.545  1.00 22.07           O  
ATOM   2251  CB  TRP A 155      38.252  83.486  46.418  1.00 23.80           C  
ATOM   2252  CG  TRP A 155      37.885  82.904  47.742  1.00 29.14           C  
ATOM   2253  CD1 TRP A 155      38.095  81.631  48.141  1.00 36.77           C  
ATOM   2254  CD2 TRP A 155      37.138  83.547  48.813  1.00 31.11           C  
ATOM   2255  CE2 TRP A 155      36.929  82.595  49.856  1.00 34.30           C  
ATOM   2256  CE3 TRP A 155      36.591  84.839  48.996  1.00 36.88           C  
ATOM   2257  NE1 TRP A 155      37.542  81.449  49.394  1.00 38.62           N  
ATOM   2258  CZ2 TRP A 155      36.211  82.908  51.023  1.00 35.47           C  
ATOM   2259  CZ3 TRP A 155      35.843  85.155  50.147  1.00 36.33           C  
ATOM   2260  CH2 TRP A 155      35.653  84.193  51.159  1.00 36.65           C  
ATOM   2261  H   TRP A 155      37.085  81.659  44.878  0.00 99.00           H  
ATOM   2262  HA  TRP A 155      36.335  84.279  46.089  0.00 99.00           H  
ATOM   2263  HB2 TRP A 155      38.971  82.830  45.947  0.00 99.00           H  
ATOM   2264  HB3 TRP A 155      38.763  84.430  46.609  0.00 99.00           H  
ATOM   2265  HD1 TRP A 155      38.601  80.881  47.549  0.00 99.00           H  
ATOM   2266  HE1 TRP A 155      37.568  80.547  49.883  0.00 99.00           H  
ATOM   2267  HE3 TRP A 155      36.726  85.586  48.228  0.00 99.00           H  
ATOM   2268  HZ2 TRP A 155      36.062  82.163  51.791  0.00 99.00           H  
ATOM   2269  HZ3 TRP A 155      35.407  86.138  50.245  0.00 99.00           H  
ATOM   2270  HH2 TRP A 155      35.066  84.438  52.033  0.00 99.00           H  
ATOM   2271  N   ALA A 156      37.886  84.175  43.201  1.00 26.94           N  
ATOM   2272  CA  ALA A 156      38.444  85.061  42.180  1.00 27.67           C  
ATOM   2273  C   ALA A 156      37.431  86.043  41.599  1.00 34.37           C  
ATOM   2274  O   ALA A 156      37.724  87.253  41.580  1.00 14.58           O  
ATOM   2275  CB  ALA A 156      39.103  84.221  41.081  1.00 23.65           C  
ATOM   2276  H   ALA A 156      37.834  83.152  43.110  0.00 99.00           H  
ATOM   2277  HA  ALA A 156      39.205  85.594  42.596  0.00 99.00           H  
ATOM   2278  HB1 ALA A 156      39.717  83.555  41.499  0.00 99.00           H  
ATOM   2279  HB2 ALA A 156      38.396  83.746  40.561  0.00 99.00           H  
ATOM   2280  HB3 ALA A 156      39.621  84.821  40.474  0.00 99.00           H  
ATOM   2281  N   PRO A 157      36.250  85.626  41.114  1.00 31.38           N  
ATOM   2282  CA  PRO A 157      35.354  86.614  40.487  1.00 28.86           C  
ATOM   2283  C   PRO A 157      34.858  87.682  41.449  1.00 25.02           C  
ATOM   2284  O   PRO A 157      34.699  88.841  41.046  1.00 31.46           O  
ATOM   2285  CB  PRO A 157      34.206  85.751  39.944  1.00 22.53           C  
ATOM   2286  CG  PRO A 157      34.208  84.546  40.801  1.00 23.60           C  
ATOM   2287  CD  PRO A 157      35.653  84.277  41.097  1.00 28.33           C  
ATOM   2288  HA  PRO A 157      35.810  87.038  39.682  0.00 99.00           H  
ATOM   2289  HB2 PRO A 157      33.335  86.248  40.011  0.00 99.00           H  
ATOM   2290  HB3 PRO A 157      34.371  85.517  38.982  0.00 99.00           H  
ATOM   2291  HG2 PRO A 157      33.695  84.710  41.652  0.00 99.00           H  
ATOM   2292  HG3 PRO A 157      33.789  83.766  40.324  0.00 99.00           H  
ATOM   2293  HD2 PRO A 157      35.772  83.831  41.984  0.00 99.00           H  
ATOM   2294  HD3 PRO A 157      36.077  83.717  40.384  0.00 99.00           H  
ATOM   2295  N   ALA A 158      34.614  87.331  42.713  1.00 22.65           N  
ATOM   2296  CA  ALA A 158      34.145  88.323  43.675  1.00 22.23           C  
ATOM   2297  C   ALA A 158      35.206  89.388  43.925  1.00 28.54           C  
ATOM   2298  O   ALA A 158      34.918  90.592  43.903  1.00 29.63           O  
ATOM   2299  CB  ALA A 158      33.743  87.637  44.980  1.00 17.31           C  
ATOM   2300  H   ALA A 158      34.779  86.342  42.937  0.00 99.00           H  
ATOM   2301  HA  ALA A 158      33.322  88.771  43.304  0.00 99.00           H  
ATOM   2302  HB1 ALA A 158      33.603  88.327  45.688  0.00 99.00           H  
ATOM   2303  HB2 ALA A 158      32.897  87.125  44.838  0.00 99.00           H  
ATOM   2304  HB3 ALA A 158      34.469  87.012  45.262  0.00 99.00           H  
ATOM   2305  N   ILE A 159      36.449  88.958  44.155  1.00 26.13           N  
ATOM   2306  CA  ILE A 159      37.533  89.897  44.433  1.00 18.53           C  
ATOM   2307  C   ILE A 159      37.853  90.737  43.204  1.00 24.35           C  
ATOM   2308  O   ILE A 159      38.199  91.919  43.326  1.00 27.39           O  
ATOM   2309  CB  ILE A 159      38.774  89.134  44.935  1.00 12.45           C  
ATOM   2310  CG1 ILE A 159      38.460  88.404  46.242  1.00 12.09           C  
ATOM   2311  CG2 ILE A 159      39.954  90.071  45.123  1.00 11.84           C  
ATOM   2312  CD1 ILE A 159      39.596  87.546  46.745  1.00 11.19           C  
ATOM   2313  H   ILE A 159      36.571  87.933  44.121  0.00 99.00           H  
ATOM   2314  HA  ILE A 159      37.185  90.530  45.132  0.00 99.00           H  
ATOM   2315  HB  ILE A 159      39.013  88.453  44.251  0.00 99.00           H  
ATOM   2316 HG12 ILE A 159      38.233  89.085  46.936  0.00 99.00           H  
ATOM   2317 HG13 ILE A 159      37.660  87.824  46.090  0.00 99.00           H  
ATOM   2318 HG21 ILE A 159      40.757  89.548  45.404  0.00 99.00           H  
ATOM   2319 HG22 ILE A 159      40.149  90.541  44.263  0.00 99.00           H  
ATOM   2320 HG23 ILE A 159      39.737  90.746  45.827  0.00 99.00           H  
ATOM   2321 HD11 ILE A 159      40.398  88.118  46.909  0.00 99.00           H  
ATOM   2322 HD12 ILE A 159      39.324  87.101  47.598  0.00 99.00           H  
ATOM   2323 HD13 ILE A 159      39.815  86.850  46.061  0.00 99.00           H  
ATOM   2324  N   LEU A 160      37.726  90.162  42.006  1.00 14.65           N  
ATOM   2325  CA  LEU A 160      38.110  90.896  40.806  1.00 16.60           C  
ATOM   2326  C   LEU A 160      37.003  91.808  40.283  1.00 19.51           C  
ATOM   2327  O   LEU A 160      37.303  92.803  39.615  1.00 24.88           O  
ATOM   2328  CB  LEU A 160      38.535  89.926  39.705  1.00 19.57           C  
ATOM   2329  CG  LEU A 160      39.838  89.160  39.926  1.00 21.21           C  
ATOM   2330  CD1 LEU A 160      40.275  88.487  38.635  1.00 27.62           C  
ATOM   2331  CD2 LEU A 160      40.929  90.077  40.454  1.00 13.67           C  
ATOM   2332  H   LEU A 160      37.353  89.208  42.009  0.00 99.00           H  
ATOM   2333  HA  LEU A 160      38.917  91.471  41.025  0.00 99.00           H  
ATOM   2334  HB2 LEU A 160      37.808  89.248  39.596  0.00 99.00           H  
ATOM   2335  HB3 LEU A 160      38.636  90.448  38.859  0.00 99.00           H  
ATOM   2336  HG  LEU A 160      39.693  88.467  40.630  0.00 99.00           H  
ATOM   2337 HD11 LEU A 160      40.418  89.181  37.928  0.00 99.00           H  
ATOM   2338 HD12 LEU A 160      41.129  87.989  38.789  0.00 99.00           H  
ATOM   2339 HD13 LEU A 160      39.567  87.848  38.334  0.00 99.00           H  
ATOM   2340 HD21 LEU A 160      40.640  90.475  41.326  0.00 99.00           H  
ATOM   2341 HD22 LEU A 160      41.771  89.553  40.591  0.00 99.00           H  
ATOM   2342 HD23 LEU A 160      41.098  90.811  39.796  0.00 99.00           H  
ATOM   2343  N   PHE A 161      35.734  91.505  40.561  1.00 17.19           N  
ATOM   2344  CA  PHE A 161      34.634  92.224  39.926  1.00 18.65           C  
ATOM   2345  C   PHE A 161      33.646  92.843  40.911  1.00 27.63           C  
ATOM   2346  O   PHE A 161      32.628  93.407  40.477  1.00 25.96           O  
ATOM   2347  CB  PHE A 161      33.896  91.296  38.957  1.00 28.07           C  
ATOM   2348  CG  PHE A 161      34.799  90.616  37.968  1.00 26.27           C  
ATOM   2349  CD1 PHE A 161      35.538  91.357  37.061  1.00 29.64           C  
ATOM   2350  CD2 PHE A 161      34.908  89.235  37.942  1.00 26.55           C  
ATOM   2351  CE1 PHE A 161      36.372  90.735  36.151  1.00 34.91           C  
ATOM   2352  CE2 PHE A 161      35.740  88.605  37.034  1.00 28.68           C  
ATOM   2353  CZ  PHE A 161      36.473  89.356  36.138  1.00 29.93           C  
ATOM   2354  H   PHE A 161      35.605  90.741  41.244  0.00 99.00           H  
ATOM   2355  HA  PHE A 161      35.048  92.994  39.406  0.00 99.00           H  
ATOM   2356  HB2 PHE A 161      33.446  90.598  39.492  0.00 99.00           H  
ATOM   2357  HB3 PHE A 161      33.245  91.842  38.453  0.00 99.00           H  
ATOM   2358  HD1 PHE A 161      35.471  92.353  37.062  0.00 99.00           H  
ATOM   2359  HD2 PHE A 161      34.378  88.686  38.592  0.00 99.00           H  
ATOM   2360  HE1 PHE A 161      36.904  91.292  35.499  0.00 99.00           H  
ATOM   2361  HE2 PHE A 161      35.805  87.592  37.031  0.00 99.00           H  
ATOM   2362  HZ  PHE A 161      37.078  88.907  35.477  0.00 99.00           H  
ATOM   2363  N   TRP A 162      33.914  92.769  42.219  1.00 28.27           N  
ATOM   2364  CA  TRP A 162      33.030  93.433  43.171  1.00 30.53           C  
ATOM   2365  C   TRP A 162      32.980  94.936  42.924  1.00 26.11           C  
ATOM   2366  O   TRP A 162      31.925  95.561  43.098  1.00 20.38           O  
ATOM   2367  CB  TRP A 162      33.469  93.147  44.606  1.00 29.99           C  
ATOM   2368  CG  TRP A 162      32.571  93.794  45.616  1.00 34.76           C  
ATOM   2369  CD1 TRP A 162      32.738  95.016  46.196  1.00 39.27           C  
ATOM   2370  CD2 TRP A 162      31.357  93.256  46.153  1.00 38.45           C  
ATOM   2371  CE2 TRP A 162      30.844  94.207  47.057  1.00 41.88           C  
ATOM   2372  CE3 TRP A 162      30.655  92.063  45.960  1.00 40.43           C  
ATOM   2373  NE1 TRP A 162      31.705  95.272  47.064  1.00 44.50           N  
ATOM   2374  CZ2 TRP A 162      29.664  94.001  47.767  1.00 45.98           C  
ATOM   2375  CZ3 TRP A 162      29.483  91.860  46.665  1.00 47.26           C  
ATOM   2376  CH2 TRP A 162      29.000  92.825  47.557  1.00 48.93           C  
ATOM   2377  H   TRP A 162      34.747  92.235  42.473  0.00 99.00           H  
ATOM   2378  HA  TRP A 162      32.100  93.071  43.031  0.00 99.00           H  
ATOM   2379  HB2 TRP A 162      33.439  92.173  44.765  0.00 99.00           H  
ATOM   2380  HB3 TRP A 162      34.378  93.509  44.745  0.00 99.00           H  
ATOM   2381  HD1 TRP A 162      33.500  95.637  46.018  0.00 99.00           H  
ATOM   2382  HE1 TRP A 162      31.597  96.100  47.613  0.00 99.00           H  
ATOM   2383  HE3 TRP A 162      30.989  91.368  45.327  0.00 99.00           H  
ATOM   2384  HZ2 TRP A 162      29.328  94.700  48.406  0.00 99.00           H  
ATOM   2385  HZ3 TRP A 162      28.976  91.012  46.533  0.00 99.00           H  
ATOM   2386  HH2 TRP A 162      28.146  92.640  48.047  0.00 99.00           H  
ATOM   2387  N   GLN A 163      34.105  95.531  42.517  1.00 36.40           N  
ATOM   2388  CA  GLN A 163      34.123  96.959  42.218  1.00 19.42           C  
ATOM   2389  C   GLN A 163      33.101  97.313  41.148  1.00 21.08           C  
ATOM   2390  O   GLN A 163      32.439  98.355  41.228  1.00 22.16           O  
ATOM   2391  CB  GLN A 163      35.524  97.380  41.783  1.00 26.80           C  
ATOM   2392  CG  GLN A 163      36.153  96.442  40.769  1.00 28.49           C  
ATOM   2393  CD  GLN A 163      37.588  96.808  40.451  1.00 39.75           C  
ATOM   2394  NE2 GLN A 163      38.402  95.802  40.147  0.00 99.00           N  
ATOM   2395  OE1 GLN A 163      37.964  97.981  40.483  0.00 99.00           O  
ATOM   2396  H   GLN A 163      34.924  94.913  42.437  0.00 99.00           H  
ATOM   2397  HA  GLN A 163      33.873  97.456  43.060  0.00 99.00           H  
ATOM   2398  HB2 GLN A 163      35.475  98.292  41.375  0.00 99.00           H  
ATOM   2399  HB3 GLN A 163      36.118  97.410  42.590  0.00 99.00           H  
ATOM   2400  HG2 GLN A 163      36.135  95.512  41.137  0.00 99.00           H  
ATOM   2401  HG3 GLN A 163      35.619  96.477  39.924  0.00 99.00           H  
ATOM   2402 HE21 GLN A 163      39.376  95.972  39.909  0.00 99.00           H  
ATOM   2403 HE22 GLN A 163      38.034  94.851  40.158  0.00 99.00           H  
ATOM   2404  N   PHE A 164      32.944  96.448  40.145  1.00 36.16           N  
ATOM   2405  CA  PHE A 164      31.968  96.686  39.092  1.00 23.16           C  
ATOM   2406  C   PHE A 164      30.561  96.283  39.504  1.00 24.09           C  
ATOM   2407  O   PHE A 164      29.592  96.788  38.925  1.00 25.74           O  
ATOM   2408  CB  PHE A 164      32.376  95.937  37.824  1.00 23.38           C  
ATOM   2409  CG  PHE A 164      33.799  96.171  37.420  1.00 22.50           C  
ATOM   2410  CD1 PHE A 164      34.761  95.199  37.623  1.00 21.14           C  
ATOM   2411  CD2 PHE A 164      34.180  97.372  36.848  1.00 23.16           C  
ATOM   2412  CE1 PHE A 164      36.077  95.415  37.255  1.00 26.88           C  
ATOM   2413  CE2 PHE A 164      35.493  97.597  36.479  1.00 22.48           C  
ATOM   2414  CZ  PHE A 164      36.444  96.618  36.683  1.00 27.19           C  
ATOM   2415  H   PHE A 164      33.560  95.618  40.185  0.00 99.00           H  
ATOM   2416  HA  PHE A 164      31.949  97.684  38.928  0.00 99.00           H  
ATOM   2417  HB2 PHE A 164      32.259  94.971  37.994  0.00 99.00           H  
ATOM   2418  HB3 PHE A 164      31.791  96.247  37.089  0.00 99.00           H  
ATOM   2419  HD1 PHE A 164      34.508  94.328  38.040  0.00 99.00           H  
ATOM   2420  HD2 PHE A 164      33.493  98.088  36.699  0.00 99.00           H  
ATOM   2421  HE1 PHE A 164      36.762  94.691  37.410  0.00 99.00           H  
ATOM   2422  HE2 PHE A 164      35.751  98.485  36.061  0.00 99.00           H  
ATOM   2423  HZ  PHE A 164      37.396  96.774  36.418  0.00 99.00           H  
ATOM   2424  N   ILE A 165      30.425  95.388  40.485  1.00 39.38           N  
ATOM   2425  CA  ILE A 165      29.099  95.019  40.972  1.00 44.17           C  
ATOM   2426  C   ILE A 165      28.438  96.200  41.677  1.00 38.40           C  
ATOM   2427  O   ILE A 165      27.259  96.499  41.452  1.00 38.95           O  
ATOM   2428  CB  ILE A 165      29.190  93.786  41.890  1.00 48.70           C  
ATOM   2429  CG1 ILE A 165      29.547  92.547  41.071  1.00 45.09           C  
ATOM   2430  CG2 ILE A 165      27.886  93.580  42.640  1.00 52.65           C  
ATOM   2431  CD1 ILE A 165      28.580  92.273  39.938  1.00 53.67           C  
ATOM   2432  H   ILE A 165      31.304  95.000  40.852  0.00 99.00           H  
ATOM   2433  HA  ILE A 165      28.544  94.825  40.159  0.00 99.00           H  
ATOM   2434  HB  ILE A 165      29.920  93.946  42.545  0.00 99.00           H  
ATOM   2435 HG12 ILE A 165      30.462  92.668  40.694  0.00 99.00           H  
ATOM   2436 HG13 ILE A 165      29.553  91.758  41.684  0.00 99.00           H  
ATOM   2437 HG21 ILE A 165      27.975  92.801  43.260  0.00 99.00           H  
ATOM   2438 HG22 ILE A 165      27.670  94.400  43.168  0.00 99.00           H  
ATOM   2439 HG23 ILE A 165      27.149  93.402  41.989  0.00 99.00           H  
ATOM   2440 HD11 ILE A 165      28.573  93.054  39.314  0.00 99.00           H  
ATOM   2441 HD12 ILE A 165      28.870  91.454  39.447  0.00 99.00           H  
ATOM   2442 HD13 ILE A 165      27.665  92.134  40.311  0.00 99.00           H  
ATOM   2443  N   VAL A 166      29.189  96.889  42.545  1.00 45.35           N  
ATOM   2444  CA  VAL A 166      28.662  98.055  43.252  1.00 33.53           C  
ATOM   2445  C   VAL A 166      28.823  99.343  42.456  1.00 25.73           C  
ATOM   2446  O   VAL A 166      28.351 100.399  42.901  1.00 26.66           O  
ATOM   2447  CB  VAL A 166      29.335  98.216  44.630  1.00 23.54           C  
ATOM   2448  CG1 VAL A 166      28.980  97.049  45.535  1.00 22.98           C  
ATOM   2449  CG2 VAL A 166      30.841  98.329  44.468  1.00 31.29           C  
ATOM   2450  H   VAL A 166      30.151  96.530  42.666  0.00 99.00           H  
ATOM   2451  HA  VAL A 166      27.672  97.905  43.406  0.00 99.00           H  
ATOM   2452  HB  VAL A 166      28.964  99.037  45.052  0.00 99.00           H  
ATOM   2453 HG11 VAL A 166      28.510  97.388  46.351  0.00 99.00           H  
ATOM   2454 HG12 VAL A 166      28.380  96.415  45.046  0.00 99.00           H  
ATOM   2455 HG13 VAL A 166      29.814  96.570  45.809  0.00 99.00           H  
ATOM   2456 HG21 VAL A 166      31.266  97.452  44.696  0.00 99.00           H  
ATOM   2457 HG22 VAL A 166      31.056  98.568  43.521  0.00 99.00           H  
ATOM   2458 HG23 VAL A 166      31.188  99.039  45.080  0.00 99.00           H  
ATOM   2459  N   GLY A 167      29.475  99.293  41.295  1.00 29.19           N  
ATOM   2460  CA  GLY A 167      29.623 100.463  40.454  1.00 32.09           C  
ATOM   2461  C   GLY A 167      30.625 101.486  40.932  1.00 40.12           C  
ATOM   2462  O   GLY A 167      30.690 102.579  40.361  1.00 26.99           O  
ATOM   2463  H   GLY A 167      29.860  98.357  41.056  0.00 99.00           H  
ATOM   2464  HA2 GLY A 167      29.879 100.161  39.504  0.00 99.00           H  
ATOM   2465  HA3 GLY A 167      28.706 100.916  40.349  0.00 99.00           H  
ATOM   2466  N   VAL A 168      31.414 101.170  41.958  1.00 34.39           N  
ATOM   2467  CA  VAL A 168      32.378 102.114  42.509  1.00 31.20           C  
ATOM   2468  C   VAL A 168      33.536 101.329  43.105  1.00 26.71           C  
ATOM   2469  O   VAL A 168      33.364 100.221  43.618  1.00 21.14           O  
ATOM   2470  CB  VAL A 168      31.722 103.044  43.561  1.00 35.92           C  
ATOM   2471  CG1 VAL A 168      31.281 102.250  44.786  1.00 32.72           C  
ATOM   2472  CG2 VAL A 168      32.668 104.175  43.955  1.00 24.36           C  
ATOM   2473  H   VAL A 168      31.283 100.205  42.324  0.00 99.00           H  
ATOM   2474  HA  VAL A 168      32.734 102.672  41.761  0.00 99.00           H  
ATOM   2475  HB  VAL A 168      30.901 103.428  43.151  0.00 99.00           H  
ATOM   2476 HG11 VAL A 168      31.696 101.341  44.759  0.00 99.00           H  
ATOM   2477 HG12 VAL A 168      31.573 102.726  45.615  0.00 99.00           H  
ATOM   2478 HG13 VAL A 168      30.286 102.162  44.785  0.00 99.00           H  
ATOM   2479 HG21 VAL A 168      33.473 103.788  44.404  0.00 99.00           H  
ATOM   2480 HG22 VAL A 168      32.945 104.672  43.134  0.00 99.00           H  
ATOM   2481 HG23 VAL A 168      32.196 104.794  44.581  0.00 99.00           H  
ATOM   2482  N   ARG A 169      34.731 101.908  43.014  1.00 34.47           N  
ATOM   2483  CA  ARG A 169      35.932 101.372  43.645  1.00 19.72           C  
ATOM   2484  C   ARG A 169      36.276 102.274  44.826  1.00 29.17           C  
ATOM   2485  O   ARG A 169      36.745 103.401  44.637  1.00 36.83           O  
ATOM   2486  CB  ARG A 169      37.083 101.293  42.645  1.00 19.27           C  
ATOM   2487  CG  ARG A 169      38.451 101.114  43.276  1.00 17.93           C  
ATOM   2488  CD  ARG A 169      39.089  99.805  42.867  1.00 23.26           C  
ATOM   2489  NE  ARG A 169      40.438  99.674  43.404  1.00 28.72           N  
ATOM   2490  CZ  ARG A 169      41.135  98.543  43.403  1.00 32.13           C  
ATOM   2491  NH1 ARG A 169      40.604  97.440  42.895  1.00 36.98           N1+
ATOM   2492  NH2 ARG A 169      42.357  98.512  43.915  1.00 35.68           N1+
ATOM   2493  H   ARG A 169      34.735 102.791  42.444  0.00 99.00           H  
ATOM   2494  HA  ARG A 169      35.742 100.457  43.986  0.00 99.00           H  
ATOM   2495  HB2 ARG A 169      36.917 100.516  42.040  0.00 99.00           H  
ATOM   2496  HB3 ARG A 169      37.095 102.137  42.115  0.00 99.00           H  
ATOM   2497  HG2 ARG A 169      39.050 101.858  42.988  0.00 99.00           H  
ATOM   2498  HG3 ARG A 169      38.361 101.121  44.271  0.00 99.00           H  
ATOM   2499  HD2 ARG A 169      38.524  99.060  43.213  0.00 99.00           H  
ATOM   2500  HD3 ARG A 169      39.126  99.774  41.873  0.00 99.00           H  
ATOM   2501  HE  ARG A 169      40.870 100.493  43.801  0.00 99.00           H  
ATOM   2502 HH11 ARG A 169      39.694  97.439  42.492  0.00 99.00           H  
ATOM   2503 HH12 ARG A 169      41.134  96.580  42.916  0.00 99.00           H  
ATOM   2504 HH21 ARG A 169      42.759  99.354  44.286  0.00 99.00           H  
ATOM   2505 HH22 ARG A 169      42.876  97.661  43.932  0.00 99.00           H  
ATOM   2506  N   THR A 170      36.022 101.786  46.039  1.00 21.63           N  
ATOM   2507  CA  THR A 170      36.280 102.555  47.250  1.00 24.45           C  
ATOM   2508  C   THR A 170      37.705 102.402  47.761  1.00 30.48           C  
ATOM   2509  O   THR A 170      38.085 103.101  48.705  1.00 35.65           O  
ATOM   2510  CB  THR A 170      35.304 102.147  48.361  1.00 19.26           C  
ATOM   2511  CG2 THR A 170      33.876 102.139  47.842  1.00 20.55           C  
ATOM   2512  OG1 THR A 170      35.639 100.839  48.842  1.00 22.93           O  
ATOM   2513  H   THR A 170      35.629 100.822  46.044  0.00 99.00           H  
ATOM   2514  HA  THR A 170      36.120 103.537  47.044  0.00 99.00           H  
ATOM   2515  HB  THR A 170      35.394 102.803  49.139  0.00 99.00           H  
ATOM   2516  HG1 THR A 170      35.795 100.212  48.071  0.00 99.00           H  
ATOM   2517 HG21 THR A 170      33.238 101.983  48.600  0.00 99.00           H  
ATOM   2518 HG22 THR A 170      33.664 103.019  47.411  0.00 99.00           H  
ATOM   2519 HG23 THR A 170      33.764 101.407  47.164  0.00 99.00           H  
ATOM   2520  N   VAL A 171      38.493 101.503  47.172  1.00 29.45           N  
ATOM   2521  CA  VAL A 171      39.877 101.318  47.589  1.00 29.52           C  
ATOM   2522  C   VAL A 171      40.683 102.541  47.175  1.00 33.69           C  
ATOM   2523  O   VAL A 171      40.774 102.872  45.988  1.00 26.57           O  
ATOM   2524  CB  VAL A 171      40.460 100.032  46.988  1.00 27.40           C  
ATOM   2525  CG1 VAL A 171      41.945  99.924  47.293  1.00 23.62           C  
ATOM   2526  CG2 VAL A 171      39.713  98.819  47.522  1.00 14.35           C  
ATOM   2527  H   VAL A 171      38.044 100.962  46.410  0.00 99.00           H  
ATOM   2528  HA  VAL A 171      39.899 101.255  48.585  0.00 99.00           H  
ATOM   2529  HB  VAL A 171      40.370 100.089  45.998  0.00 99.00           H  
ATOM   2530 HG11 VAL A 171      42.344 100.840  47.344  0.00 99.00           H  
ATOM   2531 HG12 VAL A 171      42.074  99.456  48.167  0.00 99.00           H  
ATOM   2532 HG13 VAL A 171      42.398  99.405  46.568  0.00 99.00           H  
ATOM   2533 HG21 VAL A 171      39.542  98.939  48.499  0.00 99.00           H  
ATOM   2534 HG22 VAL A 171      38.843  98.727  47.037  0.00 99.00           H  
ATOM   2535 HG23 VAL A 171      40.267  98.000  47.375  0.00 99.00           H  
ATOM   2536  N   GLU A 172      41.269 103.222  48.158  1.00 41.48           N  
ATOM   2537  CA  GLU A 172      42.010 104.450  47.899  1.00 40.43           C  
ATOM   2538  C   GLU A 172      43.292 104.157  47.127  1.00 30.35           C  
ATOM   2539  O   GLU A 172      43.869 103.071  47.224  1.00 30.67           O  
ATOM   2540  CB  GLU A 172      42.345 105.163  49.210  1.00 49.76           C  
ATOM   2541  CG  GLU A 172      41.140 105.542  50.067  1.00 61.58           C  
ATOM   2542  CD  GLU A 172      40.636 104.396  50.933  1.00 67.80           C  
ATOM   2543  OE1 GLU A 172      40.971 103.228  50.639  1.00 67.13           O  
ATOM   2544  OE2 GLU A 172      39.906 104.664  51.911  1.00 69.67           O1-
ATOM   2545  H   GLU A 172      41.153 102.810  49.103  0.00 99.00           H  
ATOM   2546  HA  GLU A 172      41.437 105.087  47.368  0.00 99.00           H  
ATOM   2547  HB2 GLU A 172      42.910 104.555  49.747  0.00 99.00           H  
ATOM   2548  HB3 GLU A 172      42.823 105.997  48.986  0.00 99.00           H  
ATOM   2549  HG2 GLU A 172      41.408 106.272  50.668  0.00 99.00           H  
ATOM   2550  HG3 GLU A 172      40.405 105.805  49.468  0.00 99.00           H  
ATOM   2551  N   ASP A 173      43.732 105.144  46.351  1.00 30.23           N  
ATOM   2552  CA  ASP A 173      44.965 105.013  45.585  1.00 36.50           C  
ATOM   2553  C   ASP A 173      46.149 104.836  46.529  1.00 30.23           C  
ATOM   2554  O   ASP A 173      46.387 105.671  47.407  1.00 36.49           O  
ATOM   2555  CB  ASP A 173      45.154 106.242  44.690  1.00 50.89           C  
ATOM   2556  CG  ASP A 173      46.405 106.162  43.830  1.00 67.87           C  
ATOM   2557  OD1 ASP A 173      47.515 106.409  44.350  1.00 77.03           O  
ATOM   2558  OD2 ASP A 173      46.278 105.845  42.627  1.00 73.12           O1-
ATOM   2559  H   ASP A 173      43.136 105.992  46.341  0.00 99.00           H  
ATOM   2560  HA  ASP A 173      44.892 104.172  45.043  0.00 99.00           H  
ATOM   2561  HB2 ASP A 173      44.361 106.312  44.094  0.00 99.00           H  
ATOM   2562  HB3 ASP A 173      45.220 107.042  45.276  0.00 99.00           H  
ATOM   2563  N   GLY A 174      46.883 103.738  46.357  1.00 25.35           N  
ATOM   2564  CA  GLY A 174      48.025 103.423  47.190  1.00 14.13           C  
ATOM   2565  C   GLY A 174      47.775 102.346  48.223  1.00 23.39           C  
ATOM   2566  O   GLY A 174      48.741 101.845  48.813  1.00 39.97           O  
ATOM   2567  H   GLY A 174      46.560 103.127  45.569  0.00 99.00           H  
ATOM   2568  HA2 GLY A 174      48.807 103.138  46.593  0.00 99.00           H  
ATOM   2569  HA3 GLY A 174      48.339 104.275  47.666  0.00 99.00           H  
ATOM   2570  N   GLU A 175      46.524 101.940  48.466  1.00 13.54           N  
ATOM   2571  CA  GLU A 175      46.203 100.873  49.415  1.00 20.79           C  
ATOM   2572  C   GLU A 175      45.736  99.618  48.682  1.00 28.54           C  
ATOM   2573  O   GLU A 175      45.335  99.695  47.519  1.00 17.45           O  
ATOM   2574  CB  GLU A 175      45.141 101.370  50.420  1.00 28.96           C  
ATOM   2575  CG  GLU A 175      45.638 102.499  51.352  1.00 52.51           C  
ATOM   2576  CD  GLU A 175      46.859 102.131  52.206  1.00 65.55           C  
ATOM   2577  OE1 GLU A 175      47.079 100.922  52.443  1.00 66.90           O  
ATOM   2578  OE2 GLU A 175      47.570 103.074  52.607  1.00 66.40           O1-
ATOM   2579  H   GLU A 175      45.744 102.317  47.937  0.00 99.00           H  
ATOM   2580  HA  GLU A 175      47.092 100.558  49.960  0.00 99.00           H  
ATOM   2581  HB2 GLU A 175      44.264 101.722  49.874  0.00 99.00           H  
ATOM   2582  HB3 GLU A 175      44.788 100.539  51.032  0.00 99.00           H  
ATOM   2583  HG2 GLU A 175      45.880 103.384  50.761  0.00 99.00           H  
ATOM   2584  HG3 GLU A 175      44.833 102.794  52.025  0.00 99.00           H  
ATOM   2585  N   CYS A 176      45.801  98.479  49.379  1.00 24.66           N  
ATOM   2586  CA  CYS A 176      45.330  97.212  48.854  1.00 13.67           C  
ATOM   2587  C   CYS A 176      44.580  96.459  49.953  1.00 20.56           C  
ATOM   2588  O   CYS A 176      45.164  96.136  50.985  1.00 26.70           O  
ATOM   2589  CB  CYS A 176      46.507  96.413  48.263  1.00 14.20           C  
ATOM   2590  SG  CYS A 176      45.967  95.005  47.268  1.00 27.98           S  
ATOM   2591  H   CYS A 176      46.172  98.443  50.325  0.00 99.00           H  
ATOM   2592  HA  CYS A 176      44.607  97.414  48.064  0.00 99.00           H  
ATOM   2593  HB2 CYS A 176      47.107  97.053  47.616  0.00 99.00           H  
ATOM   2594  HB3 CYS A 176      47.170  96.059  49.054  0.00 99.00           H  
ATOM   2595  N   TYR A 177      43.288  96.224  49.718  1.00 17.91           N  
ATOM   2596  CA  TYR A 177      42.362  95.518  50.589  1.00 13.86           C  
ATOM   2597  C   TYR A 177      41.109  95.216  49.753  1.00 23.57           C  
ATOM   2598  O   TYR A 177      40.926  95.808  48.687  1.00 24.47           O  
ATOM   2599  CB  TYR A 177      42.042  96.347  51.857  1.00 11.40           C  
ATOM   2600  CG  TYR A 177      41.273  97.643  51.642  1.00 23.97           C  
ATOM   2601  CD1 TYR A 177      41.966  98.838  51.363  1.00 12.56           C  
ATOM   2602  CD2 TYR A 177      39.865  97.658  51.735  1.00 20.91           C  
ATOM   2603  CE1 TYR A 177      41.258 100.043  51.194  1.00 13.55           C  
ATOM   2604  CE2 TYR A 177      39.156  98.860  51.554  1.00 27.83           C  
ATOM   2605  CZ  TYR A 177      39.851 100.055  51.298  1.00 35.52           C  
ATOM   2606  OH  TYR A 177      39.144 101.212  51.165  1.00 37.39           O  
ATOM   2607  H   TYR A 177      42.855  96.499  48.843  0.00 99.00           H  
ATOM   2608  HA  TYR A 177      42.820  94.571  50.881  0.00 99.00           H  
ATOM   2609  HB2 TYR A 177      41.457  95.727  52.538  0.00 99.00           H  
ATOM   2610  HB3 TYR A 177      42.958  96.569  52.405  0.00 99.00           H  
ATOM   2611  HD1 TYR A 177      43.043  98.835  51.291  0.00 99.00           H  
ATOM   2612  HD2 TYR A 177      39.319  96.751  51.950  0.00 99.00           H  
ATOM   2613  HE1 TYR A 177      41.814 100.946  50.997  0.00 99.00           H  
ATOM   2614  HE2 TYR A 177      38.078  98.867  51.630  0.00 99.00           H  
ATOM   2615  HH  TYR A 177      39.680 102.016  51.075  0.00 99.00           H  
ATOM   2616  N   ILE A 178      40.273  94.297  50.240  1.00 26.62           N  
ATOM   2617  CA  ILE A 178      39.041  93.896  49.574  1.00 23.06           C  
ATOM   2618  C   ILE A 178      37.857  94.685  50.162  1.00 25.86           C  
ATOM   2619  O   ILE A 178      37.731  94.789  51.382  1.00 27.57           O  
ATOM   2620  CB  ILE A 178      38.801  92.377  49.760  1.00 26.33           C  
ATOM   2621  CG1 ILE A 178      39.877  91.561  49.013  1.00 27.60           C  
ATOM   2622  CG2 ILE A 178      37.404  91.895  49.328  1.00 26.80           C  
ATOM   2623  CD1 ILE A 178      39.939  90.091  49.434  1.00 18.56           C  
ATOM   2624  H   ILE A 178      40.433  93.888  51.147  0.00 99.00           H  
ATOM   2625  HA  ILE A 178      39.113  94.099  48.502  0.00 99.00           H  
ATOM   2626  HB  ILE A 178      38.912  92.171  50.825  0.00 99.00           H  
ATOM   2627 HG12 ILE A 178      39.709  91.628  47.939  0.00 99.00           H  
ATOM   2628 HG13 ILE A 178      40.863  91.990  49.182  0.00 99.00           H  
ATOM   2629 HG21 ILE A 178      37.330  90.815  49.416  0.00 99.00           H  
ATOM   2630 HG22 ILE A 178      36.604  92.296  49.949  0.00 99.00           H  
ATOM   2631 HG23 ILE A 178      37.199  92.154  48.290  0.00 99.00           H  
ATOM   2632 HD11 ILE A 178      39.138  89.500  48.995  0.00 99.00           H  
ATOM   2633 HD12 ILE A 178      40.882  89.645  49.120  0.00 99.00           H  
ATOM   2634 HD13 ILE A 178      39.866  89.991  50.517  0.00 99.00           H  
ATOM   2635  N   GLN A 179      37.000  95.190  49.265  1.00 30.98           N  
ATOM   2636  CA  GLN A 179      35.888  96.068  49.618  1.00 41.68           C  
ATOM   2637  C   GLN A 179      34.800  95.320  50.381  1.00 43.77           C  
ATOM   2638  O   GLN A 179      34.352  95.775  51.440  1.00 41.95           O  
ATOM   2639  CB  GLN A 179      35.304  96.708  48.359  1.00 41.50           C  
ATOM   2640  CG  GLN A 179      36.252  97.623  47.617  1.00 35.52           C  
ATOM   2641  CD  GLN A 179      35.589  98.273  46.425  1.00 36.62           C  
ATOM   2642  NE2 GLN A 179      34.306  98.591  46.562  0.00 99.00           N  
ATOM   2643  OE1 GLN A 179      36.219  98.483  45.388  0.00 99.00           O  
ATOM   2644  H   GLN A 179      37.219  94.894  48.302  0.00 99.00           H  
ATOM   2645  HA  GLN A 179      36.244  96.793  50.223  0.00 99.00           H  
ATOM   2646  HB2 GLN A 179      35.018  95.976  47.732  0.00 99.00           H  
ATOM   2647  HB3 GLN A 179      34.491  97.242  48.620  0.00 99.00           H  
ATOM   2648  HG2 GLN A 179      36.563  98.339  48.239  0.00 99.00           H  
ATOM   2649  HG3 GLN A 179      37.032  97.089  47.298  0.00 99.00           H  
ATOM   2650 HE21 GLN A 179      33.795  99.044  45.808  0.00 99.00           H  
ATOM   2651 HE22 GLN A 179      33.837  98.373  47.440  0.00 99.00           H  
ATOM   2652  N   PHE A 180      34.357  94.173  49.858  1.00 43.69           N  
ATOM   2653  CA  PHE A 180      33.186  93.526  50.439  1.00 35.52           C  
ATOM   2654  C   PHE A 180      33.445  92.948  51.824  1.00 45.60           C  
ATOM   2655  O   PHE A 180      32.486  92.536  52.486  1.00 52.02           O  
ATOM   2656  CB  PHE A 180      32.638  92.436  49.506  1.00 21.74           C  
ATOM   2657  CG  PHE A 180      33.617  91.336  49.183  1.00 24.22           C  
ATOM   2658  CD1 PHE A 180      33.847  90.301  50.076  1.00 14.86           C  
ATOM   2659  CD2 PHE A 180      34.266  91.310  47.957  1.00 33.47           C  
ATOM   2660  CE1 PHE A 180      34.733  89.283  49.769  1.00 16.49           C  
ATOM   2661  CE2 PHE A 180      35.149  90.292  47.641  1.00 27.04           C  
ATOM   2662  CZ  PHE A 180      35.385  89.278  48.550  1.00 19.29           C  
ATOM   2663  H   PHE A 180      34.884  93.814  49.060  0.00 99.00           H  
ATOM   2664  HA  PHE A 180      32.479  94.244  50.551  0.00 99.00           H  
ATOM   2665  HB2 PHE A 180      31.853  92.026  49.951  0.00 99.00           H  
ATOM   2666  HB3 PHE A 180      32.377  92.872  48.656  0.00 99.00           H  
ATOM   2667  HD1 PHE A 180      33.369  90.286  50.951  0.00 99.00           H  
ATOM   2668  HD2 PHE A 180      34.090  92.038  47.290  0.00 99.00           H  
ATOM   2669  HE1 PHE A 180      34.899  88.549  50.441  0.00 99.00           H  
ATOM   2670  HE2 PHE A 180      35.621  90.298  46.744  0.00 99.00           H  
ATOM   2671  HZ  PHE A 180      36.023  88.540  48.330  0.00 99.00           H  
ATOM   2672  N   PHE A 181      34.704  92.876  52.280  1.00 44.65           N  
ATOM   2673  CA  PHE A 181      35.044  92.505  53.655  1.00 36.89           C  
ATOM   2674  C   PHE A 181      34.871  93.666  54.650  1.00 36.13           C  
ATOM   2675  O   PHE A 181      35.253  93.514  55.808  1.00 24.98           O  
ATOM   2676  CB  PHE A 181      36.441  91.842  53.733  1.00 24.92           C  
ATOM   2677  CG  PHE A 181      36.457  90.364  53.378  1.00 29.89           C  
ATOM   2678  CD1 PHE A 181      35.950  89.414  54.287  1.00 34.65           C  
ATOM   2679  CD2 PHE A 181      36.960  89.921  52.140  1.00 36.56           C  
ATOM   2680  CE1 PHE A 181      35.944  88.069  53.951  1.00 41.78           C  
ATOM   2681  CE2 PHE A 181      36.943  88.573  51.820  1.00 42.31           C  
ATOM   2682  CZ  PHE A 181      36.438  87.650  52.724  1.00 42.49           C  
ATOM   2683  H   PHE A 181      35.456  93.238  51.713  0.00 99.00           H  
ATOM   2684  HA  PHE A 181      34.321  91.765  54.003  0.00 99.00           H  
ATOM   2685  HB2 PHE A 181      37.149  92.384  53.104  0.00 99.00           H  
ATOM   2686  HB3 PHE A 181      36.845  91.910  54.745  0.00 99.00           H  
ATOM   2687  HD1 PHE A 181      35.563  89.731  55.245  0.00 99.00           H  
ATOM   2688  HD2 PHE A 181      37.369  90.622  51.436  0.00 99.00           H  
ATOM   2689  HE1 PHE A 181      35.544  87.347  54.646  0.00 99.00           H  
ATOM   2690  HE2 PHE A 181      37.327  88.243  50.865  0.00 99.00           H  
ATOM   2691  HZ  PHE A 181      36.425  86.603  52.466  0.00 99.00           H  
ATOM   2692  N   SER A 182      34.277  94.796  54.220  1.00 35.69           N  
ATOM   2693  CA  SER A 182      34.025  95.889  55.151  1.00 40.58           C  
ATOM   2694  C   SER A 182      32.917  95.537  56.133  1.00 54.14           C  
ATOM   2695  O   SER A 182      32.960  95.962  57.292  1.00 60.28           O  
ATOM   2696  CB  SER A 182      33.671  97.162  54.384  1.00 46.26           C  
ATOM   2697  OG  SER A 182      33.354  98.220  55.271  1.00 56.56           O  
ATOM   2698  H   SER A 182      33.998  94.803  53.230  0.00 99.00           H  
ATOM   2699  HA  SER A 182      34.869  96.050  55.680  0.00 99.00           H  
ATOM   2700  HB2 SER A 182      34.452  97.429  53.826  0.00 99.00           H  
ATOM   2701  HB3 SER A 182      32.883  96.979  53.803  0.00 99.00           H  
ATOM   2702  HG  SER A 182      33.841  99.046  54.992  0.00 99.00           H  
ATOM   2703  N   ASN A 183      31.924  94.769  55.692  1.00 50.55           N  
ATOM   2704  CA  ASN A 183      30.862  94.323  56.583  1.00 56.28           C  
ATOM   2705  C   ASN A 183      31.400  93.246  57.517  1.00 58.01           C  
ATOM   2706  O   ASN A 183      31.939  92.232  57.062  1.00 58.39           O  
ATOM   2707  CB  ASN A 183      29.679  93.795  55.776  1.00 55.88           C  
ATOM   2708  CG  ASN A 183      28.516  93.378  56.652  1.00 61.99           C  
ATOM   2709  ND2 ASN A 183      27.641  92.540  56.113  0.00 99.00           N  
ATOM   2710  OD1 ASN A 183      28.404  93.807  57.800  0.00 99.00           O  
ATOM   2711  H   ASN A 183      31.974  94.524  54.687  0.00 99.00           H  
ATOM   2712  HA  ASN A 183      30.604  95.103  57.154  0.00 99.00           H  
ATOM   2713  HB2 ASN A 183      29.370  94.515  55.160  0.00 99.00           H  
ATOM   2714  HB3 ASN A 183      29.982  93.003  55.252  0.00 99.00           H  
ATOM   2715 HD21 ASN A 183      27.773  92.213  55.175  0.00 99.00           H  
ATOM   2716 HD22 ASN A 183      26.849  92.232  56.640  0.00 99.00           H  
ATOM   2717  N   ALA A 184      31.257  93.467  58.826  1.00 57.65           N  
ATOM   2718  CA  ALA A 184      31.773  92.514  59.801  1.00 46.41           C  
ATOM   2719  C   ALA A 184      31.070  91.167  59.726  1.00 45.37           C  
ATOM   2720  O   ALA A 184      31.646  90.156  60.140  1.00 47.96           O  
ATOM   2721  CB  ALA A 184      31.654  93.087  61.214  1.00 42.29           C  
ATOM   2722  H   ALA A 184      30.767  94.339  59.073  0.00 99.00           H  
ATOM   2723  HA  ALA A 184      32.761  92.371  59.622  0.00 99.00           H  
ATOM   2724  HB1 ALA A 184      32.258  93.877  61.301  0.00 99.00           H  
ATOM   2725  HB2 ALA A 184      30.711  93.366  61.379  0.00 99.00           H  
ATOM   2726  HB3 ALA A 184      31.918  92.389  61.877  0.00 99.00           H  
ATOM   2727  N   ALA A 185      29.841  91.127  59.209  1.00 44.67           N  
ATOM   2728  CA  ALA A 185      29.108  89.868  59.139  1.00 47.20           C  
ATOM   2729  C   ALA A 185      29.771  88.893  58.171  1.00 45.49           C  
ATOM   2730  O   ALA A 185      29.922  87.706  58.482  1.00 33.64           O  
ATOM   2731  CB  ALA A 185      27.659  90.129  58.729  1.00 56.16           C  
ATOM   2732  H   ALA A 185      29.473  92.030  58.878  0.00 99.00           H  
ATOM   2733  HA  ALA A 185      29.093  89.449  60.056  0.00 99.00           H  
ATOM   2734  HB1 ALA A 185      27.643  90.620  57.860  0.00 99.00           H  
ATOM   2735  HB2 ALA A 185      27.180  89.258  58.630  0.00 99.00           H  
ATOM   2736  HB3 ALA A 185      27.210  90.679  59.432  0.00 99.00           H  
ATOM   2737  N   VAL A 186      30.147  89.432  56.999  1.00 45.20           N  
ATOM   2738  CA  VAL A 186      30.835  88.725  55.921  1.00 54.17           C  
ATOM   2739  C   VAL A 186      32.184  88.199  56.429  1.00 55.78           C  
ATOM   2740  O   VAL A 186      32.491  87.022  56.243  1.00 58.36           O  
ATOM   2741  CB  VAL A 186      31.079  89.653  54.691  1.00 48.04           C  
ATOM   2742  CG1 VAL A 186      31.925  89.025  53.564  1.00 48.06           C  
ATOM   2743  CG2 VAL A 186      29.749  90.150  54.099  1.00 45.18           C  
ATOM   2744  H   VAL A 186      30.035  90.426  56.873  0.00 99.00           H  
ATOM   2745  HA  VAL A 186      30.223  87.872  55.621  0.00 99.00           H  
ATOM   2746  HB  VAL A 186      31.623  90.537  55.027  0.00 99.00           H  
ATOM   2747 HG11 VAL A 186      32.951  88.831  53.872  0.00 99.00           H  
ATOM   2748 HG12 VAL A 186      31.497  88.084  53.219  0.00 99.00           H  
ATOM   2749 HG13 VAL A 186      31.983  89.694  52.705  0.00 99.00           H  
ATOM   2750 HG21 VAL A 186      29.144  90.662  54.843  0.00 99.00           H  
ATOM   2751 HG22 VAL A 186      29.921  90.851  53.282  0.00 99.00           H  
ATOM   2752 HG23 VAL A 186      29.156  89.322  53.708  0.00 99.00           H  
ATOM   2753  N   THR A 187      32.910  89.068  57.141  1.00 47.40           N  
ATOM   2754  CA  THR A 187      34.157  88.742  57.813  1.00 36.37           C  
ATOM   2755  C   THR A 187      34.009  87.589  58.834  1.00 30.43           C  
ATOM   2756  O   THR A 187      34.768  86.622  58.761  1.00 27.79           O  
ATOM   2757  CB  THR A 187      34.752  89.998  58.498  1.00 37.04           C  
ATOM   2758  CG2 THR A 187      36.093  89.791  59.213  1.00 37.49           C  
ATOM   2759  OG1 THR A 187      34.947  90.995  57.512  1.00 47.92           O  
ATOM   2760  H   THR A 187      32.575  90.016  57.244  0.00 99.00           H  
ATOM   2761  HA  THR A 187      34.843  88.415  57.036  0.00 99.00           H  
ATOM   2762  HB  THR A 187      34.045  90.388  59.229  0.00 99.00           H  
ATOM   2763  HG1 THR A 187      34.133  91.486  57.337  0.00 99.00           H  
ATOM   2764 HG21 THR A 187      36.006  89.116  60.064  0.00 99.00           H  
ATOM   2765 HG22 THR A 187      36.838  89.380  58.534  0.00 99.00           H  
ATOM   2766 HG23 THR A 187      36.485  90.735  59.593  0.00 99.00           H  
ATOM   2767  N   PHE A 188      32.998  87.674  59.712  1.00 28.53           N  
ATOM   2768  CA  PHE A 188      32.736  86.679  60.750  1.00 32.39           C  
ATOM   2769  C   PHE A 188      32.315  85.311  60.181  1.00 29.86           C  
ATOM   2770  O   PHE A 188      32.984  84.321  60.471  1.00 31.94           O  
ATOM   2771  CB  PHE A 188      31.746  87.232  61.795  1.00 36.50           C  
ATOM   2772  CG  PHE A 188      31.503  86.298  62.969  1.00 45.06           C  
ATOM   2773  CD1 PHE A 188      32.453  86.226  64.010  1.00 50.00           C  
ATOM   2774  CD2 PHE A 188      30.453  85.355  62.935  1.00 45.97           C  
ATOM   2775  CE1 PHE A 188      32.324  85.268  65.006  1.00 51.79           C  
ATOM   2776  CE2 PHE A 188      30.339  84.407  63.942  1.00 49.77           C  
ATOM   2777  CZ  PHE A 188      31.269  84.365  64.973  1.00 53.04           C  
ATOM   2778  H   PHE A 188      32.394  88.493  59.712  0.00 99.00           H  
ATOM   2779  HA  PHE A 188      33.683  86.516  61.271  0.00 99.00           H  
ATOM   2780  HB2 PHE A 188      32.140  88.167  62.198  0.00 99.00           H  
ATOM   2781  HB3 PHE A 188      30.794  87.485  61.325  0.00 99.00           H  
ATOM   2782  HD1 PHE A 188      33.289  86.911  64.031  0.00 99.00           H  
ATOM   2783  HD2 PHE A 188      29.742  85.355  62.120  0.00 99.00           H  
ATOM   2784  HE1 PHE A 188      33.052  85.218  65.803  0.00 99.00           H  
ATOM   2785  HE2 PHE A 188      29.532  83.688  63.916  0.00 99.00           H  
ATOM   2786  HZ  PHE A 188      31.178  83.617  65.748  0.00 99.00           H  
ATOM   2787  N   GLY A 189      31.267  85.275  59.335  1.00 32.34           N  
ATOM   2788  CA  GLY A 189      30.845  84.046  58.684  1.00 27.60           C  
ATOM   2789  C   GLY A 189      31.947  83.421  57.850  1.00 33.26           C  
ATOM   2790  O   GLY A 189      32.069  82.197  57.784  1.00 43.05           O  
ATOM   2791  H   GLY A 189      30.838  86.195  59.177  0.00 99.00           H  
ATOM   2792  HA2 GLY A 189      30.541  83.380  59.388  0.00 99.00           H  
ATOM   2793  HA3 GLY A 189      30.045  84.238  58.091  0.00 99.00           H  
ATOM   2794  N   THR A 190      32.791  84.232  57.180  1.00 33.22           N  
ATOM   2795  CA  THR A 190      33.944  83.724  56.425  1.00 35.19           C  
ATOM   2796  C   THR A 190      34.989  83.085  57.352  1.00 35.18           C  
ATOM   2797  O   THR A 190      35.459  81.994  57.045  1.00 38.81           O  
ATOM   2798  CB  THR A 190      34.658  84.802  55.567  1.00 28.13           C  
ATOM   2799  CG2 THR A 190      35.909  84.329  54.800  1.00 20.64           C  
ATOM   2800  OG1 THR A 190      33.741  85.297  54.611  1.00 35.74           O  
ATOM   2801  H   THR A 190      32.665  85.237  57.198  0.00 99.00           H  
ATOM   2802  HA  THR A 190      33.584  82.944  55.750  0.00 99.00           H  
ATOM   2803  HB  THR A 190      34.945  85.637  56.208  0.00 99.00           H  
ATOM   2804  HG1 THR A 190      33.114  85.871  55.084  0.00 99.00           H  
ATOM   2805 HG21 THR A 190      36.724  84.049  55.468  0.00 99.00           H  
ATOM   2806 HG22 THR A 190      35.685  83.462  54.179  0.00 99.00           H  
ATOM   2807 HG23 THR A 190      36.297  85.112  54.153  0.00 99.00           H  
ATOM   2808  N   ALA A 191      35.283  83.712  58.499  1.00 28.88           N  
ATOM   2809  CA  ALA A 191      36.152  83.125  59.516  1.00 25.22           C  
ATOM   2810  C   ALA A 191      35.603  81.785  60.040  1.00 29.34           C  
ATOM   2811  O   ALA A 191      36.391  80.849  60.209  1.00 33.42           O  
ATOM   2812  CB  ALA A 191      36.388  84.127  60.656  1.00 16.17           C  
ATOM   2813  H   ALA A 191      34.857  84.607  58.723  0.00 99.00           H  
ATOM   2814  HA  ALA A 191      37.117  82.922  59.045  0.00 99.00           H  
ATOM   2815  HB1 ALA A 191      35.473  84.343  61.207  0.00 99.00           H  
ATOM   2816  HB2 ALA A 191      37.115  83.737  61.369  0.00 99.00           H  
ATOM   2817  HB3 ALA A 191      36.781  85.071  60.277  0.00 99.00           H  
ATOM   2818  N   ILE A 192      34.269  81.683  60.225  1.00 25.90           N  
ATOM   2819  CA  ILE A 192      33.706  80.442  60.747  1.00 33.03           C  
ATOM   2820  C   ILE A 192      33.753  79.347  59.687  1.00 35.18           C  
ATOM   2821  O   ILE A 192      34.208  78.226  59.947  1.00 37.88           O  
ATOM   2822  CB  ILE A 192      32.271  80.672  61.254  1.00 31.05           C  
ATOM   2823  CG1 ILE A 192      32.266  81.646  62.436  1.00 39.33           C  
ATOM   2824  CG2 ILE A 192      31.617  79.347  61.626  1.00 18.77           C  
ATOM   2825  CD1 ILE A 192      33.131  81.211  63.601  1.00 46.57           C  
ATOM   2826  H   ILE A 192      33.708  82.511  59.976  0.00 99.00           H  
ATOM   2827  HA  ILE A 192      34.313  80.147  61.490  0.00 99.00           H  
ATOM   2828  HB  ILE A 192      31.746  81.082  60.515  0.00 99.00           H  
ATOM   2829 HG12 ILE A 192      32.583  82.537  62.111  0.00 99.00           H  
ATOM   2830 HG13 ILE A 192      31.323  81.743  62.756  0.00 99.00           H  
ATOM   2831 HG21 ILE A 192      30.670  79.509  61.900  0.00 99.00           H  
ATOM   2832 HG22 ILE A 192      31.635  78.734  60.839  0.00 99.00           H  
ATOM   2833 HG23 ILE A 192      32.117  78.930  62.383  0.00 99.00           H  
ATOM   2834 HD11 ILE A 192      34.077  81.123  63.295  0.00 99.00           H  
ATOM   2835 HD12 ILE A 192      33.076  81.893  64.328  0.00 99.00           H  
ATOM   2836 HD13 ILE A 192      32.805  80.331  63.943  0.00 99.00           H  
ATOM   2837  N   ALA A 193      33.289  79.656  58.474  1.00 26.54           N  
ATOM   2838  CA  ALA A 193      33.181  78.633  57.441  1.00 28.89           C  
ATOM   2839  C   ALA A 193      34.526  78.289  56.812  1.00 28.39           C  
ATOM   2840  O   ALA A 193      34.729  77.147  56.384  1.00 30.66           O  
ATOM   2841  CB  ALA A 193      32.201  79.087  56.358  1.00 16.65           C  
ATOM   2842  H   ALA A 193      33.025  80.642  58.342  0.00 99.00           H  
ATOM   2843  HA  ALA A 193      32.796  77.792  57.857  0.00 99.00           H  
ATOM   2844  HB1 ALA A 193      31.449  78.433  56.299  0.00 99.00           H  
ATOM   2845  HB2 ALA A 193      31.844  79.989  56.593  0.00 99.00           H  
ATOM   2846  HB3 ALA A 193      32.675  79.132  55.481  0.00 99.00           H  
ATOM   2847  N   ALA A 194      35.481  79.234  56.763  1.00 23.00           N  
ATOM   2848  CA  ALA A 194      36.762  79.076  56.056  1.00 25.07           C  
ATOM   2849  C   ALA A 194      37.998  79.056  56.978  1.00 29.86           C  
ATOM   2850  O   ALA A 194      39.105  79.266  56.481  1.00 24.10           O  
ATOM   2851  CB  ALA A 194      36.891  80.154  54.962  1.00 21.12           C  
ATOM   2852  H   ALA A 194      35.292  80.174  57.104  0.00 99.00           H  
ATOM   2853  HA  ALA A 194      36.784  78.115  55.539  0.00 99.00           H  
ATOM   2854  HB1 ALA A 194      37.686  79.898  54.260  0.00 99.00           H  
ATOM   2855  HB2 ALA A 194      35.971  80.252  54.386  0.00 99.00           H  
ATOM   2856  HB3 ALA A 194      37.138  81.131  55.376  0.00 99.00           H  
ATOM   2857  N   PHE A 195      37.833  78.783  58.279  1.00 47.61           N  
ATOM   2858  CA  PHE A 195      38.954  78.415  59.156  1.00 25.01           C  
ATOM   2859  C   PHE A 195      38.510  77.563  60.341  1.00 17.22           C  
ATOM   2860  O   PHE A 195      38.962  76.427  60.459  1.00 13.93           O  
ATOM   2861  CB  PHE A 195      39.857  79.603  59.572  1.00 12.24           C  
ATOM   2862  CG  PHE A 195      40.963  79.283  60.573  1.00 13.91           C  
ATOM   2863  CD1 PHE A 195      42.128  78.609  60.146  1.00 11.40           C  
ATOM   2864  CD2 PHE A 195      40.783  79.521  61.953  1.00 12.58           C  
ATOM   2865  CE1 PHE A 195      43.107  78.254  61.064  1.00 11.34           C  
ATOM   2866  CE2 PHE A 195      41.775  79.161  62.857  1.00 14.80           C  
ATOM   2867  CZ  PHE A 195      42.935  78.537  62.413  1.00 11.91           C  
ATOM   2868  H   PHE A 195      36.897  78.670  58.641  0.00 99.00           H  
ATOM   2869  HA  PHE A 195      39.594  77.747  58.574  0.00 99.00           H  
ATOM   2870  HB2 PHE A 195      40.368  79.971  58.686  0.00 99.00           H  
ATOM   2871  HB3 PHE A 195      39.253  80.430  59.947  0.00 99.00           H  
ATOM   2872  HD1 PHE A 195      42.264  78.369  59.102  0.00 99.00           H  
ATOM   2873  HD2 PHE A 195      39.878  79.992  62.311  0.00 99.00           H  
ATOM   2874  HE1 PHE A 195      44.001  77.746  60.729  0.00 99.00           H  
ATOM   2875  HE2 PHE A 195      41.638  79.358  63.910  0.00 99.00           H  
ATOM   2876  HZ  PHE A 195      43.703  78.255  63.120  0.00 99.00           H  
ATOM   2877  N   TYR A 196      37.583  78.077  61.161  1.00 25.74           N  
ATOM   2878  CA  TYR A 196      37.316  77.450  62.453  1.00 28.44           C  
ATOM   2879  C   TYR A 196      36.591  76.118  62.296  1.00 24.53           C  
ATOM   2880  O   TYR A 196      37.000  75.106  62.880  1.00 27.13           O  
ATOM   2881  CB  TYR A 196      36.523  78.412  63.341  1.00 22.25           C  
ATOM   2882  CG  TYR A 196      37.365  79.554  63.867  1.00 20.02           C  
ATOM   2883  CD1 TYR A 196      38.267  79.351  64.905  1.00 15.70           C  
ATOM   2884  CD2 TYR A 196      37.267  80.829  63.323  1.00 21.83           C  
ATOM   2885  CE1 TYR A 196      39.041  80.385  65.393  1.00 15.38           C  
ATOM   2886  CE2 TYR A 196      38.040  81.871  63.805  1.00 14.71           C  
ATOM   2887  CZ  TYR A 196      38.924  81.642  64.841  1.00 14.88           C  
ATOM   2888  OH  TYR A 196      39.698  82.669  65.324  1.00 26.03           O  
ATOM   2889  H   TYR A 196      37.150  78.956  60.845  0.00 99.00           H  
ATOM   2890  HA  TYR A 196      38.200  77.274  62.908  0.00 99.00           H  
ATOM   2891  HB2 TYR A 196      35.780  78.793  62.803  0.00 99.00           H  
ATOM   2892  HB3 TYR A 196      36.170  77.902  64.116  0.00 99.00           H  
ATOM   2893  HD1 TYR A 196      38.357  78.436  65.307  0.00 99.00           H  
ATOM   2894  HD2 TYR A 196      36.630  80.995  62.573  0.00 99.00           H  
ATOM   2895  HE1 TYR A 196      39.686  80.221  66.144  0.00 99.00           H  
ATOM   2896  HE2 TYR A 196      37.958  82.786  63.406  0.00 99.00           H  
ATOM   2897  HH  TYR A 196      40.569  82.682  64.836  0.00 99.00           H  
ATOM   2898  N   LEU A 197      35.510  76.097  61.515  1.00 19.86           N  
ATOM   2899  CA  LEU A 197      34.824  74.831  61.253  1.00 27.79           C  
ATOM   2900  C   LEU A 197      35.744  73.799  60.610  1.00 29.73           C  
ATOM   2901  O   LEU A 197      35.798  72.660  61.109  1.00 22.73           O  
ATOM   2902  CB  LEU A 197      33.570  75.089  60.408  1.00 29.92           C  
ATOM   2903  CG  LEU A 197      32.722  73.877  60.018  1.00 24.86           C  
ATOM   2904  CD1 LEU A 197      32.083  73.246  61.244  1.00 20.88           C  
ATOM   2905  CD2 LEU A 197      31.670  74.273  58.999  1.00 20.38           C  
ATOM   2906  H   LEU A 197      35.218  77.002  61.134  0.00 99.00           H  
ATOM   2907  HA  LEU A 197      34.495  74.459  62.133  0.00 99.00           H  
ATOM   2908  HB2 LEU A 197      32.979  75.712  60.925  0.00 99.00           H  
ATOM   2909  HB3 LEU A 197      33.861  75.535  59.561  0.00 99.00           H  
ATOM   2910  HG  LEU A 197      33.307  73.204  59.565  0.00 99.00           H  
ATOM   2911 HD11 LEU A 197      31.494  73.916  61.698  0.00 99.00           H  
ATOM   2912 HD12 LEU A 197      31.534  72.456  60.967  0.00 99.00           H  
ATOM   2913 HD13 LEU A 197      32.797  72.947  61.878  0.00 99.00           H  
ATOM   2914 HD21 LEU A 197      32.115  74.635  58.178  0.00 99.00           H  
ATOM   2915 HD22 LEU A 197      31.122  73.472  58.753  0.00 99.00           H  
ATOM   2916 HD23 LEU A 197      31.071  74.976  59.388  0.00 99.00           H  
ATOM   2917  N   PRO A 198      36.491  74.108  59.538  1.00 15.95           N  
ATOM   2918  CA  PRO A 198      37.443  73.109  59.024  1.00 21.37           C  
ATOM   2919  C   PRO A 198      38.448  72.638  60.063  1.00 33.25           C  
ATOM   2920  O   PRO A 198      38.792  71.450  60.080  1.00 38.19           O  
ATOM   2921  CB  PRO A 198      38.123  73.846  57.862  1.00 21.13           C  
ATOM   2922  CG  PRO A 198      37.120  74.835  57.414  1.00 14.61           C  
ATOM   2923  CD  PRO A 198      36.443  75.298  58.666  1.00 15.18           C  
ATOM   2924  HA  PRO A 198      36.939  72.320  58.625  0.00 99.00           H  
ATOM   2925  HB2 PRO A 198      38.965  74.294  58.178  0.00 99.00           H  
ATOM   2926  HB3 PRO A 198      38.356  73.201  57.129  0.00 99.00           H  
ATOM   2927  HG2 PRO A 198      37.563  75.606  56.941  0.00 99.00           H  
ATOM   2928  HG3 PRO A 198      36.458  74.414  56.784  0.00 99.00           H  
ATOM   2929  HD2 PRO A 198      36.932  76.061  59.091  0.00 99.00           H  
ATOM   2930  HD3 PRO A 198      35.493  75.568  58.497  0.00 99.00           H  
ATOM   2931  N   VAL A 199      38.925  73.529  60.937  1.00 27.81           N  
ATOM   2932  CA  VAL A 199      39.876  73.118  61.968  1.00 26.59           C  
ATOM   2933  C   VAL A 199      39.231  72.124  62.928  1.00 27.89           C  
ATOM   2934  O   VAL A 199      39.848  71.121  63.314  1.00 21.47           O  
ATOM   2935  CB  VAL A 199      40.433  74.348  62.711  1.00 24.13           C  
ATOM   2936  CG1 VAL A 199      41.149  73.926  63.989  1.00 15.58           C  
ATOM   2937  CG2 VAL A 199      41.382  75.121  61.813  1.00 13.81           C  
ATOM   2938  H   VAL A 199      38.575  74.489  60.823  0.00 99.00           H  
ATOM   2939  HA  VAL A 199      40.647  72.658  61.516  0.00 99.00           H  
ATOM   2940  HB  VAL A 199      39.660  74.912  62.984  0.00 99.00           H  
ATOM   2941 HG11 VAL A 199      40.494  73.896  64.743  0.00 99.00           H  
ATOM   2942 HG12 VAL A 199      41.552  73.020  63.861  0.00 99.00           H  
ATOM   2943 HG13 VAL A 199      41.870  74.585  64.200  0.00 99.00           H  
ATOM   2944 HG21 VAL A 199      42.285  75.162  62.241  0.00 99.00           H  
ATOM   2945 HG22 VAL A 199      41.451  74.660  60.928  0.00 99.00           H  
ATOM   2946 HG23 VAL A 199      41.032  76.049  61.681  0.00 99.00           H  
ATOM   2947  N   ILE A 200      37.980  72.378  63.325  1.00 22.97           N  
ATOM   2948  CA  ILE A 200      37.276  71.430  64.187  1.00 25.17           C  
ATOM   2949  C   ILE A 200      37.130  70.086  63.489  1.00 31.10           C  
ATOM   2950  O   ILE A 200      37.354  69.025  64.091  1.00 20.33           O  
ATOM   2951  CB  ILE A 200      35.908  72.000  64.608  1.00 28.63           C  
ATOM   2952  CG1 ILE A 200      36.094  73.253  65.463  1.00 33.18           C  
ATOM   2953  CG2 ILE A 200      35.101  70.954  65.360  1.00 21.37           C  
ATOM   2954  CD1 ILE A 200      34.794  73.913  65.867  1.00 35.92           C  
ATOM   2955  H   ILE A 200      37.578  73.258  62.984  0.00 99.00           H  
ATOM   2956  HA  ILE A 200      37.870  71.280  64.981  0.00 99.00           H  
ATOM   2957  HB  ILE A 200      35.418  72.258  63.783  0.00 99.00           H  
ATOM   2958 HG12 ILE A 200      36.601  73.002  66.286  0.00 99.00           H  
ATOM   2959 HG13 ILE A 200      36.638  73.909  64.942  0.00 99.00           H  
ATOM   2960 HG21 ILE A 200      34.203  71.325  65.587  0.00 99.00           H  
ATOM   2961 HG22 ILE A 200      34.989  70.143  64.787  0.00 99.00           H  
ATOM   2962 HG23 ILE A 200      35.579  70.703  66.200  0.00 99.00           H  
ATOM   2963 HD11 ILE A 200      34.246  73.268  66.398  0.00 99.00           H  
ATOM   2964 HD12 ILE A 200      34.991  74.720  66.421  0.00 99.00           H  
ATOM   2965 HD13 ILE A 200      34.290  74.183  65.048  0.00 99.00           H  
ATOM   2966  N   ILE A 201      36.769  70.111  62.203  1.00 36.91           N  
ATOM   2967  CA  ILE A 201      36.651  68.875  61.432  1.00 28.79           C  
ATOM   2968  C   ILE A 201      37.968  68.105  61.451  1.00 32.07           C  
ATOM   2969  O   ILE A 201      37.998  66.903  61.742  1.00 29.28           O  
ATOM   2970  CB  ILE A 201      36.195  69.184  59.994  1.00 21.91           C  
ATOM   2971  CG1 ILE A 201      34.812  69.837  60.009  1.00 19.59           C  
ATOM   2972  CG2 ILE A 201      36.184  67.921  59.149  1.00 19.65           C  
ATOM   2973  CD1 ILE A 201      34.377  70.390  58.675  1.00 19.14           C  
ATOM   2974  H   ILE A 201      36.588  71.050  61.817  0.00 99.00           H  
ATOM   2975  HA  ILE A 201      35.980  68.306  61.913  0.00 99.00           H  
ATOM   2976  HB  ILE A 201      36.838  69.832  59.601  0.00 99.00           H  
ATOM   2977 HG12 ILE A 201      34.146  69.156  60.314  0.00 99.00           H  
ATOM   2978 HG13 ILE A 201      34.827  70.583  60.678  0.00 99.00           H  
ATOM   2979 HG21 ILE A 201      35.925  68.147  58.211  0.00 99.00           H  
ATOM   2980 HG22 ILE A 201      37.095  67.510  59.151  0.00 99.00           H  
ATOM   2981 HG23 ILE A 201      35.526  67.272  59.528  0.00 99.00           H  
ATOM   2982 HD11 ILE A 201      34.345  69.651  58.002  0.00 99.00           H  
ATOM   2983 HD12 ILE A 201      33.469  70.798  58.764  0.00 99.00           H  
ATOM   2984 HD13 ILE A 201      35.028  71.087  58.374  0.00 99.00           H  
ATOM   2985  N   MET A 202      39.079  68.788  61.153  1.00 18.08           N  
ATOM   2986  CA  MET A 202      40.379  68.121  61.154  1.00 21.46           C  
ATOM   2987  C   MET A 202      40.725  67.571  62.531  1.00 23.36           C  
ATOM   2988  O   MET A 202      41.362  66.515  62.637  1.00 27.67           O  
ATOM   2989  CB  MET A 202      41.471  69.083  60.689  1.00 21.89           C  
ATOM   2990  CG  MET A 202      41.286  69.639  59.290  1.00 32.49           C  
ATOM   2991  SD  MET A 202      42.487  70.946  58.955  1.00 46.54           S  
ATOM   2992  CE  MET A 202      41.784  71.696  57.487  1.00 49.10           C  
ATOM   2993  H   MET A 202      38.939  69.782  60.934  0.00 99.00           H  
ATOM   2994  HA  MET A 202      40.332  67.346  60.510  0.00 99.00           H  
ATOM   2995  HB2 MET A 202      41.520  69.861  61.338  0.00 99.00           H  
ATOM   2996  HB3 MET A 202      42.365  68.604  60.726  0.00 99.00           H  
ATOM   2997  HG2 MET A 202      41.384  68.881  58.618  0.00 99.00           H  
ATOM   2998  HG3 MET A 202      40.336  69.992  59.197  0.00 99.00           H  
ATOM   2999  HE1 MET A 202      41.033  72.304  57.747  0.00 99.00           H  
ATOM   3000  HE2 MET A 202      42.488  72.224  57.011  0.00 99.00           H  
ATOM   3001  HE3 MET A 202      41.437  70.981  56.878  0.00 99.00           H  
ATOM   3002  N   THR A 203      40.313  68.268  63.590  1.00 25.40           N  
ATOM   3003  CA  THR A 203      40.612  67.813  64.945  1.00 20.00           C  
ATOM   3004  C   THR A 203      39.860  66.529  65.269  1.00 36.29           C  
ATOM   3005  O   THR A 203      40.437  65.578  65.811  1.00 42.10           O  
ATOM   3006  CB  THR A 203      40.265  68.909  65.950  1.00 22.00           C  
ATOM   3007  CG2 THR A 203      40.780  68.545  67.338  1.00 21.06           C  
ATOM   3008  OG1 THR A 203      40.864  70.141  65.530  1.00 18.71           O  
ATOM   3009  H   THR A 203      39.783  69.125  63.374  0.00 99.00           H  
ATOM   3010  HA  THR A 203      41.600  67.625  65.008  0.00 99.00           H  
ATOM   3011  HB  THR A 203      39.254  69.039  65.966  0.00 99.00           H  
ATOM   3012  HG1 THR A 203      40.413  70.484  64.700  0.00 99.00           H  
ATOM   3013 HG21 THR A 203      41.768  68.384  67.301  0.00 99.00           H  
ATOM   3014 HG22 THR A 203      40.593  69.295  67.976  0.00 99.00           H  
ATOM   3015 HG23 THR A 203      40.323  67.715  67.662  0.00 99.00           H  
ATOM   3016  N   VAL A 204      38.565  66.482  64.945  1.00 33.84           N  
ATOM   3017  CA  VAL A 204      37.793  65.264  65.174  1.00 34.43           C  
ATOM   3018  C   VAL A 204      38.334  64.123  64.320  1.00 25.10           C  
ATOM   3019  O   VAL A 204      38.502  62.992  64.799  1.00 24.85           O  
ATOM   3020  CB  VAL A 204      36.299  65.520  64.903  1.00 37.71           C  
ATOM   3021  CG1 VAL A 204      35.502  64.236  65.052  1.00 32.77           C  
ATOM   3022  CG2 VAL A 204      35.769  66.592  65.841  1.00 32.67           C  
ATOM   3023  H   VAL A 204      38.180  67.344  64.539  0.00 99.00           H  
ATOM   3024  HA  VAL A 204      37.895  65.005  66.139  0.00 99.00           H  
ATOM   3025  HB  VAL A 204      36.209  65.812  63.955  0.00 99.00           H  
ATOM   3026 HG11 VAL A 204      35.235  64.115  66.009  0.00 99.00           H  
ATOM   3027 HG12 VAL A 204      34.680  64.283  64.482  0.00 99.00           H  
ATOM   3028 HG13 VAL A 204      36.060  63.458  64.763  0.00 99.00           H  
ATOM   3029 HG21 VAL A 204      36.430  66.744  66.577  0.00 99.00           H  
ATOM   3030 HG22 VAL A 204      35.634  67.441  65.331  0.00 99.00           H  
ATOM   3031 HG23 VAL A 204      34.898  66.291  66.229  0.00 99.00           H  
ATOM   3032  N   LEU A 205      38.631  64.406  63.049  1.00 23.87           N  
ATOM   3033  CA  LEU A 205      39.131  63.373  62.148  1.00 29.93           C  
ATOM   3034  C   LEU A 205      40.441  62.784  62.653  1.00 44.53           C  
ATOM   3035  O   LEU A 205      40.586  61.560  62.741  1.00 47.42           O  
ATOM   3036  CB  LEU A 205      39.305  63.940  60.739  1.00 21.60           C  
ATOM   3037  CG  LEU A 205      38.011  64.196  59.969  1.00 21.78           C  
ATOM   3038  CD1 LEU A 205      38.315  64.670  58.559  1.00 23.95           C  
ATOM   3039  CD2 LEU A 205      37.144  62.948  59.948  1.00 23.39           C  
ATOM   3040  H   LEU A 205      38.480  65.389  62.774  0.00 99.00           H  
ATOM   3041  HA  LEU A 205      38.448  62.634  62.098  0.00 99.00           H  
ATOM   3042  HB2 LEU A 205      39.782  64.809  60.816  0.00 99.00           H  
ATOM   3043  HB3 LEU A 205      39.843  63.292  60.212  0.00 99.00           H  
ATOM   3044  HG  LEU A 205      37.480  64.895  60.448  0.00 99.00           H  
ATOM   3045 HD11 LEU A 205      38.846  63.972  58.077  0.00 99.00           H  
ATOM   3046 HD12 LEU A 205      37.459  64.833  58.067  0.00 99.00           H  
ATOM   3047 HD13 LEU A 205      38.842  65.520  58.596  0.00 99.00           H  
ATOM   3048 HD21 LEU A 205      36.915  62.682  60.886  0.00 99.00           H  
ATOM   3049 HD22 LEU A 205      36.301  63.132  59.440  0.00 99.00           H  
ATOM   3050 HD23 LEU A 205      37.641  62.201  59.504  0.00 99.00           H  
ATOM   3051  N   TYR A 206      41.409  63.640  62.997  1.00 41.41           N  
ATOM   3052  CA  TYR A 206      42.665  63.131  63.541  1.00 36.50           C  
ATOM   3053  C   TYR A 206      42.436  62.390  64.853  1.00 30.59           C  
ATOM   3054  O   TYR A 206      43.117  61.398  65.143  1.00 25.45           O  
ATOM   3055  CB  TYR A 206      43.669  64.267  63.746  1.00 26.63           C  
ATOM   3056  CG  TYR A 206      44.896  63.822  64.511  1.00 26.95           C  
ATOM   3057  CD1 TYR A 206      44.982  63.997  65.889  1.00 39.28           C  
ATOM   3058  CD2 TYR A 206      45.957  63.202  63.865  1.00 30.76           C  
ATOM   3059  CE1 TYR A 206      46.092  63.577  66.597  1.00 39.23           C  
ATOM   3060  CE2 TYR A 206      47.073  62.780  64.565  1.00 30.55           C  
ATOM   3061  CZ  TYR A 206      47.133  62.971  65.930  1.00 39.42           C  
ATOM   3062  OH  TYR A 206      48.239  62.555  66.635  1.00 53.40           O  
ATOM   3063  H   TYR A 206      41.198  64.630  62.852  0.00 99.00           H  
ATOM   3064  HA  TYR A 206      43.056  62.481  62.878  0.00 99.00           H  
ATOM   3065  HB2 TYR A 206      43.957  64.593  62.857  0.00 99.00           H  
ATOM   3066  HB3 TYR A 206      43.225  64.987  64.262  0.00 99.00           H  
ATOM   3067  HD1 TYR A 206      44.223  64.436  66.377  0.00 99.00           H  
ATOM   3068  HD2 TYR A 206      45.913  63.058  62.876  0.00 99.00           H  
ATOM   3069  HE1 TYR A 206      46.137  63.712  67.590  0.00 99.00           H  
ATOM   3070  HE2 TYR A 206      47.833  62.339  64.085  0.00 99.00           H  
ATOM   3071  HH  TYR A 206      48.650  61.774  66.168  0.00 99.00           H  
ATOM   3072  N   TRP A 207      41.488  62.867  65.664  1.00 37.14           N  
ATOM   3073  CA  TRP A 207      41.191  62.198  66.926  1.00 25.76           C  
ATOM   3074  C   TRP A 207      40.740  60.762  66.689  1.00 50.46           C  
ATOM   3075  O   TRP A 207      41.194  59.837  67.376  1.00 46.44           O  
ATOM   3076  CB  TRP A 207      40.128  62.982  67.692  1.00 26.03           C  
ATOM   3077  CG  TRP A 207      39.986  62.553  69.116  1.00 41.00           C  
ATOM   3078  CD1 TRP A 207      40.708  63.006  70.184  1.00 43.09           C  
ATOM   3079  CD2 TRP A 207      39.065  61.588  69.634  1.00 46.41           C  
ATOM   3080  CE2 TRP A 207      39.286  61.504  71.024  1.00 56.80           C  
ATOM   3081  CE3 TRP A 207      38.078  60.784  69.059  1.00 47.81           C  
ATOM   3082  NE1 TRP A 207      40.292  62.382  71.334  1.00 52.35           N  
ATOM   3083  CZ2 TRP A 207      38.554  60.650  71.847  1.00 54.81           C  
ATOM   3084  CZ3 TRP A 207      37.351  59.936  69.876  1.00 50.36           C  
ATOM   3085  CH2 TRP A 207      37.594  59.876  71.255  1.00 51.23           C  
ATOM   3086  H   TRP A 207      41.009  63.714  65.331  0.00 99.00           H  
ATOM   3087  HA  TRP A 207      42.041  62.165  67.463  0.00 99.00           H  
ATOM   3088  HB2 TRP A 207      40.377  63.944  67.695  0.00 99.00           H  
ATOM   3089  HB3 TRP A 207      39.249  62.847  67.253  0.00 99.00           H  
ATOM   3090  HD1 TRP A 207      41.433  63.691  70.137  0.00 99.00           H  
ATOM   3091  HE1 TRP A 207      40.660  62.541  72.249  0.00 99.00           H  
ATOM   3092  HE3 TRP A 207      37.895  60.818  68.080  0.00 99.00           H  
ATOM   3093  HZ2 TRP A 207      38.737  60.616  72.833  0.00 99.00           H  
ATOM   3094  HZ3 TRP A 207      36.646  59.359  69.474  0.00 99.00           H  
ATOM   3095  HH2 TRP A 207      37.045  59.248  71.811  0.00 99.00           H  
ATOM   3096  N   HIS A 208      39.855  60.553  65.711  1.00 44.73           N  
ATOM   3097  CA  HIS A 208      39.439  59.193  65.384  1.00 46.95           C  
ATOM   3098  C   HIS A 208      40.549  58.408  64.698  1.00 43.67           C  
ATOM   3099  O   HIS A 208      40.597  57.178  64.818  1.00 43.62           O  
ATOM   3100  CB  HIS A 208      38.191  59.219  64.508  1.00 54.73           C  
ATOM   3101  CG  HIS A 208      36.931  59.471  65.268  1.00 58.53           C  
ATOM   3102  CD2 HIS A 208      35.825  58.707  65.439  0.00 99.00           C  
ATOM   3103  ND1 HIS A 208      36.707  60.634  65.972  0.00 99.00           N  
ATOM   3104  CE1 HIS A 208      35.516  60.578  66.540  0.00 99.00           C  
ATOM   3105  NE2 HIS A 208      34.961  59.420  66.233  0.00 99.00           N  
ATOM   3106  H   HIS A 208      39.513  61.394  65.235  0.00 99.00           H  
ATOM   3107  HA  HIS A 208      39.200  58.718  66.244  0.00 99.00           H  
ATOM   3108  HB2 HIS A 208      38.292  59.940  63.813  0.00 99.00           H  
ATOM   3109  HB3 HIS A 208      38.103  58.334  64.036  0.00 99.00           H  
ATOM   3110  HD1 HIS A 208      37.347  61.398  66.040  0.00 99.00           H  
ATOM   3111  HD2 HIS A 208      35.669  57.799  65.062  0.00 99.00           H  
ATOM   3112  HE1 HIS A 208      35.106  61.289  67.106  0.00 99.00           H  
ATOM   3113  N   ILE A 209      41.440  59.088  63.975  1.00 46.03           N  
ATOM   3114  CA  ILE A 209      42.603  58.415  63.406  1.00 38.56           C  
ATOM   3115  C   ILE A 209      43.475  57.845  64.518  1.00 50.84           C  
ATOM   3116  O   ILE A 209      44.018  56.738  64.400  1.00 48.87           O  
ATOM   3117  CB  ILE A 209      43.387  59.386  62.501  1.00 29.26           C  
ATOM   3118  CG1 ILE A 209      42.578  59.720  61.244  1.00 24.58           C  
ATOM   3119  CG2 ILE A 209      44.732  58.804  62.117  1.00 25.37           C  
ATOM   3120  CD1 ILE A 209      43.130  60.887  60.446  1.00 22.87           C  
ATOM   3121  H   ILE A 209      41.238  60.091  63.858  0.00 99.00           H  
ATOM   3122  HA  ILE A 209      42.252  57.633  62.888  0.00 99.00           H  
ATOM   3123  HB  ILE A 209      43.531  60.229  63.008  0.00 99.00           H  
ATOM   3124 HG12 ILE A 209      42.554  58.911  60.659  0.00 99.00           H  
ATOM   3125 HG13 ILE A 209      41.643  59.939  61.523  0.00 99.00           H  
ATOM   3126 HG21 ILE A 209      45.241  59.466  61.568  0.00 99.00           H  
ATOM   3127 HG22 ILE A 209      45.253  58.589  62.942  0.00 99.00           H  
ATOM   3128 HG23 ILE A 209      44.598  57.968  61.584  0.00 99.00           H  
ATOM   3129 HD11 ILE A 209      44.060  60.674  60.153  0.00 99.00           H  
ATOM   3130 HD12 ILE A 209      42.552  61.042  59.648  0.00 99.00           H  
ATOM   3131 HD13 ILE A 209      43.138  61.704  61.020  0.00 99.00           H  
ATOM   3132  N   SER A 210      43.608  58.580  65.626  1.00 53.89           N  
ATOM   3133  CA  SER A 210      44.417  58.101  66.740  1.00 55.97           C  
ATOM   3134  C   SER A 210      43.693  57.028  67.547  1.00 59.68           C  
ATOM   3135  O   SER A 210      44.316  56.051  67.976  1.00 68.18           O  
ATOM   3136  CB  SER A 210      44.810  59.267  67.649  1.00 49.46           C  
ATOM   3137  OG  SER A 210      45.676  60.164  66.983  1.00 51.71           O  
ATOM   3138  H   SER A 210      43.105  59.478  65.620  0.00 99.00           H  
ATOM   3139  HA  SER A 210      45.257  57.688  66.362  0.00 99.00           H  
ATOM   3140  HB2 SER A 210      43.984  59.753  67.920  0.00 99.00           H  
ATOM   3141  HB3 SER A 210      45.272  58.904  68.453  0.00 99.00           H  
ATOM   3142  HG  SER A 210      45.151  60.725  66.344  0.00 99.00           H  
ATOM   3143  N   ARG A 211      42.387  57.193  67.772  1.00 54.09           N  
ATOM   3144  CA  ARG A 211      41.660  56.217  68.579  1.00 58.97           C  
ATOM   3145  C   ARG A 211      41.504  54.890  67.847  1.00 71.35           C  
ATOM   3146  O   ARG A 211      41.619  53.822  68.460  1.00 76.62           O  
ATOM   3147  CB  ARG A 211      40.293  56.769  68.979  1.00 65.49           C  
ATOM   3148  CG  ARG A 211      40.350  57.951  69.930  1.00 67.93           C  
ATOM   3149  CD  ARG A 211      41.276  57.678  71.104  1.00 65.45           C  
ATOM   3150  NE  ARG A 211      42.575  58.319  70.925  1.00 60.61           N  
ATOM   3151  CZ  ARG A 211      42.892  59.511  71.420  1.00 58.44           C  
ATOM   3152  NH1 ARG A 211      44.095  60.024  71.207  1.00 57.25           N1+
ATOM   3153  NH2 ARG A 211      42.007  60.190  72.136  1.00 59.88           N1+
ATOM   3154  H   ARG A 211      41.965  58.025  67.349  0.00 99.00           H  
ATOM   3155  HA  ARG A 211      42.173  56.055  69.433  0.00 99.00           H  
ATOM   3156  HB2 ARG A 211      39.820  57.061  68.151  0.00 99.00           H  
ATOM   3157  HB3 ARG A 211      39.779  56.039  69.423  0.00 99.00           H  
ATOM   3158  HG2 ARG A 211      40.690  58.753  69.446  0.00 99.00           H  
ATOM   3159  HG3 ARG A 211      39.438  58.132  70.291  0.00 99.00           H  
ATOM   3160  HD2 ARG A 211      40.844  58.031  71.927  0.00 99.00           H  
ATOM   3161  HD3 ARG A 211      41.401  56.692  71.174  0.00 99.00           H  
ATOM   3162  HE  ARG A 211      43.274  57.828  70.394  0.00 99.00           H  
ATOM   3163 HH11 ARG A 211      44.773  59.540  70.660  0.00 99.00           H  
ATOM   3164 HH12 ARG A 211      44.331  60.920  71.604  0.00 99.00           H  
ATOM   3165 HH21 ARG A 211      41.091  59.807  72.286  0.00 99.00           H  
ATOM   3166 HH22 ARG A 211      42.246  61.076  72.525  0.00 99.00           H  
ATOM   3167  N   ALA A 212      41.244  54.931  66.538  1.00 74.25           N  
ATOM   3168  CA  ALA A 212      41.036  53.694  65.793  1.00 80.46           C  
ATOM   3169  C   ALA A 212      42.332  52.914  65.600  1.00 80.44           C  
ATOM   3170  O   ALA A 212      42.298  51.689  65.444  1.00 85.97           O  
ATOM   3171  CB  ALA A 212      40.392  53.995  64.438  1.00 77.11           C  
ATOM   3172  H   ALA A 212      41.205  55.870  66.124  0.00 99.00           H  
ATOM   3173  HA  ALA A 212      40.385  53.111  66.305  0.00 99.00           H  
ATOM   3174  HB1 ALA A 212      40.333  54.984  64.313  0.00 99.00           H  
ATOM   3175  HB2 ALA A 212      40.950  53.598  63.711  0.00 99.00           H  
ATOM   3176  HB3 ALA A 212      39.477  53.598  64.412  0.00 99.00           H  
ATOM   3177  N   SER A 213      43.475  53.597  65.604  1.00 74.05           N  
ATOM   3178  CA  SER A 213      44.776  52.969  65.407  1.00 74.75           C  
ATOM   3179  C   SER A 213      45.455  52.587  66.718  1.00 79.50           C  
ATOM   3180  O   SER A 213      46.664  52.343  66.730  1.00 73.14           O  
ATOM   3181  CB  SER A 213      45.687  53.908  64.604  1.00 77.50           C  
ATOM   3182  OG  SER A 213      45.572  55.242  65.083  1.00 78.84           O  
ATOM   3183  H   SER A 213      43.357  54.627  65.760  0.00 99.00           H  
ATOM   3184  HA  SER A 213      44.635  52.119  64.873  0.00 99.00           H  
ATOM   3185  HB2 SER A 213      46.627  53.607  64.707  0.00 99.00           H  
ATOM   3186  HB3 SER A 213      45.411  53.881  63.651  0.00 99.00           H  
ATOM   3187  HG  SER A 213      44.830  55.704  64.599  0.00 99.00           H  
ATOM   3188  N   LYS A 214      44.704  52.513  67.817  1.00 87.68           N  
ATOM   3189  CA  LYS A 214      45.314  52.454  69.140  1.00 95.09           C  
ATOM   3190  C   LYS A 214      45.339  51.049  69.734  1.00100.52           C  
ATOM   3191  O   LYS A 214      46.234  50.741  70.530  1.00105.95           O  
ATOM   3192  CB  LYS A 214      44.574  53.404  70.088  1.00 91.74           C  
ATOM   3193  CG  LYS A 214      45.223  53.553  71.456  1.00 91.93           C  
ATOM   3194  CD  LYS A 214      44.179  53.556  72.564  1.00 93.25           C  
ATOM   3195  CE  LYS A 214      44.812  53.329  73.934  1.00 86.71           C  
ATOM   3196  NZ  LYS A 214      43.836  52.998  75.012  1.00 82.48           N1+
ATOM   3197  H   LYS A 214      43.685  52.502  67.651  0.00 99.00           H  
ATOM   3198  HA  LYS A 214      46.271  52.793  69.073  0.00 99.00           H  
ATOM   3199  HB2 LYS A 214      44.537  54.305  69.659  0.00 99.00           H  
ATOM   3200  HB3 LYS A 214      43.647  53.056  70.216  0.00 99.00           H  
ATOM   3201  HG2 LYS A 214      45.849  52.789  71.605  0.00 99.00           H  
ATOM   3202  HG3 LYS A 214      45.729  54.413  71.487  0.00 99.00           H  
ATOM   3203  HD2 LYS A 214      43.719  54.438  72.571  0.00 99.00           H  
ATOM   3204  HD3 LYS A 214      43.526  52.825  72.394  0.00 99.00           H  
ATOM   3205  HE2 LYS A 214      45.485  52.577  73.858  0.00 99.00           H  
ATOM   3206  HE3 LYS A 214      45.320  54.165  74.197  0.00 99.00           H  
ATOM   3207  HZ1 LYS A 214      43.145  53.718  75.064  0.00 99.00           H  
ATOM   3208  HZ2 LYS A 214      43.396  52.126  74.803  0.00 99.00           H  
ATOM   3209  HZ3 LYS A 214      44.318  52.931  75.884  0.00 99.00           H  
ATOM   3210  N   SER A 215      44.408  50.185  69.350  1.00101.42           N  
ATOM   3211  CA  SER A 215      44.086  49.032  70.176  1.00101.55           C  
ATOM   3212  C   SER A 215      45.052  47.865  69.960  1.00 98.04           C  
ATOM   3213  O   SER A 215      45.924  47.877  69.083  1.00 88.44           O  
ATOM   3214  CB  SER A 215      42.646  48.589  69.918  1.00104.67           C  
ATOM   3215  OG  SER A 215      42.439  48.275  68.553  1.00105.79           O  
ATOM   3216  H   SER A 215      43.952  50.397  68.450  0.00 99.00           H  
ATOM   3217  HA  SER A 215      44.155  49.310  71.147  0.00 99.00           H  
ATOM   3218  HB2 SER A 215      42.455  47.781  70.470  0.00 99.00           H  
ATOM   3219  HB3 SER A 215      42.032  49.330  70.177  0.00 99.00           H  
ATOM   3220  HG  SER A 215      42.396  49.118  68.019  0.00 99.00           H  
ATOM   3221  N   ARG A 216      44.896  46.861  70.827  1.00 99.54           N  
ATOM   3222  CA  ARG A 216      45.556  45.562  70.744  1.00 99.98           C  
ATOM   3223  C   ARG A 216      47.047  45.630  71.040  1.00 94.92           C  
ATOM   3224  O   ARG A 216      47.483  46.359  71.936  1.00100.68           O  
ATOM   3225  CB  ARG A 216      45.308  44.919  69.377  1.00 98.30           C  
ATOM   3226  CG  ARG A 216      43.883  44.432  69.216  1.00101.17           C  
ATOM   3227  CD  ARG A 216      43.723  43.542  68.006  1.00107.59           C  
ATOM   3228  NE  ARG A 216      42.319  43.217  67.780  1.00110.34           N  
ATOM   3229  CZ  ARG A 216      41.881  42.479  66.769  1.00112.07           C  
ATOM   3230  NH1 ARG A 216      42.741  41.985  65.891  1.00113.37           N1+
ATOM   3231  NH2 ARG A 216      40.587  42.239  66.635  1.00113.67           N1+
ATOM   3232  H   ARG A 216      44.224  47.100  71.616  0.00 99.00           H  
ATOM   3233  HA  ARG A 216      45.122  44.936  71.416  0.00 99.00           H  
ATOM   3234  HB2 ARG A 216      45.487  45.597  68.679  0.00 99.00           H  
ATOM   3235  HB3 ARG A 216      45.915  44.143  69.285  0.00 99.00           H  
ATOM   3236  HG2 ARG A 216      43.615  43.911  70.027  0.00 99.00           H  
ATOM   3237  HG3 ARG A 216      43.273  45.219  69.109  0.00 99.00           H  
ATOM   3238  HD2 ARG A 216      44.081  44.023  67.214  0.00 99.00           H  
ATOM   3239  HD3 ARG A 216      44.232  42.704  68.165  0.00 99.00           H  
ATOM   3240  HE  ARG A 216      41.641  43.577  68.432  0.00 99.00           H  
ATOM   3241 HH11 ARG A 216      43.721  42.136  65.980  0.00 99.00           H  
ATOM   3242 HH12 ARG A 216      42.398  41.440  65.112  0.00 99.00           H  
ATOM   3243 HH21 ARG A 216      39.940  42.601  67.312  0.00 99.00           H  
ATOM   3244 HH22 ARG A 216      40.250  41.699  65.865  0.00 99.00           H  
ATOM   3245  N   ILE A 217      47.822  44.843  70.297  1.00149.67           N  
ATOM   3246  CA  ILE A 217      49.250  44.745  70.562  1.00136.89           C  
ATOM   3247  C   ILE A 217      49.906  46.108  70.423  1.00132.60           C  
ATOM   3248  O   ILE A 217      50.715  46.505  71.266  1.00131.68           O  
ATOM   3249  CB  ILE A 217      49.890  43.710  69.624  1.00135.13           C  
ATOM   3250  CG1 ILE A 217      49.075  42.421  69.630  1.00141.89           C  
ATOM   3251  CG2 ILE A 217      51.308  43.424  70.048  1.00124.91           C  
ATOM   3252  CD1 ILE A 217      49.390  41.533  68.472  1.00142.84           C  
ATOM   3253  H   ILE A 217      47.337  44.329  69.547  0.00 99.00           H  
ATOM   3254  HA  ILE A 217      49.341  44.479  71.525  0.00 99.00           H  
ATOM   3255  HB  ILE A 217      49.876  44.081  68.703  0.00 99.00           H  
ATOM   3256 HG12 ILE A 217      49.260  41.937  70.481  0.00 99.00           H  
ATOM   3257 HG13 ILE A 217      48.108  42.667  69.603  0.00 99.00           H  
ATOM   3258 HG21 ILE A 217      51.727  42.770  69.416  0.00 99.00           H  
ATOM   3259 HG22 ILE A 217      51.842  44.271  70.043  0.00 99.00           H  
ATOM   3260 HG23 ILE A 217      51.316  43.038  70.971  0.00 99.00           H  
ATOM   3261 HD11 ILE A 217      50.359  41.277  68.491  0.00 99.00           H  
ATOM   3262 HD12 ILE A 217      48.831  40.702  68.518  0.00 99.00           H  
ATOM   3263 HD13 ILE A 217      49.194  42.011  67.613  0.00 99.00           H  
ATOM   3264  HXT ILE A 217      49.658  46.731  69.577  1.00  0.00           H  
ATOM   3265  N   PRO A 377      54.713  40.712  64.732  1.00100.09           N  
ATOM   3266  CA  PRO A 377      54.007  41.090  63.498  1.00 98.23           C  
ATOM   3267  C   PRO A 377      54.744  42.188  62.747  1.00 95.01           C  
ATOM   3268  O   PRO A 377      55.731  42.743  63.253  1.00 94.75           O  
ATOM   3269  CB  PRO A 377      52.644  41.587  64.013  1.00 93.06           C  
ATOM   3270  CG  PRO A 377      52.893  41.963  65.438  1.00 92.22           C  
ATOM   3271  CD  PRO A 377      53.887  40.955  65.926  1.00 97.18           C  
ATOM   3272  H   PRO A 377      54.945  39.730  64.700  1.00  0.00           H  
ATOM   3273  HA  PRO A 377      53.868  40.283  62.910  0.00 99.00           H  
ATOM   3274  HB2 PRO A 377      52.336  42.378  63.480  0.00 99.00           H  
ATOM   3275  HB3 PRO A 377      51.959  40.860  63.946  0.00 99.00           H  
ATOM   3276  HG2 PRO A 377      53.263  42.893  65.496  0.00 99.00           H  
ATOM   3277  HG3 PRO A 377      52.042  41.917  65.966  0.00 99.00           H  
ATOM   3278  HD2 PRO A 377      54.446  41.318  66.670  0.00 99.00           H  
ATOM   3279  HD3 PRO A 377      53.441  40.111  66.222  0.00 99.00           H  
ATOM   3280  N   PRO A 378      54.297  42.524  61.536  1.00 97.03           N  
ATOM   3281  CA  PRO A 378      54.996  43.543  60.734  1.00 99.05           C  
ATOM   3282  C   PRO A 378      54.948  44.905  61.395  1.00100.25           C  
ATOM   3283  O   PRO A 378      54.040  45.196  62.195  1.00 99.33           O  
ATOM   3284  CB  PRO A 378      54.216  43.540  59.405  1.00102.02           C  
ATOM   3285  CG  PRO A 378      53.606  42.197  59.341  1.00104.32           C  
ATOM   3286  CD  PRO A 378      53.278  41.812  60.749  1.00101.59           C  
ATOM   3287  HA  PRO A 378      55.948  43.258  60.558  0.00 99.00           H  
ATOM   3288  HB2 PRO A 378      53.519  44.263  59.412  0.00 99.00           H  
ATOM   3289  HB3 PRO A 378      54.840  43.699  58.637  0.00 99.00           H  
ATOM   3290  HG2 PRO A 378      52.769  42.209  58.769  0.00 99.00           H  
ATOM   3291  HG3 PRO A 378      54.247  41.531  58.928  0.00 99.00           H  
ATOM   3292  HD2 PRO A 378      52.360  42.113  61.010  0.00 99.00           H  
ATOM   3293  HD3 PRO A 378      53.354  40.822  60.890  0.00 99.00           H  
ATOM   3294  N   PRO A 379      55.895  45.789  61.073  1.00101.32           N  
ATOM   3295  CA  PRO A 379      55.962  47.100  61.734  1.00103.00           C  
ATOM   3296  C   PRO A 379      54.840  48.035  61.297  1.00105.15           C  
ATOM   3297  O   PRO A 379      54.137  47.813  60.309  1.00107.83           O  
ATOM   3298  CB  PRO A 379      57.327  47.643  61.302  1.00 98.15           C  
ATOM   3299  CG  PRO A 379      58.101  46.447  60.841  1.00 97.71           C  
ATOM   3300  CD  PRO A 379      57.080  45.544  60.233  1.00101.16           C  
ATOM   3301  HA  PRO A 379      55.964  46.989  62.742  0.00 99.00           H  
ATOM   3302  HB2 PRO A 379      57.224  48.311  60.557  0.00 99.00           H  
ATOM   3303  HB3 PRO A 379      57.790  48.093  62.073  0.00 99.00           H  
ATOM   3304  HG2 PRO A 379      58.794  46.718  60.167  0.00 99.00           H  
ATOM   3305  HG3 PRO A 379      58.559  46.008  61.618  0.00 99.00           H  
ATOM   3306  HD2 PRO A 379      56.889  45.784  59.283  0.00 99.00           H  
ATOM   3307  HD3 PRO A 379      57.353  44.584  60.288  0.00 99.00           H  
ATOM   3308  N   SER A 380      54.710  49.128  62.050  1.00101.81           N  
ATOM   3309  CA  SER A 380      53.615  50.083  61.873  1.00 97.99           C  
ATOM   3310  C   SER A 380      54.072  51.268  61.020  1.00 94.12           C  
ATOM   3311  O   SER A 380      54.338  52.373  61.501  1.00 92.69           O  
ATOM   3312  CB  SER A 380      53.088  50.539  63.231  1.00 99.74           C  
ATOM   3313  OG  SER A 380      54.136  51.067  64.027  1.00100.08           O  
ATOM   3314  H   SER A 380      55.454  49.244  62.773  0.00 99.00           H  
ATOM   3315  HA  SER A 380      52.873  49.619  61.383  0.00 99.00           H  
ATOM   3316  HB2 SER A 380      52.401  51.244  63.090  0.00 99.00           H  
ATOM   3317  HB3 SER A 380      52.690  49.757  63.700  0.00 99.00           H  
ATOM   3318  HG  SER A 380      54.811  50.353  64.206  0.00 99.00           H  
ATOM   3319  N   ARG A 381      54.140  51.010  59.712  1.00 94.01           N  
ATOM   3320  CA  ARG A 381      54.496  52.059  58.762  1.00 87.88           C  
ATOM   3321  C   ARG A 381      53.423  53.139  58.710  1.00 89.48           C  
ATOM   3322  O   ARG A 381      53.732  54.327  58.552  1.00 78.20           O  
ATOM   3323  CB  ARG A 381      54.716  51.442  57.381  1.00 83.21           C  
ATOM   3324  CG  ARG A 381      55.117  52.410  56.284  1.00 79.94           C  
ATOM   3325  CD  ARG A 381      55.306  51.675  54.962  1.00 84.94           C  
ATOM   3326  NE  ARG A 381      56.368  50.673  55.027  1.00 89.79           N  
ATOM   3327  CZ  ARG A 381      56.168  49.372  55.230  1.00 89.43           C  
ATOM   3328  NH1 ARG A 381      54.939  48.901  55.393  1.00 89.37           N1+
ATOM   3329  NH2 ARG A 381      57.203  48.542  55.271  1.00 87.27           N1+
ATOM   3330  H   ARG A 381      53.925  50.038  59.444  0.00 99.00           H  
ATOM   3331  HA  ARG A 381      55.363  52.481  59.055  0.00 99.00           H  
ATOM   3332  HB2 ARG A 381      55.436  50.749  57.462  0.00 99.00           H  
ATOM   3333  HB3 ARG A 381      53.862  50.994  57.101  0.00 99.00           H  
ATOM   3334  HG2 ARG A 381      54.404  53.091  56.159  0.00 99.00           H  
ATOM   3335  HG3 ARG A 381      55.978  52.845  56.520  0.00 99.00           H  
ATOM   3336  HD2 ARG A 381      54.445  51.227  54.733  0.00 99.00           H  
ATOM   3337  HD3 ARG A 381      55.533  52.351  54.264  0.00 99.00           H  
ATOM   3338  HE  ARG A 381      57.319  50.988  54.912  0.00 99.00           H  
ATOM   3339 HH11 ARG A 381      54.147  49.504  55.347  0.00 99.00           H  
ATOM   3340 HH12 ARG A 381      54.803  47.918  55.564  0.00 99.00           H  
ATOM   3341 HH21 ARG A 381      58.131  48.898  55.130  0.00 99.00           H  
ATOM   3342 HH22 ARG A 381      57.062  47.570  55.441  0.00 99.00           H  
ATOM   3343  N   GLU A 382      52.155  52.745  58.861  1.00 92.58           N  
ATOM   3344  CA  GLU A 382      51.052  53.697  58.795  1.00 92.50           C  
ATOM   3345  C   GLU A 382      51.040  54.633  60.001  1.00 76.23           C  
ATOM   3346  O   GLU A 382      50.547  55.766  59.907  1.00 79.99           O  
ATOM   3347  CB  GLU A 382      49.729  52.935  58.682  1.00 90.89           C  
ATOM   3348  CG  GLU A 382      49.643  52.008  57.475  1.00 94.33           C  
ATOM   3349  CD  GLU A 382      48.366  51.187  57.456  1.00106.06           C  
ATOM   3350  OE1 GLU A 382      47.555  51.331  58.396  1.00109.25           O  
ATOM   3351  OE2 GLU A 382      48.173  50.396  56.507  1.00111.97           O1-
ATOM   3352  H   GLU A 382      52.032  51.730  59.025  0.00 99.00           H  
ATOM   3353  HA  GLU A 382      51.127  54.244  57.948  0.00 99.00           H  
ATOM   3354  HB2 GLU A 382      49.633  52.380  59.490  0.00 99.00           H  
ATOM   3355  HB3 GLU A 382      49.007  53.597  58.600  0.00 99.00           H  
ATOM   3356  HG2 GLU A 382      49.654  52.560  56.663  0.00 99.00           H  
ATOM   3357  HG3 GLU A 382      50.399  51.382  57.512  0.00 99.00           H  
ATOM   3358  N   LYS A 383      51.591  54.186  61.131  1.00 62.62           N  
ATOM   3359  CA  LYS A 383      51.591  55.005  62.339  1.00 60.22           C  
ATOM   3360  C   LYS A 383      52.473  56.241  62.170  1.00 53.70           C  
ATOM   3361  O   LYS A 383      52.089  57.354  62.558  1.00 54.93           O  
ATOM   3362  CB  LYS A 383      52.052  54.166  63.529  1.00 61.88           C  
ATOM   3363  CG  LYS A 383      51.713  54.752  64.889  1.00 67.31           C  
ATOM   3364  CD  LYS A 383      52.258  53.868  65.998  1.00 75.93           C  
ATOM   3365  CE  LYS A 383      53.775  53.796  65.929  1.00 76.27           C  
ATOM   3366  NZ  LYS A 383      54.374  55.155  66.033  1.00 72.10           N1+
ATOM   3367  H   LYS A 383      52.002  53.241  61.075  0.00 99.00           H  
ATOM   3368  HA  LYS A 383      50.648  55.307  62.529  0.00 99.00           H  
ATOM   3369  HB2 LYS A 383      51.622  53.264  63.461  0.00 99.00           H  
ATOM   3370  HB3 LYS A 383      53.047  54.061  63.471  0.00 99.00           H  
ATOM   3371  HG2 LYS A 383      52.123  55.657  64.966  0.00 99.00           H  
ATOM   3372  HG3 LYS A 383      50.724  54.814  64.982  0.00 99.00           H  
ATOM   3373  HD2 LYS A 383      51.998  54.252  66.874  0.00 99.00           H  
ATOM   3374  HD3 LYS A 383      51.892  52.953  65.891  0.00 99.00           H  
ATOM   3375  HE2 LYS A 383      54.109  53.231  66.683  0.00 99.00           H  
ATOM   3376  HE3 LYS A 383      54.043  53.384  65.059  0.00 99.00           H  
ATOM   3377  HZ1 LYS A 383      53.646  55.832  66.136  0.00 99.00           H  
ATOM   3378  HZ2 LYS A 383      54.980  55.190  66.827  0.00 99.00           H  
ATOM   3379  HZ3 LYS A 383      54.897  55.351  65.204  0.00 99.00           H  
ATOM   3380  N   LYS A 384      53.666  56.063  61.597  1.00 47.71           N  
ATOM   3381  CA  LYS A 384      54.512  57.209  61.284  1.00 34.14           C  
ATOM   3382  C   LYS A 384      53.810  58.152  60.319  1.00 33.19           C  
ATOM   3383  O   LYS A 384      53.982  59.376  60.389  1.00 34.34           O  
ATOM   3384  CB  LYS A 384      55.843  56.739  60.698  1.00 35.24           C  
ATOM   3385  CG  LYS A 384      56.784  57.871  60.328  1.00 38.96           C  
ATOM   3386  CD  LYS A 384      58.055  57.364  59.670  1.00 52.48           C  
ATOM   3387  CE  LYS A 384      59.007  58.518  59.384  1.00 55.49           C  
ATOM   3388  NZ  LYS A 384      60.255  58.058  58.714  1.00 63.09           N1+
ATOM   3389  H   LYS A 384      53.922  55.085  61.407  0.00 99.00           H  
ATOM   3390  HA  LYS A 384      54.713  57.709  62.135  0.00 99.00           H  
ATOM   3391  HB2 LYS A 384      56.296  56.163  61.376  0.00 99.00           H  
ATOM   3392  HB3 LYS A 384      55.651  56.207  59.876  0.00 99.00           H  
ATOM   3393  HG2 LYS A 384      56.316  58.490  59.693  0.00 99.00           H  
ATOM   3394  HG3 LYS A 384      57.029  58.378  61.158  0.00 99.00           H  
ATOM   3395  HD2 LYS A 384      58.504  56.728  60.283  0.00 99.00           H  
ATOM   3396  HD3 LYS A 384      57.823  56.925  58.812  0.00 99.00           H  
ATOM   3397  HE2 LYS A 384      58.541  59.182  58.793  0.00 99.00           H  
ATOM   3398  HE3 LYS A 384      59.244  58.965  60.251  0.00 99.00           H  
ATOM   3399  HZ1 LYS A 384      61.040  58.520  59.125  0.00 99.00           H  
ATOM   3400  HZ2 LYS A 384      60.348  57.070  58.831  0.00 99.00           H  
ATOM   3401  HZ3 LYS A 384      60.209  58.278  57.741  0.00 99.00           H  
ATOM   3402  N   VAL A 385      53.017  57.593  59.400  1.00 37.15           N  
ATOM   3403  CA  VAL A 385      52.215  58.417  58.500  1.00 28.72           C  
ATOM   3404  C   VAL A 385      51.270  59.300  59.304  1.00 27.12           C  
ATOM   3405  O   VAL A 385      51.134  60.499  59.034  1.00 25.77           O  
ATOM   3406  CB  VAL A 385      51.448  57.536  57.499  1.00 29.64           C  
ATOM   3407  CG1 VAL A 385      50.606  58.398  56.565  1.00 28.44           C  
ATOM   3408  CG2 VAL A 385      52.405  56.656  56.720  1.00 31.43           C  
ATOM   3409  H   VAL A 385      53.025  56.562  59.385  0.00 99.00           H  
ATOM   3410  HA  VAL A 385      52.836  59.014  57.986  0.00 99.00           H  
ATOM   3411  HB  VAL A 385      50.816  56.968  58.017  0.00 99.00           H  
ATOM   3412 HG11 VAL A 385      50.931  58.285  55.626  0.00 99.00           H  
ATOM   3413 HG12 VAL A 385      49.649  58.115  56.623  0.00 99.00           H  
ATOM   3414 HG13 VAL A 385      50.688  59.357  56.833  0.00 99.00           H  
ATOM   3415 HG21 VAL A 385      51.911  55.866  56.357  0.00 99.00           H  
ATOM   3416 HG22 VAL A 385      52.798  57.180  55.963  0.00 99.00           H  
ATOM   3417 HG23 VAL A 385      53.137  56.342  57.325  0.00 99.00           H  
ATOM   3418  N   THR A 386      50.611  58.721  60.317  1.00 27.42           N  
ATOM   3419  CA  THR A 386      49.756  59.534  61.182  1.00 26.07           C  
ATOM   3420  C   THR A 386      50.557  60.628  61.882  1.00 25.16           C  
ATOM   3421  O   THR A 386      50.080  61.762  62.020  1.00 23.83           O  
ATOM   3422  CB  THR A 386      49.041  58.660  62.212  1.00 26.79           C  
ATOM   3423  CG2 THR A 386      48.245  57.566  61.525  1.00 32.43           C  
ATOM   3424  OG1 THR A 386      50.003  58.069  63.094  1.00 51.78           O  
ATOM   3425  H   THR A 386      50.755  57.715  60.422  0.00 99.00           H  
ATOM   3426  HA  THR A 386      49.052  59.973  60.611  0.00 99.00           H  
ATOM   3427  HB  THR A 386      48.417  59.245  62.771  0.00 99.00           H  
ATOM   3428  HG1 THR A 386      50.843  57.837  62.591  0.00 99.00           H  
ATOM   3429 HG21 THR A 386      48.849  57.021  60.938  0.00 99.00           H  
ATOM   3430 HG22 THR A 386      47.826  56.966  62.211  0.00 99.00           H  
ATOM   3431 HG23 THR A 386      47.522  57.973  60.962  0.00 99.00           H  
ATOM   3432  N   ARG A 387      51.776  60.306  62.333  1.00 40.63           N  
ATOM   3433  CA  ARG A 387      52.635  61.328  62.929  1.00 25.30           C  
ATOM   3434  C   ARG A 387      52.886  62.478  61.959  1.00 24.76           C  
ATOM   3435  O   ARG A 387      52.840  63.653  62.346  1.00 23.18           O  
ATOM   3436  CB  ARG A 387      53.960  60.706  63.373  1.00 29.68           C  
ATOM   3437  CG  ARG A 387      54.017  60.322  64.842  1.00 44.53           C  
ATOM   3438  CD  ARG A 387      55.351  59.665  65.174  1.00 61.49           C  
ATOM   3439  NE  ARG A 387      55.577  59.540  66.612  1.00 72.01           N  
ATOM   3440  CZ  ARG A 387      56.326  60.375  67.327  1.00 76.61           C  
ATOM   3441  NH1 ARG A 387      56.926  61.401  66.739  1.00 74.10           N1+
ATOM   3442  NH2 ARG A 387      56.479  60.181  68.631  1.00 77.56           N1+
ATOM   3443  H   ARG A 387      52.038  59.319  62.227  0.00 99.00           H  
ATOM   3444  HA  ARG A 387      52.180  61.694  63.751  0.00 99.00           H  
ATOM   3445  HB2 ARG A 387      54.114  59.881  62.831  0.00 99.00           H  
ATOM   3446  HB3 ARG A 387      54.688  61.366  63.198  0.00 99.00           H  
ATOM   3447  HG2 ARG A 387      53.924  61.135  65.404  0.00 99.00           H  
ATOM   3448  HG3 ARG A 387      53.294  59.672  65.045  0.00 99.00           H  
ATOM   3449  HD2 ARG A 387      55.358  58.756  64.759  0.00 99.00           H  
ATOM   3450  HD3 ARG A 387      56.076  60.223  64.773  0.00 99.00           H  
ATOM   3451  HE  ARG A 387      55.139  58.772  67.093  0.00 99.00           H  
ATOM   3452 HH11 ARG A 387      56.814  61.577  65.765  0.00 99.00           H  
ATOM   3453 HH12 ARG A 387      57.507  62.017  67.286  0.00 99.00           H  
ATOM   3454 HH21 ARG A 387      56.011  59.413  69.075  0.00 99.00           H  
ATOM   3455 HH22 ARG A 387      57.054  60.794  69.168  0.00 99.00           H  
ATOM   3456  N   THR A 388      53.140  62.158  60.685  1.00 27.04           N  
ATOM   3457  CA  THR A 388      53.355  63.203  59.690  1.00 26.80           C  
ATOM   3458  C   THR A 388      52.100  64.045  59.489  1.00 25.40           C  
ATOM   3459  O   THR A 388      52.171  65.281  59.441  1.00 21.64           O  
ATOM   3460  CB  THR A 388      53.801  62.583  58.365  1.00 29.27           C  
ATOM   3461  CG2 THR A 388      54.034  63.670  57.324  1.00 28.08           C  
ATOM   3462  OG1 THR A 388      55.014  61.848  58.563  1.00 26.49           O  
ATOM   3463  H   THR A 388      53.169  61.150  60.483  0.00 99.00           H  
ATOM   3464  HA  THR A 388      54.093  63.808  60.017  0.00 99.00           H  
ATOM   3465  HB  THR A 388      53.084  61.930  58.045  0.00 99.00           H  
ATOM   3466  HG1 THR A 388      54.848  61.052  59.155  0.00 99.00           H  
ATOM   3467 HG21 THR A 388      53.544  63.443  56.480  0.00 99.00           H  
ATOM   3468 HG22 THR A 388      53.701  64.549  57.671  0.00 99.00           H  
ATOM   3469 HG23 THR A 388      55.013  63.745  57.125  0.00 99.00           H  
ATOM   3470  N   ILE A 389      50.941  63.391  59.368  1.00 22.76           N  
ATOM   3471  CA  ILE A 389      49.681  64.120  59.237  1.00 34.18           C  
ATOM   3472  C   ILE A 389      49.516  65.102  60.391  1.00 20.67           C  
ATOM   3473  O   ILE A 389      49.195  66.281  60.190  1.00 19.64           O  
ATOM   3474  CB  ILE A 389      48.496  63.139  59.154  1.00 26.32           C  
ATOM   3475  CG1 ILE A 389      48.702  62.131  58.020  1.00 23.32           C  
ATOM   3476  CG2 ILE A 389      47.194  63.895  58.949  1.00 21.12           C  
ATOM   3477  CD1 ILE A 389      48.852  62.757  56.655  1.00 23.01           C  
ATOM   3478  H   ILE A 389      51.014  62.362  59.376  0.00 99.00           H  
ATOM   3479  HA  ILE A 389      49.759  64.668  58.402  0.00 99.00           H  
ATOM   3480  HB  ILE A 389      48.454  62.635  60.011  0.00 99.00           H  
ATOM   3481 HG12 ILE A 389      49.519  61.591  58.223  0.00 99.00           H  
ATOM   3482 HG13 ILE A 389      47.913  61.514  58.007  0.00 99.00           H  
ATOM   3483 HG21 ILE A 389      46.430  63.251  58.941  0.00 99.00           H  
ATOM   3484 HG22 ILE A 389      47.067  64.551  59.692  0.00 99.00           H  
ATOM   3485 HG23 ILE A 389      47.224  64.383  58.078  0.00 99.00           H  
ATOM   3486 HD11 ILE A 389      49.644  63.366  56.653  0.00 99.00           H  
ATOM   3487 HD12 ILE A 389      48.981  62.039  55.971  0.00 99.00           H  
ATOM   3488 HD13 ILE A 389      48.028  63.280  56.436  0.00 99.00           H  
ATOM   3489  N   LEU A 390      49.748  64.631  61.620  1.00 21.10           N  
ATOM   3490  CA  LEU A 390      49.669  65.521  62.773  1.00 20.39           C  
ATOM   3491  C   LEU A 390      50.638  66.688  62.633  1.00 22.89           C  
ATOM   3492  O   LEU A 390      50.303  67.823  62.992  1.00 18.95           O  
ATOM   3493  CB  LEU A 390      49.948  64.755  64.064  1.00 21.19           C  
ATOM   3494  CG  LEU A 390      49.886  65.625  65.325  1.00 20.64           C  
ATOM   3495  CD1 LEU A 390      48.470  66.122  65.584  1.00 19.95           C  
ATOM   3496  CD2 LEU A 390      50.437  64.889  66.538  1.00 22.46           C  
ATOM   3497  H   LEU A 390      49.976  63.631  61.674  0.00 99.00           H  
ATOM   3498  HA  LEU A 390      48.733  65.890  62.830  0.00 99.00           H  
ATOM   3499  HB2 LEU A 390      49.264  64.051  64.157  0.00 99.00           H  
ATOM   3500  HB3 LEU A 390      50.857  64.379  64.008  0.00 99.00           H  
ATOM   3501  HG  LEU A 390      50.497  66.410  65.206  0.00 99.00           H  
ATOM   3502 HD11 LEU A 390      47.859  65.340  65.707  0.00 99.00           H  
ATOM   3503 HD12 LEU A 390      48.459  66.685  66.411  0.00 99.00           H  
ATOM   3504 HD13 LEU A 390      48.160  66.667  64.805  0.00 99.00           H  
ATOM   3505 HD21 LEU A 390      51.392  64.639  66.372  0.00 99.00           H  
ATOM   3506 HD22 LEU A 390      50.383  65.481  67.342  0.00 99.00           H  
ATOM   3507 HD23 LEU A 390      49.900  64.060  66.698  0.00 99.00           H  
ATOM   3508  N   ALA A 391      51.842  66.433  62.112  1.00 30.86           N  
ATOM   3509  CA  ALA A 391      52.808  67.514  61.927  1.00 20.11           C  
ATOM   3510  C   ALA A 391      52.263  68.588  60.991  1.00 30.48           C  
ATOM   3511  O   ALA A 391      52.351  69.790  61.284  1.00 24.52           O  
ATOM   3512  CB  ALA A 391      54.129  66.956  61.396  1.00 21.16           C  
ATOM   3513  H   ALA A 391      52.018  65.452  61.864  0.00 99.00           H  
ATOM   3514  HA  ALA A 391      52.997  67.935  62.823  0.00 99.00           H  
ATOM   3515  HB1 ALA A 391      54.735  66.755  62.164  0.00 99.00           H  
ATOM   3516  HB2 ALA A 391      53.951  66.118  60.882  0.00 99.00           H  
ATOM   3517  HB3 ALA A 391      54.558  67.632  60.799  0.00 99.00           H  
ATOM   3518  N   ILE A 392      51.683  68.172  59.861  1.00 28.30           N  
ATOM   3519  CA  ILE A 392      51.162  69.134  58.890  1.00 24.96           C  
ATOM   3520  C   ILE A 392      50.001  69.923  59.487  1.00 21.46           C  
ATOM   3521  O   ILE A 392      49.963  71.163  59.424  1.00 20.55           O  
ATOM   3522  CB  ILE A 392      50.742  68.411  57.597  1.00 20.98           C  
ATOM   3523  CG1 ILE A 392      51.894  67.558  57.069  1.00 31.66           C  
ATOM   3524  CG2 ILE A 392      50.300  69.406  56.544  1.00 24.08           C  
ATOM   3525  CD1 ILE A 392      51.509  66.695  55.889  1.00 37.92           C  
ATOM   3526  H   ILE A 392      51.638  67.150  59.740  0.00 99.00           H  
ATOM   3527  HA  ILE A 392      51.900  69.792  58.722  0.00 99.00           H  
ATOM   3528  HB  ILE A 392      49.984  67.806  57.817  0.00 99.00           H  
ATOM   3529 HG12 ILE A 392      52.639  68.164  56.800  0.00 99.00           H  
ATOM   3530 HG13 ILE A 392      52.210  66.967  57.809  0.00 99.00           H  
ATOM   3531 HG21 ILE A 392      49.994  68.918  55.726  0.00 99.00           H  
ATOM   3532 HG22 ILE A 392      49.546  69.959  56.898  0.00 99.00           H  
ATOM   3533 HG23 ILE A 392      51.064  70.005  56.304  0.00 99.00           H  
ATOM   3534 HD11 ILE A 392      51.198  67.278  55.140  0.00 99.00           H  
ATOM   3535 HD12 ILE A 392      52.303  66.165  55.593  0.00 99.00           H  
ATOM   3536 HD13 ILE A 392      50.774  66.075  56.157  0.00 99.00           H  
ATOM   3537  N   LEU A 393      49.038  69.212  60.081  1.00 17.60           N  
ATOM   3538  CA  LEU A 393      47.850  69.868  60.619  1.00 17.30           C  
ATOM   3539  C   LEU A 393      48.206  70.835  61.742  1.00 20.02           C  
ATOM   3540  O   LEU A 393      47.678  71.954  61.796  1.00 15.86           O  
ATOM   3541  CB  LEU A 393      46.853  68.815  61.105  1.00 17.31           C  
ATOM   3542  CG  LEU A 393      46.281  67.920  60.006  1.00 17.76           C  
ATOM   3543  CD1 LEU A 393      45.410  66.822  60.594  1.00 18.38           C  
ATOM   3544  CD2 LEU A 393      45.500  68.749  59.001  1.00 17.12           C  
ATOM   3545  H   LEU A 393      49.206  68.196  60.123  0.00 99.00           H  
ATOM   3546  HA  LEU A 393      47.408  70.390  59.878  0.00 99.00           H  
ATOM   3547  HB2 LEU A 393      47.320  68.229  61.754  0.00 99.00           H  
ATOM   3548  HB3 LEU A 393      46.094  69.287  61.531  0.00 99.00           H  
ATOM   3549  HG  LEU A 393      47.039  67.506  59.497  0.00 99.00           H  
ATOM   3550 HD11 LEU A 393      44.649  67.232  61.100  0.00 99.00           H  
ATOM   3551 HD12 LEU A 393      45.048  66.250  59.857  0.00 99.00           H  
ATOM   3552 HD13 LEU A 393      45.955  66.257  61.215  0.00 99.00           H  
ATOM   3553 HD21 LEU A 393      46.105  69.429  58.585  0.00 99.00           H  
ATOM   3554 HD22 LEU A 393      45.130  68.152  58.288  0.00 99.00           H  
ATOM   3555 HD23 LEU A 393      44.746  69.217  59.466  0.00 99.00           H  
ATOM   3556  N   LEU A 394      49.100  70.428  62.646  1.00 25.00           N  
ATOM   3557  CA  LEU A 394      49.524  71.326  63.716  1.00 16.80           C  
ATOM   3558  C   LEU A 394      50.275  72.526  63.161  1.00 25.72           C  
ATOM   3559  O   LEU A 394      50.138  73.642  63.680  1.00 28.09           O  
ATOM   3560  CB  LEU A 394      50.391  70.580  64.728  1.00 17.57           C  
ATOM   3561  CG  LEU A 394      49.649  69.590  65.617  1.00 18.03           C  
ATOM   3562  CD1 LEU A 394      50.548  69.129  66.748  1.00 33.26           C  
ATOM   3563  CD2 LEU A 394      48.367  70.207  66.151  1.00 17.51           C  
ATOM   3564  H   LEU A 394      49.446  69.469  62.524  0.00 99.00           H  
ATOM   3565  HA  LEU A 394      48.704  71.658  64.198  0.00 99.00           H  
ATOM   3566  HB2 LEU A 394      51.080  70.071  64.224  0.00 99.00           H  
ATOM   3567  HB3 LEU A 394      50.818  71.253  65.320  0.00 99.00           H  
ATOM   3568  HG  LEU A 394      49.372  68.802  65.068  0.00 99.00           H  
ATOM   3569 HD11 LEU A 394      50.827  69.917  67.299  0.00 99.00           H  
ATOM   3570 HD12 LEU A 394      50.054  68.480  67.327  0.00 99.00           H  
ATOM   3571 HD13 LEU A 394      51.362  68.684  66.371  0.00 99.00           H  
ATOM   3572 HD21 LEU A 394      47.774  70.463  65.386  0.00 99.00           H  
ATOM   3573 HD22 LEU A 394      47.892  69.545  66.733  0.00 99.00           H  
ATOM   3574 HD23 LEU A 394      48.586  71.024  66.688  0.00 99.00           H  
ATOM   3575  N   ALA A 395      51.081  72.317  62.115  1.00 16.70           N  
ATOM   3576  CA  ALA A 395      51.740  73.445  61.467  1.00 16.46           C  
ATOM   3577  C   ALA A 395      50.717  74.479  61.013  1.00 15.70           C  
ATOM   3578  O   ALA A 395      50.789  75.656  61.395  1.00 20.51           O  
ATOM   3579  CB  ALA A 395      52.581  72.955  60.287  1.00 17.01           C  
ATOM   3580  H   ALA A 395      51.184  71.339  61.825  0.00 99.00           H  
ATOM   3581  HA  ALA A 395      52.364  73.879  62.126  0.00 99.00           H  
ATOM   3582  HB1 ALA A 395      53.400  72.500  60.631  0.00 99.00           H  
ATOM   3583  HB2 ALA A 395      52.044  72.311  59.744  0.00 99.00           H  
ATOM   3584  HB3 ALA A 395      52.843  73.734  59.721  0.00 99.00           H  
ATOM   3585  N   PHE A 396      49.737  74.050  60.203  1.00 15.50           N  
ATOM   3586  CA  PHE A 396      48.698  74.950  59.690  1.00 14.90           C  
ATOM   3587  C   PHE A 396      47.891  75.636  60.800  1.00 14.56           C  
ATOM   3588  O   PHE A 396      47.720  76.852  60.758  1.00 14.25           O  
ATOM   3589  CB  PHE A 396      47.797  74.268  58.638  1.00 14.91           C  
ATOM   3590  CG  PHE A 396      46.579  75.085  58.209  1.00 14.40           C  
ATOM   3591  CD1 PHE A 396      45.298  74.800  58.734  1.00 14.26           C  
ATOM   3592  CD2 PHE A 396      46.749  76.245  57.424  1.00 19.63           C  
ATOM   3593  CE1 PHE A 396      44.224  75.628  58.434  1.00 13.93           C  
ATOM   3594  CE2 PHE A 396      45.662  77.059  57.134  1.00 13.86           C  
ATOM   3595  CZ  PHE A 396      44.407  76.751  57.638  1.00 16.89           C  
ATOM   3596  H   PHE A 396      49.723  73.074  59.917  0.00 99.00           H  
ATOM   3597  HA  PHE A 396      49.219  75.756  59.169  0.00 99.00           H  
ATOM   3598  HB2 PHE A 396      48.397  74.076  57.748  0.00 99.00           H  
ATOM   3599  HB3 PHE A 396      47.469  73.291  58.996  0.00 99.00           H  
ATOM   3600  HD1 PHE A 396      45.148  73.946  59.379  0.00 99.00           H  
ATOM   3601  HD2 PHE A 396      47.732  76.530  57.087  0.00 99.00           H  
ATOM   3602  HE1 PHE A 396      43.246  75.406  58.837  0.00 99.00           H  
ATOM   3603  HE2 PHE A 396      45.801  77.957  56.551  0.00 99.00           H  
ATOM   3604  HZ  PHE A 396      43.572  77.401  57.424  0.00 99.00           H  
ATOM   3605  N   ILE A 397      47.455  74.856  61.800  1.00 14.74           N  
ATOM   3606  CA  ILE A 397      46.598  75.401  62.851  1.00 14.58           C  
ATOM   3607  C   ILE A 397      47.359  76.420  63.688  1.00 26.62           C  
ATOM   3608  O   ILE A 397      46.898  77.550  63.893  1.00 34.58           O  
ATOM   3609  CB  ILE A 397      46.026  74.268  63.721  1.00 19.45           C  
ATOM   3610  CG1 ILE A 397      45.046  73.413  62.912  1.00 22.21           C  
ATOM   3611  CG2 ILE A 397      45.350  74.834  64.960  1.00 15.02           C  
ATOM   3612  CD1 ILE A 397      44.490  72.224  63.672  1.00 18.51           C  
ATOM   3613  H   ILE A 397      47.718  73.862  61.728  0.00 99.00           H  
ATOM   3614  HA  ILE A 397      45.865  75.902  62.383  0.00 99.00           H  
ATOM   3615  HB  ILE A 397      46.781  73.687  64.004  0.00 99.00           H  
ATOM   3616 HG12 ILE A 397      44.288  73.994  62.619  0.00 99.00           H  
ATOM   3617 HG13 ILE A 397      45.523  73.078  62.099  0.00 99.00           H  
ATOM   3618 HG21 ILE A 397      45.026  74.085  65.535  0.00 99.00           H  
ATOM   3619 HG22 ILE A 397      46.004  75.388  65.474  0.00 99.00           H  
ATOM   3620 HG23 ILE A 397      44.576  75.403  64.688  0.00 99.00           H  
ATOM   3621 HD11 ILE A 397      44.003  72.549  64.480  0.00 99.00           H  
ATOM   3622 HD12 ILE A 397      43.864  71.719  63.081  0.00 99.00           H  
ATOM   3623 HD13 ILE A 397      45.242  71.629  63.949  0.00 99.00           H  
ATOM   3624  N   ILE A 398      48.545  76.040  64.177  1.00 15.01           N  
ATOM   3625  CA  ILE A 398      49.310  76.937  65.042  1.00 15.19           C  
ATOM   3626  C   ILE A 398      49.705  78.202  64.292  1.00 15.97           C  
ATOM   3627  O   ILE A 398      49.636  79.311  64.837  1.00 14.98           O  
ATOM   3628  CB  ILE A 398      50.544  76.216  65.615  1.00 15.79           C  
ATOM   3629  CG1 ILE A 398      50.125  75.043  66.501  1.00 35.49           C  
ATOM   3630  CG2 ILE A 398      51.404  77.184  66.407  1.00 16.07           C  
ATOM   3631  CD1 ILE A 398      51.294  74.217  66.998  1.00 16.87           C  
ATOM   3632  H   ILE A 398      48.855  75.100  63.900  0.00 99.00           H  
ATOM   3633  HA  ILE A 398      48.685  77.220  65.775  0.00 99.00           H  
ATOM   3634  HB  ILE A 398      51.070  75.854  64.851  0.00 99.00           H  
ATOM   3635 HG12 ILE A 398      49.625  75.401  67.286  0.00 99.00           H  
ATOM   3636 HG13 ILE A 398      49.518  74.452  65.973  0.00 99.00           H  
ATOM   3637 HG21 ILE A 398      52.222  76.715  66.736  0.00 99.00           H  
ATOM   3638 HG22 ILE A 398      51.674  77.949  65.822  0.00 99.00           H  
ATOM   3639 HG23 ILE A 398      50.885  77.533  67.187  0.00 99.00           H  
ATOM   3640 HD11 ILE A 398      51.904  74.797  67.535  0.00 99.00           H  
ATOM   3641 HD12 ILE A 398      50.952  73.471  67.568  0.00 99.00           H  
ATOM   3642 HD13 ILE A 398      51.789  73.841  66.216  0.00 99.00           H  
ATOM   3643  N   THR A 399      50.113  78.067  63.026  1.00 18.91           N  
ATOM   3644  CA  THR A 399      50.591  79.241  62.302  1.00 19.99           C  
ATOM   3645  C   THR A 399      49.462  80.159  61.850  1.00 18.94           C  
ATOM   3646  O   THR A 399      49.696  81.353  61.632  1.00 15.73           O  
ATOM   3647  CB  THR A 399      51.412  78.816  61.089  1.00 20.03           C  
ATOM   3648  CG2 THR A 399      52.778  78.301  61.519  1.00 15.75           C  
ATOM   3649  OG1 THR A 399      50.706  77.790  60.380  1.00 28.70           O  
ATOM   3650  H   THR A 399      50.062  77.124  62.639  0.00 99.00           H  
ATOM   3651  HA  THR A 399      51.202  79.769  62.917  0.00 99.00           H  
ATOM   3652  HB  THR A 399      51.522  79.613  60.462  0.00 99.00           H  
ATOM   3653  HG1 THR A 399      50.806  76.908  60.852  0.00 99.00           H  
ATOM   3654 HG21 THR A 399      53.300  78.008  60.715  0.00 99.00           H  
ATOM   3655 HG22 THR A 399      53.282  79.028  61.991  0.00 99.00           H  
ATOM   3656 HG23 THR A 399      52.667  77.522  62.140  0.00 99.00           H  
ATOM   3657  N   TRP A 400      48.241  79.635  61.642  1.00 17.43           N  
ATOM   3658  CA  TRP A 400      47.107  80.415  61.129  1.00 13.81           C  
ATOM   3659  C   TRP A 400      46.119  80.858  62.218  1.00 13.82           C  
ATOM   3660  O   TRP A 400      45.248  81.681  61.912  1.00 13.74           O  
ATOM   3661  CB  TRP A 400      46.409  79.695  59.951  1.00 15.32           C  
ATOM   3662  CG  TRP A 400      47.123  79.794  58.631  1.00 18.99           C  
ATOM   3663  CD1 TRP A 400      48.372  79.355  58.352  1.00 22.63           C  
ATOM   3664  CD2 TRP A 400      46.663  80.452  57.413  1.00 13.58           C  
ATOM   3665  CE2 TRP A 400      47.717  80.415  56.449  1.00 13.85           C  
ATOM   3666  CE3 TRP A 400      45.471  81.111  57.036  1.00 13.42           C  
ATOM   3667  NE1 TRP A 400      48.743  79.756  57.082  1.00 14.11           N  
ATOM   3668  CZ2 TRP A 400      47.603  81.015  55.186  1.00 13.95           C  
ATOM   3669  CZ3 TRP A 400      45.346  81.726  55.775  1.00 13.48           C  
ATOM   3670  CH2 TRP A 400      46.417  81.693  54.861  1.00 13.74           C  
ATOM   3671  H   TRP A 400      48.120  78.626  61.690  0.00 99.00           H  
ATOM   3672  HA  TRP A 400      47.458  81.365  60.722  0.00 99.00           H  
ATOM   3673  HB2 TRP A 400      46.206  78.653  60.184  0.00 99.00           H  
ATOM   3674  HB3 TRP A 400      45.425  80.135  59.790  0.00 99.00           H  
ATOM   3675  HD1 TRP A 400      48.992  78.839  59.066  0.00 99.00           H  
ATOM   3676  HE1 TRP A 400      49.696  79.707  56.744  0.00 99.00           H  
ATOM   3677  HE3 TRP A 400      44.651  81.163  57.736  0.00 99.00           H  
ATOM   3678  HZ2 TRP A 400      48.429  80.992  54.490  0.00 99.00           H  
ATOM   3679  HZ3 TRP A 400      44.429  82.239  55.526  0.00 99.00           H  
ATOM   3680  HH2 TRP A 400      46.345  82.201  53.915  0.00 99.00           H  
ATOM   3681  N   ALA A 401      46.260  80.376  63.468  1.00 17.57           N  
ATOM   3682  CA  ALA A 401      45.352  80.815  64.525  1.00 14.25           C  
ATOM   3683  C   ALA A 401      45.492  82.297  64.868  1.00 17.71           C  
ATOM   3684  O   ALA A 401      44.459  82.985  64.948  1.00 28.31           O  
ATOM   3685  CB  ALA A 401      45.544  79.932  65.764  1.00 14.60           C  
ATOM   3686  H   ALA A 401      47.000  79.676  63.596  0.00 99.00           H  
ATOM   3687  HA  ALA A 401      44.396  80.646  64.222  0.00 99.00           H  
ATOM   3688  HB1 ALA A 401      45.981  79.077  65.494  0.00 99.00           H  
ATOM   3689  HB2 ALA A 401      46.122  80.411  66.422  0.00 99.00           H  
ATOM   3690  HB3 ALA A 401      44.654  79.741  66.173  0.00 99.00           H  
ATOM   3691  N   PRO A 402      46.699  82.850  65.082  1.00 21.66           N  
ATOM   3692  CA  PRO A 402      46.774  84.269  65.486  1.00 21.70           C  
ATOM   3693  C   PRO A 402      46.133  85.225  64.499  1.00 18.15           C  
ATOM   3694  O   PRO A 402      45.436  86.155  64.920  1.00 15.38           O  
ATOM   3695  CB  PRO A 402      48.285  84.518  65.607  1.00 15.41           C  
ATOM   3696  CG  PRO A 402      48.862  83.185  65.870  1.00 15.32           C  
ATOM   3697  CD  PRO A 402      48.035  82.228  65.068  1.00 26.15           C  
ATOM   3698  HA  PRO A 402      46.374  84.387  66.417  0.00 99.00           H  
ATOM   3699  HB2 PRO A 402      48.642  84.911  64.754  0.00 99.00           H  
ATOM   3700  HB3 PRO A 402      48.474  85.156  66.359  0.00 99.00           H  
ATOM   3701  HG2 PRO A 402      49.828  83.148  65.584  0.00 99.00           H  
ATOM   3702  HG3 PRO A 402      48.816  82.961  66.852  0.00 99.00           H  
ATOM   3703  HD2 PRO A 402      48.371  82.145  64.130  0.00 99.00           H  
ATOM   3704  HD3 PRO A 402      48.003  81.322  65.492  0.00 99.00           H  
ATOM   3705  N   TYR A 403      46.343  84.998  63.192  1.00 19.99           N  
ATOM   3706  CA  TYR A 403      45.762  85.793  62.103  1.00 15.22           C  
ATOM   3707  C   TYR A 403      44.226  85.837  62.171  1.00 21.87           C  
ATOM   3708  O   TYR A 403      43.644  86.919  62.175  1.00 33.75           O  
ATOM   3709  CB  TYR A 403      46.289  85.259  60.749  1.00 16.55           C  
ATOM   3710  CG  TYR A 403      45.688  85.818  59.463  1.00 19.52           C  
ATOM   3711  CD1 TYR A 403      45.384  87.189  59.328  1.00 14.92           C  
ATOM   3712  CD2 TYR A 403      45.471  84.958  58.366  1.00 25.16           C  
ATOM   3713  CE1 TYR A 403      44.869  87.688  58.114  1.00 21.31           C  
ATOM   3714  CE2 TYR A 403      45.008  85.468  57.141  1.00 25.14           C  
ATOM   3715  CZ  TYR A 403      44.708  86.836  57.006  1.00 30.30           C  
ATOM   3716  OH  TYR A 403      44.280  87.350  55.815  1.00 23.92           O  
ATOM   3717  H   TYR A 403      46.914  84.214  62.916  0.00 99.00           H  
ATOM   3718  HA  TYR A 403      46.122  86.816  62.231  0.00 99.00           H  
ATOM   3719  HB2 TYR A 403      47.368  85.412  60.696  0.00 99.00           H  
ATOM   3720  HB3 TYR A 403      46.144  84.177  60.726  0.00 99.00           H  
ATOM   3721  HD1 TYR A 403      45.548  87.866  60.153  0.00 99.00           H  
ATOM   3722  HD2 TYR A 403      45.692  83.904  58.444  0.00 99.00           H  
ATOM   3723  HE1 TYR A 403      44.638  88.740  58.016  0.00 99.00           H  
ATOM   3724  HE2 TYR A 403      44.890  84.792  56.314  0.00 99.00           H  
ATOM   3725  HH  TYR A 403      44.548  86.863  55.011  0.00 99.00           H  
ATOM   3726  N   ASN A 404      43.595  84.664  62.312  1.00 14.25           N  
ATOM   3727  CA  ASN A 404      42.141  84.549  62.425  1.00 14.32           C  
ATOM   3728  C   ASN A 404      41.604  85.162  63.730  1.00 14.89           C  
ATOM   3729  O   ASN A 404      40.529  85.757  63.693  1.00 16.38           O  
ATOM   3730  CB  ASN A 404      41.728  83.080  62.231  1.00 17.16           C  
ATOM   3731  CG  ASN A 404      41.838  82.683  60.761  1.00 13.66           C  
ATOM   3732  ND2 ASN A 404      42.910  82.010  60.362  0.00 99.00           N  
ATOM   3733  OD1 ASN A 404      40.959  83.000  59.969  0.00 99.00           O  
ATOM   3734  H   ASN A 404      44.140  83.813  62.359  0.00 99.00           H  
ATOM   3735  HA  ASN A 404      41.749  85.129  61.586  0.00 99.00           H  
ATOM   3736  HB2 ASN A 404      42.300  82.406  62.870  0.00 99.00           H  
ATOM   3737  HB3 ASN A 404      40.679  82.954  62.504  0.00 99.00           H  
ATOM   3738 HD21 ASN A 404      43.662  81.763  61.005  0.00 99.00           H  
ATOM   3739 HD22 ASN A 404      42.970  81.710  59.405  0.00 99.00           H  
ATOM   3740  N   VAL A 405      42.366  85.084  64.837  1.00 19.72           N  
ATOM   3741  CA  VAL A 405      41.984  85.768  66.071  1.00 19.24           C  
ATOM   3742  C   VAL A 405      42.019  87.278  65.874  1.00 21.70           C  
ATOM   3743  O   VAL A 405      41.120  88.002  66.326  1.00 16.93           O  
ATOM   3744  CB  VAL A 405      42.897  85.329  67.230  1.00 16.06           C  
ATOM   3745  CG1 VAL A 405      42.607  86.150  68.476  1.00 16.94           C  
ATOM   3746  CG2 VAL A 405      42.708  83.849  67.506  1.00 22.26           C  
ATOM   3747  H   VAL A 405      43.172  84.455  64.750  0.00 99.00           H  
ATOM   3748  HA  VAL A 405      41.041  85.505  66.295  0.00 99.00           H  
ATOM   3749  HB  VAL A 405      43.836  85.523  66.965  0.00 99.00           H  
ATOM   3750 HG11 VAL A 405      41.921  85.682  69.033  0.00 99.00           H  
ATOM   3751 HG12 VAL A 405      43.447  86.262  69.007  0.00 99.00           H  
ATOM   3752 HG13 VAL A 405      42.261  87.050  68.210  0.00 99.00           H  
ATOM   3753 HG21 VAL A 405      41.839  83.546  67.114  0.00 99.00           H  
ATOM   3754 HG22 VAL A 405      43.460  83.334  67.092  0.00 99.00           H  
ATOM   3755 HG23 VAL A 405      42.701  83.694  68.495  0.00 99.00           H  
ATOM   3756  N   MET A 406      43.052  87.776  65.187  1.00 16.13           N  
ATOM   3757  CA  MET A 406      43.139  89.205  64.914  1.00 16.68           C  
ATOM   3758  C   MET A 406      41.994  89.677  64.032  1.00 28.36           C  
ATOM   3759  O   MET A 406      41.538  90.818  64.165  1.00 31.84           O  
ATOM   3760  CB  MET A 406      44.480  89.535  64.265  1.00 16.56           C  
ATOM   3761  CG  MET A 406      45.672  89.255  65.152  1.00 16.74           C  
ATOM   3762  SD  MET A 406      47.225  89.363  64.252  1.00 18.85           S  
ATOM   3763  CE  MET A 406      48.313  88.527  65.397  1.00 18.25           C  
ATOM   3764  H   MET A 406      43.750  87.084  64.883  0.00 99.00           H  
ATOM   3765  HA  MET A 406      43.079  89.697  65.794  0.00 99.00           H  
ATOM   3766  HB2 MET A 406      44.575  88.994  63.418  0.00 99.00           H  
ATOM   3767  HB3 MET A 406      44.488  90.512  64.013  0.00 99.00           H  
ATOM   3768  HG2 MET A 406      45.660  89.915  65.935  0.00 99.00           H  
ATOM   3769  HG3 MET A 406      45.560  88.327  65.571  0.00 99.00           H  
ATOM   3770  HE1 MET A 406      49.239  88.904  65.320  0.00 99.00           H  
ATOM   3771  HE2 MET A 406      47.982  88.655  66.334  0.00 99.00           H  
ATOM   3772  HE3 MET A 406      48.337  87.548  65.186  0.00 99.00           H  
ATOM   3773  N   VAL A 407      41.541  88.830  63.096  1.00 16.07           N  
ATOM   3774  CA  VAL A 407      40.376  89.097  62.254  1.00 28.45           C  
ATOM   3775  C   VAL A 407      39.087  89.212  63.100  1.00 16.77           C  
ATOM   3776  O   VAL A 407      38.341  90.174  62.920  1.00 34.78           O  
ATOM   3777  CB  VAL A 407      40.231  88.033  61.124  1.00 31.90           C  
ATOM   3778  CG1 VAL A 407      38.868  88.004  60.407  1.00 34.31           C  
ATOM   3779  CG2 VAL A 407      41.345  88.194  60.072  1.00 15.11           C  
ATOM   3780  H   VAL A 407      42.043  87.963  62.937  0.00 99.00           H  
ATOM   3781  HA  VAL A 407      40.527  90.070  61.783  0.00 99.00           H  
ATOM   3782  HB  VAL A 407      40.362  87.050  61.568  0.00 99.00           H  
ATOM   3783 HG11 VAL A 407      38.877  87.296  59.579  0.00 99.00           H  
ATOM   3784 HG12 VAL A 407      38.053  87.702  61.066  0.00 99.00           H  
ATOM   3785 HG13 VAL A 407      38.633  88.986  59.997  0.00 99.00           H  
ATOM   3786 HG21 VAL A 407      41.368  87.344  59.391  0.00 99.00           H  
ATOM   3787 HG22 VAL A 407      41.200  89.094  59.473  0.00 99.00           H  
ATOM   3788 HG23 VAL A 407      42.333  88.267  60.523  0.00 99.00           H  
ATOM   3789  N   LEU A 408      38.886  88.284  64.054  1.00 16.64           N  
ATOM   3790  CA  LEU A 408      37.721  88.308  64.937  1.00 17.33           C  
ATOM   3791  C   LEU A 408      37.725  89.546  65.824  1.00 22.73           C  
ATOM   3792  O   LEU A 408      36.704  90.230  65.957  1.00 23.89           O  
ATOM   3793  CB  LEU A 408      37.678  87.038  65.787  1.00 24.33           C  
ATOM   3794  CG  LEU A 408      37.386  85.722  65.070  1.00 16.46           C  
ATOM   3795  CD1 LEU A 408      37.194  84.609  66.085  1.00 16.61           C  
ATOM   3796  CD2 LEU A 408      36.165  85.853  64.170  1.00 28.51           C  
ATOM   3797  H   LEU A 408      39.578  87.524  64.032  0.00 99.00           H  
ATOM   3798  HA  LEU A 408      36.890  88.326  64.368  0.00 99.00           H  
ATOM   3799  HB2 LEU A 408      38.569  86.941  66.236  0.00 99.00           H  
ATOM   3800  HB3 LEU A 408      36.969  87.162  66.484  0.00 99.00           H  
ATOM   3801  HG  LEU A 408      38.154  85.499  64.473  0.00 99.00           H  
ATOM   3802 HD11 LEU A 408      36.427  84.832  66.687  0.00 99.00           H  
ATOM   3803 HD12 LEU A 408      37.003  83.749  65.609  0.00 99.00           H  
ATOM   3804 HD13 LEU A 408      38.026  84.507  66.633  0.00 99.00           H  
ATOM   3805 HD21 LEU A 408      36.331  86.563  63.484  0.00 99.00           H  
ATOM   3806 HD22 LEU A 408      35.994  84.980  63.711  0.00 99.00           H  
ATOM   3807 HD23 LEU A 408      35.368  86.102  64.721  0.00 99.00           H  
ATOM   3808  N   ILE A 409      38.867  89.850  66.447  1.00 24.79           N  
ATOM   3809  CA  ILE A 409      38.943  91.039  67.291  1.00 31.61           C  
ATOM   3810  C   ILE A 409      38.751  92.296  66.453  1.00 33.76           C  
ATOM   3811  O   ILE A 409      38.095  93.253  66.884  1.00 33.52           O  
ATOM   3812  CB  ILE A 409      40.275  91.066  68.064  1.00 19.59           C  
ATOM   3813  CG1 ILE A 409      40.346  89.883  69.027  1.00 19.39           C  
ATOM   3814  CG2 ILE A 409      40.433  92.373  68.823  1.00 20.83           C  
ATOM   3815  CD1 ILE A 409      41.597  89.866  69.879  1.00 27.23           C  
ATOM   3816  H   ILE A 409      39.645  89.203  66.286  0.00 99.00           H  
ATOM   3817  HA  ILE A 409      38.163  90.990  67.919  0.00 99.00           H  
ATOM   3818  HB  ILE A 409      41.013  90.974  67.406  0.00 99.00           H  
ATOM   3819 HG12 ILE A 409      39.548  89.912  69.626  0.00 99.00           H  
ATOM   3820 HG13 ILE A 409      40.313  89.040  68.492  0.00 99.00           H  
ATOM   3821 HG21 ILE A 409      41.317  92.385  69.288  0.00 99.00           H  
ATOM   3822 HG22 ILE A 409      40.384  93.140  68.183  0.00 99.00           H  
ATOM   3823 HG23 ILE A 409      39.702  92.459  69.499  0.00 99.00           H  
ATOM   3824 HD11 ILE A 409      41.636  90.700  70.428  0.00 99.00           H  
ATOM   3825 HD12 ILE A 409      41.576  89.069  70.481  0.00 99.00           H  
ATOM   3826 HD13 ILE A 409      42.401  89.817  69.287  0.00 99.00           H  
ATOM   3827  N   ASN A 410      39.295  92.304  65.233  1.00 31.49           N  
ATOM   3828  CA  ASN A 410      39.160  93.461  64.355  1.00 27.74           C  
ATOM   3829  C   ASN A 410      37.721  93.694  63.915  1.00 25.57           C  
ATOM   3830  O   ASN A 410      37.400  94.799  63.464  1.00 21.83           O  
ATOM   3831  CB  ASN A 410      40.054  93.300  63.122  1.00 32.10           C  
ATOM   3832  CG  ASN A 410      40.174  94.583  62.319  1.00 32.54           C  
ATOM   3833  ND2 ASN A 410      40.147  95.721  63.005  1.00 21.29           N  
ATOM   3834  OD1 ASN A 410      40.295  94.550  61.094  1.00 47.01           O  
ATOM   3835  H   ASN A 410      39.804  91.442  64.977  0.00 99.00           H  
ATOM   3836  HA  ASN A 410      39.441  94.274  64.888  0.00 99.00           H  
ATOM   3837  HB2 ASN A 410      40.963  93.030  63.426  0.00 99.00           H  
ATOM   3838  HB3 ASN A 410      39.662  92.595  62.539  0.00 99.00           H  
ATOM   3839 HD21 ASN A 410      40.058  95.696  64.002  0.00 99.00           H  
ATOM   3840 HD22 ASN A 410      40.216  96.595  62.530  0.00 99.00           H  
ATOM   3841  N   THR A 411      36.847  92.689  64.027  1.00 30.17           N  
ATOM   3842  CA  THR A 411      35.452  92.912  63.653  1.00 37.81           C  
ATOM   3843  C   THR A 411      34.786  93.969  64.529  1.00 47.52           C  
ATOM   3844  O   THR A 411      33.840  94.630  64.088  1.00 55.52           O  
ATOM   3845  CB  THR A 411      34.661  91.605  63.722  1.00 36.38           C  
ATOM   3846  CG2 THR A 411      35.214  90.591  62.735  1.00 31.71           C  
ATOM   3847  OG1 THR A 411      34.728  91.067  65.050  1.00 43.47           O  
ATOM   3848  H   THR A 411      37.222  91.807  64.376  0.00 99.00           H  
ATOM   3849  HA  THR A 411      35.425  93.233  62.695  0.00 99.00           H  
ATOM   3850  HB  THR A 411      33.679  91.797  63.510  0.00 99.00           H  
ATOM   3851  HG1 THR A 411      35.669  90.789  65.266  0.00 99.00           H  
ATOM   3852 HG21 THR A 411      34.462  90.079  62.313  0.00 99.00           H  
ATOM   3853 HG22 THR A 411      35.733  91.062  62.017  0.00 99.00           H  
ATOM   3854 HG23 THR A 411      35.821  89.949  63.210  0.00 99.00           H  
ATOM   3855  N   PHE A 412      35.262  94.155  65.762  1.00 41.78           N  
ATOM   3856  CA  PHE A 412      34.624  95.090  66.684  1.00 44.75           C  
ATOM   3857  C   PHE A 412      35.571  96.057  67.385  1.00 41.90           C  
ATOM   3858  O   PHE A 412      35.100  97.081  67.891  1.00 35.08           O  
ATOM   3859  CB  PHE A 412      33.820  94.328  67.748  1.00 39.88           C  
ATOM   3860  CG  PHE A 412      34.631  93.338  68.527  1.00 30.68           C  
ATOM   3861  CD1 PHE A 412      34.759  92.031  68.087  1.00 29.12           C  
ATOM   3862  CD2 PHE A 412      35.260  93.711  69.702  1.00 27.15           C  
ATOM   3863  CE1 PHE A 412      35.504  91.115  68.801  1.00 26.02           C  
ATOM   3864  CE2 PHE A 412      36.006  92.799  70.420  1.00 39.30           C  
ATOM   3865  CZ  PHE A 412      36.127  91.499  69.969  1.00 40.29           C  
ATOM   3866  H   PHE A 412      36.098  93.594  65.998  0.00 99.00           H  
ATOM   3867  HA  PHE A 412      33.985  95.661  66.127  0.00 99.00           H  
ATOM   3868  HB2 PHE A 412      33.454  94.994  68.380  0.00 99.00           H  
ATOM   3869  HB3 PHE A 412      33.097  93.839  67.283  0.00 99.00           H  
ATOM   3870  HD1 PHE A 412      34.310  91.746  67.243  0.00 99.00           H  
ATOM   3871  HD2 PHE A 412      35.174  94.653  70.031  0.00 99.00           H  
ATOM   3872  HE1 PHE A 412      35.586  90.167  68.464  0.00 99.00           H  
ATOM   3873  HE2 PHE A 412      36.462  93.088  71.280  0.00 99.00           H  
ATOM   3874  HZ  PHE A 412      36.668  90.834  70.490  0.00 99.00           H  
ATOM   3875  N   CYS A 413      36.871  95.777  67.449  1.00 37.17           N  
ATOM   3876  CA  CYS A 413      37.851  96.706  68.017  1.00 33.25           C  
ATOM   3877  C   CYS A 413      39.038  96.789  67.066  1.00 33.30           C  
ATOM   3878  O   CYS A 413      39.937  95.941  67.124  1.00 43.02           O  
ATOM   3879  CB  CYS A 413      38.308  96.266  69.408  1.00 44.18           C  
ATOM   3880  SG  CYS A 413      39.484  97.428  70.142  1.00 50.88           S  
ATOM   3881  H   CYS A 413      37.132  94.844  67.061  0.00 99.00           H  
ATOM   3882  HA  CYS A 413      37.432  97.607  68.074  0.00 99.00           H  
ATOM   3883  HB2 CYS A 413      37.514  96.215  69.995  0.00 99.00           H  
ATOM   3884  HB3 CYS A 413      38.750  95.385  69.327  0.00 99.00           H  
ATOM   3885  N   ALA A 414      39.044  97.807  66.194  1.00 33.52           N  
ATOM   3886  CA  ALA A 414      40.176  97.963  65.283  1.00 29.27           C  
ATOM   3887  C   ALA A 414      41.433  98.432  66.002  1.00 28.39           C  
ATOM   3888  O   ALA A 414      42.513  97.880  65.729  1.00 36.05           O  
ATOM   3889  CB  ALA A 414      39.804  98.902  64.136  1.00 30.98           C  
ATOM   3890  H   ALA A 414      38.233  98.424  66.227  0.00 99.00           H  
ATOM   3891  HA  ALA A 414      40.367  97.067  64.850  0.00 99.00           H  
ATOM   3892  HB1 ALA A 414      39.377  98.375  63.403  0.00 99.00           H  
ATOM   3893  HB2 ALA A 414      39.164  99.592  64.468  0.00 99.00           H  
ATOM   3894  HB3 ALA A 414      40.629  99.347  63.793  0.00 99.00           H  
ATOM   3895  N   PRO A 415      41.382  99.418  66.913  1.00 32.71           N  
ATOM   3896  CA  PRO A 415      42.623  99.842  67.581  1.00 35.44           C  
ATOM   3897  C   PRO A 415      43.211  98.801  68.511  1.00 39.49           C  
ATOM   3898  O   PRO A 415      44.324  99.017  68.999  1.00 30.30           O  
ATOM   3899  CB  PRO A 415      42.196 101.092  68.365  1.00 31.93           C  
ATOM   3900  CG  PRO A 415      40.952 101.534  67.725  1.00 32.57           C  
ATOM   3901  CD  PRO A 415      40.263 100.308  67.269  1.00 27.14           C  
ATOM   3902  HA  PRO A 415      43.311 100.136  66.886  0.00 99.00           H  
ATOM   3903  HB2 PRO A 415      42.054 100.859  69.336  0.00 99.00           H  
ATOM   3904  HB3 PRO A 415      42.914 101.796  68.312  0.00 99.00           H  
ATOM   3905  HG2 PRO A 415      40.376 102.053  68.380  0.00 99.00           H  
ATOM   3906  HG3 PRO A 415      41.150 102.152  66.945  0.00 99.00           H  
ATOM   3907  HD2 PRO A 415      39.710  99.894  67.992  0.00 99.00           H  
ATOM   3908  HD3 PRO A 415      39.686 100.474  66.467  0.00 99.00           H  
ATOM   3909  N   CYS A 416      42.509  97.696  68.782  1.00 41.71           N  
ATOM   3910  CA  CYS A 416      43.053  96.651  69.648  1.00 41.44           C  
ATOM   3911  C   CYS A 416      44.218  95.901  69.008  1.00 32.14           C  
ATOM   3912  O   CYS A 416      45.012  95.280  69.725  1.00 29.86           O  
ATOM   3913  CB  CYS A 416      41.955  95.654  70.032  1.00 41.76           C  
ATOM   3914  SG  CYS A 416      40.744  96.264  71.234  1.00 43.70           S  
ATOM   3915  H   CYS A 416      41.578  97.649  68.339  0.00 99.00           H  
ATOM   3916  HA  CYS A 416      43.392  97.090  70.495  0.00 99.00           H  
ATOM   3917  HB2 CYS A 416      41.466  95.395  69.197  0.00 99.00           H  
ATOM   3918  HB3 CYS A 416      42.397  94.842  70.418  0.00 99.00           H  
ATOM   3919  N   ILE A 417      44.336  95.938  67.689  1.00 26.98           N  
ATOM   3920  CA  ILE A 417      45.349  95.187  66.959  1.00 32.96           C  
ATOM   3921  C   ILE A 417      46.254  96.179  66.238  1.00 31.65           C  
ATOM   3922  O   ILE A 417      45.888  96.728  65.197  1.00 21.91           O  
ATOM   3923  CB  ILE A 417      44.710  94.191  65.973  1.00 38.93           C  
ATOM   3924  CG1 ILE A 417      43.637  93.355  66.677  1.00 41.05           C  
ATOM   3925  CG2 ILE A 417      45.766  93.271  65.389  1.00 19.23           C  
ATOM   3926  CD1 ILE A 417      44.179  92.455  67.770  1.00 19.74           C  
ATOM   3927  H   ILE A 417      43.635  96.557  67.212  0.00 99.00           H  
ATOM   3928  HA  ILE A 417      45.912  94.734  67.644  0.00 99.00           H  
ATOM   3929  HB  ILE A 417      44.269  94.713  65.252  0.00 99.00           H  
ATOM   3930 HG12 ILE A 417      42.963  93.976  67.073  0.00 99.00           H  
ATOM   3931 HG13 ILE A 417      43.184  92.787  65.991  0.00 99.00           H  
ATOM   3932 HG21 ILE A 417      45.344  92.650  64.730  0.00 99.00           H  
ATOM   3933 HG22 ILE A 417      46.468  93.814  64.929  0.00 99.00           H  
ATOM   3934 HG23 ILE A 417      46.189  92.737  66.122  0.00 99.00           H  
ATOM   3935 HD11 ILE A 417      44.625  93.015  68.466  0.00 99.00           H  
ATOM   3936 HD12 ILE A 417      43.425  91.945  68.181  0.00 99.00           H  
ATOM   3937 HD13 ILE A 417      44.841  91.820  67.376  0.00 99.00           H  
ATOM   3938  N   PRO A 418      47.444  96.444  66.776  1.00 25.07           N  
ATOM   3939  CA  PRO A 418      48.405  97.306  66.077  1.00 29.71           C  
ATOM   3940  C   PRO A 418      48.887  96.675  64.778  1.00 36.34           C  
ATOM   3941  O   PRO A 418      48.652  95.503  64.485  1.00 35.31           O  
ATOM   3942  CB  PRO A 418      49.552  97.452  67.082  1.00 32.65           C  
ATOM   3943  CG  PRO A 418      48.942  97.158  68.408  1.00 23.96           C  
ATOM   3944  CD  PRO A 418      47.867  96.146  68.154  1.00 23.34           C  
ATOM   3945  HA  PRO A 418      48.005  98.218  65.906  0.00 99.00           H  
ATOM   3946  HB2 PRO A 418      50.290  96.803  66.871  0.00 99.00           H  
ATOM   3947  HB3 PRO A 418      49.927  98.384  67.055  0.00 99.00           H  
ATOM   3948  HG2 PRO A 418      49.636  96.794  69.043  0.00 99.00           H  
ATOM   3949  HG3 PRO A 418      48.557  97.998  68.814  0.00 99.00           H  
ATOM   3950  HD2 PRO A 418      48.218  95.211  68.218  0.00 99.00           H  
ATOM   3951  HD3 PRO A 418      47.099  96.256  68.787  0.00 99.00           H  
ATOM   3952  N   ASN A 419      49.575  97.491  63.970  1.00 35.49           N  
ATOM   3953  CA  ASN A 419      50.112  97.067  62.672  1.00 31.36           C  
ATOM   3954  C   ASN A 419      51.262  96.065  62.841  1.00 31.51           C  
ATOM   3955  O   ASN A 419      51.452  95.230  61.954  1.00 41.72           O  
ATOM   3956  CB  ASN A 419      50.583  98.272  61.827  1.00 34.29           C  
ATOM   3957  CG  ASN A 419      49.444  99.195  61.393  1.00 47.27           C  
ATOM   3958  ND2 ASN A 419      48.975  99.079  60.156  0.00 99.00           N  
ATOM   3959  OD1 ASN A 419      48.991 100.027  62.172  0.00 99.00           O  
ATOM   3960  H   ASN A 419      49.656  98.472  64.197  0.00 99.00           H  
ATOM   3961  HA  ASN A 419      49.293  96.580  62.138  0.00 99.00           H  
ATOM   3962  HB2 ASN A 419      51.324  98.856  62.374  0.00 99.00           H  
ATOM   3963  HB3 ASN A 419      51.090  97.914  60.929  0.00 99.00           H  
ATOM   3964 HD21 ASN A 419      49.342  98.404  59.502  0.00 99.00           H  
ATOM   3965 HD22 ASN A 419      48.227  99.685  59.853  0.00 99.00           H  
ATOM   3966  N   THR A 420      51.994  96.137  63.971  1.00 24.80           N  
ATOM   3967  CA  THR A 420      53.100  95.214  64.202  1.00 31.86           C  
ATOM   3968  C   THR A 420      52.596  93.782  64.352  1.00 32.83           C  
ATOM   3969  O   THR A 420      53.113  92.856  63.711  1.00 36.01           O  
ATOM   3970  CB  THR A 420      53.891  95.644  65.439  1.00 32.47           C  
ATOM   3971  CG2 THR A 420      55.088  94.728  65.647  1.00 31.33           C  
ATOM   3972  OG1 THR A 420      54.351  96.991  65.272  1.00 28.12           O  
ATOM   3973  H   THR A 420      51.731  96.897  64.613  0.00 99.00           H  
ATOM   3974  HA  THR A 420      53.718  95.250  63.407  0.00 99.00           H  
ATOM   3975  HB  THR A 420      53.276  95.619  66.253  0.00 99.00           H  
ATOM   3976  HG1 THR A 420      53.779  97.474  64.600  0.00 99.00           H  
ATOM   3977 HG21 THR A 420      55.518  94.524  64.765  0.00 99.00           H  
ATOM   3978 HG22 THR A 420      55.759  95.175  66.243  0.00 99.00           H  
ATOM   3979 HG23 THR A 420      54.790  93.870  66.073  0.00 99.00           H  
ATOM   3980  N   VAL A 421      51.571  93.580  65.182  1.00 20.29           N  
ATOM   3981  CA  VAL A 421      51.069  92.228  65.399  1.00 42.07           C  
ATOM   3982  C   VAL A 421      50.341  91.705  64.163  1.00 27.59           C  
ATOM   3983  O   VAL A 421      50.376  90.499  63.882  1.00 33.63           O  
ATOM   3984  CB  VAL A 421      50.183  92.187  66.659  1.00 32.97           C  
ATOM   3985  CG1 VAL A 421      51.036  92.397  67.900  1.00 30.19           C  
ATOM   3986  CG2 VAL A 421      49.113  93.240  66.587  1.00 22.89           C  
ATOM   3987  H   VAL A 421      51.191  94.420  65.629  0.00 99.00           H  
ATOM   3988  HA  VAL A 421      51.855  91.624  65.572  0.00 99.00           H  
ATOM   3989  HB  VAL A 421      49.793  91.276  66.724  0.00 99.00           H  
ATOM   3990 HG11 VAL A 421      50.481  92.242  68.717  0.00 99.00           H  
ATOM   3991 HG12 VAL A 421      51.803  91.755  67.892  0.00 99.00           H  
ATOM   3992 HG13 VAL A 421      51.388  93.333  67.910  0.00 99.00           H  
ATOM   3993 HG21 VAL A 421      48.248  92.825  66.293  0.00 99.00           H  
ATOM   3994 HG22 VAL A 421      48.988  93.659  67.489  0.00 99.00           H  
ATOM   3995 HG23 VAL A 421      49.379  93.949  65.928  0.00 99.00           H  
ATOM   3996  N   TRP A 422      49.684  92.592  63.391  1.00 18.62           N  
ATOM   3997  CA  TRP A 422      49.139  92.233  62.075  1.00 17.96           C  
ATOM   3998  C   TRP A 422      50.230  91.679  61.152  1.00 27.81           C  
ATOM   3999  O   TRP A 422      50.044  90.607  60.577  1.00 28.50           O  
ATOM   4000  CB  TRP A 422      48.448  93.423  61.392  1.00 18.47           C  
ATOM   4001  CG  TRP A 422      46.997  93.605  61.685  1.00 27.07           C  
ATOM   4002  CD1 TRP A 422      46.425  94.682  62.265  1.00 28.21           C  
ATOM   4003  CD2 TRP A 422      45.908  92.693  61.359  1.00 27.84           C  
ATOM   4004  CE2 TRP A 422      44.681  93.303  61.752  1.00 29.39           C  
ATOM   4005  CE3 TRP A 422      45.829  91.416  60.753  1.00 24.67           C  
ATOM   4006  NE1 TRP A 422      45.058  94.510  62.303  1.00 28.70           N  
ATOM   4007  CZ2 TRP A 422      43.439  92.685  61.541  1.00 28.13           C  
ATOM   4008  CZ3 TRP A 422      44.586  90.787  60.541  1.00 28.02           C  
ATOM   4009  CH2 TRP A 422      43.392  91.421  60.930  1.00 16.97           C  
ATOM   4010  H   TRP A 422      49.560  93.547  63.699  0.00 99.00           H  
ATOM   4011  HA  TRP A 422      48.414  91.426  62.203  0.00 99.00           H  
ATOM   4012  HB2 TRP A 422      48.985  94.348  61.583  0.00 99.00           H  
ATOM   4013  HB3 TRP A 422      48.480  93.288  60.311  0.00 99.00           H  
ATOM   4014  HD1 TRP A 422      46.959  95.550  62.624  0.00 99.00           H  
ATOM   4015  HE1 TRP A 422      44.439  95.204  62.703  0.00 99.00           H  
ATOM   4016  HE3 TRP A 422      46.734  90.918  60.436  0.00 99.00           H  
ATOM   4017  HZ2 TRP A 422      42.530  93.183  61.824  0.00 99.00           H  
ATOM   4018  HZ3 TRP A 422      44.541  89.822  60.065  0.00 99.00           H  
ATOM   4019  HH2 TRP A 422      42.442  90.942  60.751  0.00 99.00           H  
ATOM   4020  N   THR A 423      51.381  92.372  61.120  1.00 18.49           N  
ATOM   4021  CA  THR A 423      52.544  91.892  60.380  1.00 21.10           C  
ATOM   4022  C   THR A 423      52.998  90.531  60.888  1.00 23.13           C  
ATOM   4023  O   THR A 423      53.371  89.652  60.097  1.00 27.37           O  
ATOM   4024  CB  THR A 423      53.688  92.902  60.488  1.00 25.98           C  
ATOM   4025  CG2 THR A 423      54.824  92.523  59.553  1.00 34.17           C  
ATOM   4026  OG1 THR A 423      53.211  94.208  60.145  1.00 23.55           O  
ATOM   4027  H   THR A 423      51.337  93.291  61.591  0.00 99.00           H  
ATOM   4028  HA  THR A 423      52.287  91.799  59.409  0.00 99.00           H  
ATOM   4029  HB  THR A 423      54.017  92.929  61.454  0.00 99.00           H  
ATOM   4030  HG1 THR A 423      52.561  94.537  60.838  0.00 99.00           H  
ATOM   4031 HG21 THR A 423      55.621  92.229  60.087  0.00 99.00           H  
ATOM   4032 HG22 THR A 423      54.537  91.772  58.954  0.00 99.00           H  
ATOM   4033 HG23 THR A 423      55.080  93.312  58.990  0.00 99.00           H  
ATOM   4034  N   ILE A 424      52.955  90.334  62.210  1.00 18.08           N  
ATOM   4035  CA  ILE A 424      53.331  89.044  62.783  1.00 22.02           C  
ATOM   4036  C   ILE A 424      52.409  87.940  62.276  1.00 22.71           C  
ATOM   4037  O   ILE A 424      52.865  86.844  61.938  1.00 35.41           O  
ATOM   4038  CB  ILE A 424      53.334  89.122  64.321  1.00 18.06           C  
ATOM   4039  CG1 ILE A 424      54.381  90.128  64.802  1.00 19.10           C  
ATOM   4040  CG2 ILE A 424      53.604  87.751  64.922  1.00 17.74           C  
ATOM   4041  CD1 ILE A 424      54.374  90.351  66.298  1.00 19.64           C  
ATOM   4042  H   ILE A 424      52.646  91.145  62.765  0.00 99.00           H  
ATOM   4043  HA  ILE A 424      54.248  88.836  62.432  0.00 99.00           H  
ATOM   4044  HB  ILE A 424      52.439  89.443  64.613  0.00 99.00           H  
ATOM   4045 HG12 ILE A 424      55.284  89.801  64.527  0.00 99.00           H  
ATOM   4046 HG13 ILE A 424      54.207  91.001  64.347  0.00 99.00           H  
ATOM   4047 HG21 ILE A 424      53.565  87.810  65.918  0.00 99.00           H  
ATOM   4048 HG22 ILE A 424      52.915  87.103  64.600  0.00 99.00           H  
ATOM   4049 HG23 ILE A 424      54.510  87.437  64.643  0.00 99.00           H  
ATOM   4050 HD11 ILE A 424      54.558  89.485  66.763  0.00 99.00           H  
ATOM   4051 HD12 ILE A 424      55.079  91.016  66.538  0.00 99.00           H  
ATOM   4052 HD13 ILE A 424      53.480  90.697  66.577  0.00 99.00           H  
ATOM   4053  N   GLY A 425      51.102  88.211  62.204  1.00 17.00           N  
ATOM   4054  CA  GLY A 425      50.177  87.193  61.717  1.00 21.55           C  
ATOM   4055  C   GLY A 425      50.410  86.838  60.259  1.00 37.05           C  
ATOM   4056  O   GLY A 425      50.510  85.655  59.895  1.00 42.59           O  
ATOM   4057  H   GLY A 425      50.826  89.149  62.506  0.00 99.00           H  
ATOM   4058  HA2 GLY A 425      50.273  86.357  62.283  0.00 99.00           H  
ATOM   4059  HA3 GLY A 425      49.225  87.524  61.833  0.00 99.00           H  
ATOM   4060  N   TYR A 426      50.545  87.854  59.388  1.00 15.83           N  
ATOM   4061  CA  TYR A 426      50.802  87.647  57.955  1.00 15.84           C  
ATOM   4062  C   TYR A 426      52.099  86.859  57.717  1.00 31.72           C  
ATOM   4063  O   TYR A 426      52.075  85.871  56.978  1.00 36.60           O  
ATOM   4064  CB  TYR A 426      50.788  88.975  57.167  1.00 16.44           C  
ATOM   4065  CG  TYR A 426      49.448  89.694  57.161  1.00 16.38           C  
ATOM   4066  CD1 TYR A 426      48.242  88.964  57.238  1.00 37.73           C  
ATOM   4067  CD2 TYR A 426      49.397  91.100  57.074  1.00 16.65           C  
ATOM   4068  CE1 TYR A 426      47.007  89.640  57.266  1.00 16.32           C  
ATOM   4069  CE2 TYR A 426      48.164  91.773  57.129  1.00 16.72           C  
ATOM   4070  CZ  TYR A 426      46.966  91.045  57.225  1.00 32.79           C  
ATOM   4071  OH  TYR A 426      45.769  91.695  57.271  1.00 44.50           O  
ATOM   4072  H   TYR A 426      50.434  88.811  59.712  0.00 99.00           H  
ATOM   4073  HA  TYR A 426      49.990  87.023  57.577  0.00 99.00           H  
ATOM   4074  HB2 TYR A 426      51.561  89.644  57.550  0.00 99.00           H  
ATOM   4075  HB3 TYR A 426      51.052  88.784  56.125  0.00 99.00           H  
ATOM   4076  HD1 TYR A 426      48.252  87.885  57.281  0.00 99.00           H  
ATOM   4077  HD2 TYR A 426      50.306  91.676  56.987  0.00 99.00           H  
ATOM   4078  HE1 TYR A 426      46.084  89.082  57.319  0.00 99.00           H  
ATOM   4079  HE2 TYR A 426      48.148  92.850  57.086  0.00 99.00           H  
ATOM   4080  HH  TYR A 426      45.867  92.647  57.362  0.00 99.00           H  
ATOM   4081  N   TRP A 427      53.179  87.222  58.435  1.00 16.62           N  
ATOM   4082  CA  TRP A 427      54.417  86.466  58.302  1.00 24.55           C  
ATOM   4083  C   TRP A 427      54.332  85.099  58.961  1.00 16.60           C  
ATOM   4084  O   TRP A 427      55.131  84.221  58.628  1.00 19.06           O  
ATOM   4085  CB  TRP A 427      55.592  87.264  58.874  1.00 17.83           C  
ATOM   4086  CG  TRP A 427      56.080  88.313  57.931  1.00 18.50           C  
ATOM   4087  CD1 TRP A 427      55.979  89.663  58.085  1.00 18.97           C  
ATOM   4088  CD2 TRP A 427      56.723  88.100  56.669  1.00 20.71           C  
ATOM   4089  CE2 TRP A 427      56.994  89.367  56.118  1.00 19.64           C  
ATOM   4090  CE3 TRP A 427      57.103  86.960  55.952  1.00 19.90           C  
ATOM   4091  NE1 TRP A 427      56.530  90.305  57.001  1.00 19.66           N  
ATOM   4092  CZ2 TRP A 427      57.626  89.527  54.886  1.00 24.56           C  
ATOM   4093  CZ3 TRP A 427      57.729  87.121  54.729  1.00 19.60           C  
ATOM   4094  CH2 TRP A 427      57.984  88.394  54.208  1.00 20.29           C  
ATOM   4095  H   TRP A 427      53.085  88.098  58.958  0.00 99.00           H  
ATOM   4096  HA  TRP A 427      54.583  86.319  57.315  0.00 99.00           H  
ATOM   4097  HB2 TRP A 427      55.298  87.718  59.701  0.00 99.00           H  
ATOM   4098  HB3 TRP A 427      56.343  86.646  59.049  0.00 99.00           H  
ATOM   4099  HD1 TRP A 427      55.566  90.124  58.869  0.00 99.00           H  
ATOM   4100  HE1 TRP A 427      56.583  91.295  56.877  0.00 99.00           H  
ATOM   4101  HE3 TRP A 427      56.928  86.047  56.313  0.00 99.00           H  
ATOM   4102  HZ2 TRP A 427      57.804  90.447  54.523  0.00 99.00           H  
ATOM   4103  HZ3 TRP A 427      58.002  86.313  54.214  0.00 99.00           H  
ATOM   4104  HH2 TRP A 427      58.439  88.467  53.319  0.00 99.00           H  
ATOM   4105  N   LEU A 428      53.384  84.888  59.875  1.00 16.10           N  
ATOM   4106  CA  LEU A 428      53.243  83.569  60.483  1.00 15.83           C  
ATOM   4107  C   LEU A 428      52.577  82.584  59.529  1.00 28.29           C  
ATOM   4108  O   LEU A 428      53.004  81.425  59.437  1.00 32.77           O  
ATOM   4109  CB  LEU A 428      52.464  83.667  61.795  1.00 15.62           C  
ATOM   4110  CG  LEU A 428      53.314  83.955  63.035  1.00 16.17           C  
ATOM   4111  CD1 LEU A 428      52.444  84.174  64.264  1.00 16.09           C  
ATOM   4112  CD2 LEU A 428      54.316  82.834  63.273  1.00 16.48           C  
ATOM   4113  H   LEU A 428      52.794  85.695  60.098  0.00 99.00           H  
ATOM   4114  HA  LEU A 428      54.161  83.221  60.710  0.00 99.00           H  
ATOM   4115  HB2 LEU A 428      51.808  84.407  61.708  0.00 99.00           H  
ATOM   4116  HB3 LEU A 428      52.004  82.803  61.945  0.00 99.00           H  
ATOM   4117  HG  LEU A 428      53.865  84.776  62.868  0.00 99.00           H  
ATOM   4118 HD11 LEU A 428      51.897  83.354  64.436  0.00 99.00           H  
ATOM   4119 HD12 LEU A 428      53.026  84.359  65.057  0.00 99.00           H  
ATOM   4120 HD13 LEU A 428      51.835  84.953  64.109  0.00 99.00           H  
ATOM   4121 HD21 LEU A 428      54.920  82.750  62.480  0.00 99.00           H  
ATOM   4122 HD22 LEU A 428      54.862  83.039  64.087  0.00 99.00           H  
ATOM   4123 HD23 LEU A 428      53.826  81.972  63.410  0.00 99.00           H  
ATOM   4124  N   CYS A 429      51.581  83.094  58.799  1.00 25.40           N  
ATOM   4125  CA  CYS A 429      50.855  82.406  57.743  1.00 25.29           C  
ATOM   4126  C   CYS A 429      51.763  82.068  56.547  1.00 29.02           C  
ATOM   4127  O   CYS A 429      51.675  80.963  56.003  1.00 35.26           O  
ATOM   4128  CB  CYS A 429      49.646  83.242  57.296  1.00 20.29           C  
ATOM   4129  SG  CYS A 429      48.444  83.266  58.650  1.00 20.41           S  
ATOM   4130  H   CYS A 429      51.259  84.033  59.024  0.00 99.00           H  
ATOM   4131  HA  CYS A 429      50.504  81.462  58.160  0.00 99.00           H  
ATOM   4132  HB2 CYS A 429      49.935  84.264  57.048  0.00 99.00           H  
ATOM   4133  HB3 CYS A 429      49.177  82.824  56.408  0.00 99.00           H  
ATOM   4134  HG  CYS A 429      48.166  81.958  58.593  0.00 99.00           H  
ATOM   4135  N   TYR A 430      52.657  83.001  56.190  1.00 31.32           N  
ATOM   4136  CA  TYR A 430      53.693  82.795  55.178  1.00 20.56           C  
ATOM   4137  C   TYR A 430      54.817  81.850  55.680  1.00 18.79           C  
ATOM   4138  O   TYR A 430      55.340  81.056  54.902  1.00 17.25           O  
ATOM   4139  CB  TYR A 430      54.223  84.170  54.699  1.00 25.88           C  
ATOM   4140  CG  TYR A 430      53.238  85.144  54.052  1.00 25.34           C  
ATOM   4141  CD1 TYR A 430      52.135  84.689  53.291  1.00 17.37           C  
ATOM   4142  CD2 TYR A 430      53.456  86.535  54.169  1.00 28.32           C  
ATOM   4143  CE1 TYR A 430      51.272  85.605  52.656  1.00 16.05           C  
ATOM   4144  CE2 TYR A 430      52.587  87.450  53.540  1.00 16.92           C  
ATOM   4145  CZ  TYR A 430      51.502  86.990  52.769  1.00 34.75           C  
ATOM   4146  OH  TYR A 430      50.695  87.886  52.127  1.00 16.44           O  
ATOM   4147  H   TYR A 430      52.600  83.925  56.612  0.00 99.00           H  
ATOM   4148  HA  TYR A 430      53.243  82.287  54.324  0.00 99.00           H  
ATOM   4149  HB2 TYR A 430      54.723  84.672  55.528  0.00 99.00           H  
ATOM   4150  HB3 TYR A 430      54.982  84.012  53.941  0.00 99.00           H  
ATOM   4151  HD1 TYR A 430      51.936  83.636  53.174  0.00 99.00           H  
ATOM   4152  HD2 TYR A 430      54.288  86.915  54.744  0.00 99.00           H  
ATOM   4153  HE1 TYR A 430      50.442  85.235  52.072  0.00 99.00           H  
ATOM   4154  HE2 TYR A 430      52.759  88.510  53.643  0.00 99.00           H  
ATOM   4155  HH  TYR A 430      49.984  87.514  51.587  0.00 99.00           H  
ATOM   4156  N   ILE A 431      55.147  81.889  56.978  1.00 22.24           N  
ATOM   4157  CA  ILE A 431      56.122  80.992  57.591  1.00 17.31           C  
ATOM   4158  C   ILE A 431      55.606  79.558  57.600  1.00 17.08           C  
ATOM   4159  O   ILE A 431      56.389  78.614  57.442  1.00 25.32           O  
ATOM   4160  CB  ILE A 431      56.491  81.496  59.003  1.00 17.40           C  
ATOM   4161  CG1 ILE A 431      57.660  82.481  58.923  1.00 18.18           C  
ATOM   4162  CG2 ILE A 431      56.836  80.342  59.932  1.00 17.58           C  
ATOM   4163  CD1 ILE A 431      57.949  83.204  60.229  1.00 18.37           C  
ATOM   4164  H   ILE A 431      54.689  82.670  57.479  0.00 99.00           H  
ATOM   4165  HA  ILE A 431      56.929  81.003  56.994  0.00 99.00           H  
ATOM   4166  HB  ILE A 431      55.705  81.978  59.369  0.00 99.00           H  
ATOM   4167 HG12 ILE A 431      58.478  81.980  58.644  0.00 99.00           H  
ATOM   4168 HG13 ILE A 431      57.449  83.162  58.223  0.00 99.00           H  
ATOM   4169 HG21 ILE A 431      57.027  80.695  60.847  0.00 99.00           H  
ATOM   4170 HG22 ILE A 431      56.066  79.707  59.975  0.00 99.00           H  
ATOM   4171 HG23 ILE A 431      57.641  79.864  59.586  0.00 99.00           H  
ATOM   4172 HD11 ILE A 431      58.173  82.533  60.932  0.00 99.00           H  
ATOM   4173 HD12 ILE A 431      58.720  83.824  60.097  0.00 99.00           H  
ATOM   4174 HD13 ILE A 431      57.142  83.723  60.501  0.00 99.00           H  
ATOM   4175  N   ASN A 432      54.294  79.362  57.771  1.00 16.35           N  
ATOM   4176  CA  ASN A 432      53.724  78.029  57.574  1.00 16.26           C  
ATOM   4177  C   ASN A 432      54.100  77.487  56.204  1.00 18.97           C  
ATOM   4178  O   ASN A 432      54.583  76.347  56.073  1.00 22.03           O  
ATOM   4179  CB  ASN A 432      52.201  78.064  57.721  1.00 15.52           C  
ATOM   4180  CG  ASN A 432      51.540  76.772  57.264  1.00 19.97           C  
ATOM   4181  ND2 ASN A 432      50.431  76.896  56.545  0.00 99.00           N  
ATOM   4182  OD1 ASN A 432      52.027  75.676  57.546  0.00 99.00           O  
ATOM   4183  H   ASN A 432      53.753  80.189  58.039  0.00 99.00           H  
ATOM   4184  HA  ASN A 432      54.144  77.425  58.257  0.00 99.00           H  
ATOM   4185  HB2 ASN A 432      51.980  78.210  58.681  0.00 99.00           H  
ATOM   4186  HB3 ASN A 432      51.848  78.812  57.169  0.00 99.00           H  
ATOM   4187 HD21 ASN A 432      50.078  77.808  56.327  0.00 99.00           H  
ATOM   4188 HD22 ASN A 432      49.949  76.084  56.220  0.00 99.00           H  
ATOM   4189  N   SER A 433      53.892  78.308  55.166  1.00 38.59           N  
ATOM   4190  CA  SER A 433      54.324  77.894  53.831  1.00 17.35           C  
ATOM   4191  C   SER A 433      55.821  77.605  53.782  1.00 18.34           C  
ATOM   4192  O   SER A 433      56.268  76.807  52.950  1.00 19.10           O  
ATOM   4193  CB  SER A 433      53.955  78.952  52.794  1.00 17.26           C  
ATOM   4194  OG  SER A 433      52.548  79.086  52.685  1.00 42.43           O  
ATOM   4195  H   SER A 433      53.434  79.192  55.382  0.00 99.00           H  
ATOM   4196  HA  SER A 433      53.835  77.042  53.597  0.00 99.00           H  
ATOM   4197  HB2 SER A 433      54.342  79.826  53.072  0.00 99.00           H  
ATOM   4198  HB3 SER A 433      54.323  78.678  51.911  0.00 99.00           H  
ATOM   4199  HG  SER A 433      52.186  79.484  53.527  0.00 99.00           H  
ATOM   4200  N   THR A 434      56.611  78.225  54.664  1.00 41.83           N  
ATOM   4201  CA  THR A 434      58.042  77.919  54.696  1.00 31.53           C  
ATOM   4202  C   THR A 434      58.318  76.563  55.341  1.00 33.69           C  
ATOM   4203  O   THR A 434      59.221  75.836  54.907  1.00 33.05           O  
ATOM   4204  CB  THR A 434      58.809  79.014  55.441  1.00 30.56           C  
ATOM   4205  CG2 THR A 434      60.309  78.732  55.418  1.00 30.15           C  
ATOM   4206  OG1 THR A 434      58.564  80.281  54.824  1.00 35.31           O  
ATOM   4207  H   THR A 434      56.148  78.896  55.280  0.00 99.00           H  
ATOM   4208  HA  THR A 434      58.383  77.892  53.746  0.00 99.00           H  
ATOM   4209  HB  THR A 434      58.471  79.060  56.405  0.00 99.00           H  
ATOM   4210  HG1 THR A 434      57.579  80.489  54.830  0.00 99.00           H  
ATOM   4211 HG21 THR A 434      60.693  79.021  54.539  0.00 99.00           H  
ATOM   4212 HG22 THR A 434      60.759  79.238  56.157  0.00 99.00           H  
ATOM   4213 HG23 THR A 434      60.470  77.752  55.543  0.00 99.00           H  
ATOM   4214  N   ILE A 435      57.555  76.198  56.373  1.00 28.98           N  
ATOM   4215  CA  ILE A 435      57.919  75.066  57.223  1.00 24.42           C  
ATOM   4216  C   ILE A 435      57.254  73.755  56.825  1.00 27.15           C  
ATOM   4217  O   ILE A 435      57.657  72.701  57.346  1.00 20.38           O  
ATOM   4218  CB  ILE A 435      57.610  75.354  58.708  1.00 26.41           C  
ATOM   4219  CG1 ILE A 435      56.097  75.438  58.932  1.00 28.63           C  
ATOM   4220  CG2 ILE A 435      58.315  76.624  59.165  1.00 20.18           C  
ATOM   4221  CD1 ILE A 435      55.697  75.555  60.382  1.00 19.58           C  
ATOM   4222  H   ILE A 435      56.706  76.772  56.513  0.00 99.00           H  
ATOM   4223  HA  ILE A 435      58.918  74.933  57.102  0.00 99.00           H  
ATOM   4224  HB  ILE A 435      57.959  74.595  59.245  0.00 99.00           H  
ATOM   4225 HG12 ILE A 435      55.750  76.231  58.432  0.00 99.00           H  
ATOM   4226 HG13 ILE A 435      55.680  74.615  58.547  0.00 99.00           H  
ATOM   4227 HG21 ILE A 435      58.148  76.765  60.139  0.00 99.00           H  
ATOM   4228 HG22 ILE A 435      59.297  76.536  59.005  0.00 99.00           H  
ATOM   4229 HG23 ILE A 435      57.963  77.404  58.650  0.00 99.00           H  
ATOM   4230 HD11 ILE A 435      56.100  76.382  60.773  0.00 99.00           H  
ATOM   4231 HD12 ILE A 435      54.701  75.605  60.451  0.00 99.00           H  
ATOM   4232 HD13 ILE A 435      56.026  74.755  60.884  0.00 99.00           H  
ATOM   4233  N   ASN A 436      56.242  73.777  55.953  1.00 19.25           N  
ATOM   4234  CA  ASN A 436      55.637  72.519  55.506  1.00 19.54           C  
ATOM   4235  C   ASN A 436      56.641  71.464  55.034  1.00 20.87           C  
ATOM   4236  O   ASN A 436      56.532  70.302  55.469  1.00 22.96           O  
ATOM   4237  CB  ASN A 436      54.607  72.813  54.406  1.00 20.58           C  
ATOM   4238  CG  ASN A 436      53.202  72.924  54.946  1.00 28.04           C  
ATOM   4239  ND2 ASN A 436      52.365  73.700  54.266  0.00 99.00           N  
ATOM   4240  OD1 ASN A 436      52.869  72.316  55.964  0.00 99.00           O  
ATOM   4241  H   ASN A 436      55.944  74.704  55.640  0.00 99.00           H  
ATOM   4242  HA  ASN A 436      55.150  72.123  56.308  0.00 99.00           H  
ATOM   4243  HB2 ASN A 436      54.854  73.673  53.971  0.00 99.00           H  
ATOM   4244  HB3 ASN A 436      54.641  72.070  53.744  0.00 99.00           H  
ATOM   4245 HD21 ASN A 436      52.680  74.167  53.438  0.00 99.00           H  
ATOM   4246 HD22 ASN A 436      51.423  73.818  54.578  0.00 99.00           H  
ATOM   4247  N   PRO A 437      57.617  71.775  54.164  1.00 21.67           N  
ATOM   4248  CA  PRO A 437      58.537  70.714  53.713  1.00 23.41           C  
ATOM   4249  C   PRO A 437      59.274  70.035  54.851  1.00 23.74           C  
ATOM   4250  O   PRO A 437      59.470  68.815  54.814  1.00 24.71           O  
ATOM   4251  CB  PRO A 437      59.501  71.462  52.778  1.00 23.85           C  
ATOM   4252  CG  PRO A 437      58.740  72.650  52.322  1.00 22.78           C  
ATOM   4253  CD  PRO A 437      57.919  73.061  53.505  1.00 29.98           C  
ATOM   4254  HA  PRO A 437      58.035  70.034  53.149  0.00 99.00           H  
ATOM   4255  HB2 PRO A 437      60.332  71.730  53.276  0.00 99.00           H  
ATOM   4256  HB3 PRO A 437      59.764  70.876  52.006  0.00 99.00           H  
ATOM   4257  HG2 PRO A 437      59.364  73.388  52.045  0.00 99.00           H  
ATOM   4258  HG3 PRO A 437      58.152  72.416  51.540  0.00 99.00           H  
ATOM   4259  HD2 PRO A 437      58.431  73.657  54.122  0.00 99.00           H  
ATOM   4260  HD3 PRO A 437      57.073  73.517  53.228  0.00 99.00           H  
ATOM   4261  N   ALA A 438      59.689  70.793  55.868  1.00 23.29           N  
ATOM   4262  CA  ALA A 438      60.292  70.173  57.039  1.00 23.84           C  
ATOM   4263  C   ALA A 438      59.297  69.277  57.759  1.00 46.87           C  
ATOM   4264  O   ALA A 438      59.695  68.296  58.400  1.00 41.11           O  
ATOM   4265  CB  ALA A 438      60.830  71.244  57.990  1.00 23.45           C  
ATOM   4266  H   ALA A 438      59.550  71.804  55.752  0.00 99.00           H  
ATOM   4267  HA  ALA A 438      61.075  69.611  56.742  0.00 99.00           H  
ATOM   4268  HB1 ALA A 438      60.078  71.828  58.289  0.00 99.00           H  
ATOM   4269  HB2 ALA A 438      61.248  70.802  58.782  0.00 99.00           H  
ATOM   4270  HB3 ALA A 438      61.513  71.795  57.513  0.00 99.00           H  
ATOM   4271  N   CYS A 439      58.003  69.581  57.654  1.00 38.58           N  
ATOM   4272  CA  CYS A 439      56.999  68.746  58.299  1.00 30.98           C  
ATOM   4273  C   CYS A 439      56.880  67.393  57.608  1.00 26.11           C  
ATOM   4274  O   CYS A 439      56.871  66.352  58.275  1.00 36.35           O  
ATOM   4275  CB  CYS A 439      55.647  69.460  58.329  1.00 28.19           C  
ATOM   4276  SG  CYS A 439      55.499  70.699  59.631  1.00 34.58           S  
ATOM   4277  H   CYS A 439      57.791  70.422  57.101  0.00 99.00           H  
ATOM   4278  HA  CYS A 439      57.284  68.586  59.252  0.00 99.00           H  
ATOM   4279  HB2 CYS A 439      55.515  69.910  57.449  0.00 99.00           H  
ATOM   4280  HB3 CYS A 439      54.937  68.771  58.467  0.00 99.00           H  
ATOM   4281  HG  CYS A 439      54.669  70.528  60.163  0.00 99.00           H  
ATOM   4282  N   TYR A 440      56.798  67.373  56.275  1.00 24.35           N  
ATOM   4283  CA  TYR A 440      56.573  66.085  55.619  1.00 26.22           C  
ATOM   4284  C   TYR A 440      57.782  65.512  54.885  1.00 37.18           C  
ATOM   4285  O   TYR A 440      57.918  64.288  54.825  1.00 27.13           O  
ATOM   4286  CB  TYR A 440      55.387  66.166  54.644  1.00 23.76           C  
ATOM   4287  CG  TYR A 440      55.472  67.248  53.593  1.00 35.36           C  
ATOM   4288  CD1 TYR A 440      54.825  68.466  53.767  1.00 32.90           C  
ATOM   4289  CD2 TYR A 440      56.181  67.046  52.416  1.00 27.59           C  
ATOM   4290  CE1 TYR A 440      54.897  69.453  52.810  1.00 38.07           C  
ATOM   4291  CE2 TYR A 440      56.258  68.029  51.454  1.00 30.45           C  
ATOM   4292  CZ  TYR A 440      55.614  69.230  51.655  1.00 44.64           C  
ATOM   4293  OH  TYR A 440      55.684  70.218  50.700  1.00 60.54           O  
ATOM   4294  H   TYR A 440      56.898  68.261  55.800  0.00 99.00           H  
ATOM   4295  HA  TYR A 440      56.294  65.412  56.337  0.00 99.00           H  
ATOM   4296  HB2 TYR A 440      55.310  65.281  54.178  0.00 99.00           H  
ATOM   4297  HB3 TYR A 440      54.554  66.320  55.184  0.00 99.00           H  
ATOM   4298  HD1 TYR A 440      54.296  68.626  54.605  0.00 99.00           H  
ATOM   4299  HD2 TYR A 440      56.643  66.170  52.268  0.00 99.00           H  
ATOM   4300  HE1 TYR A 440      54.432  70.332  52.952  0.00 99.00           H  
ATOM   4301  HE2 TYR A 440      56.779  67.873  50.611  0.00 99.00           H  
ATOM   4302  HH  TYR A 440      55.008  70.034  49.988  0.00 99.00           H  
ATOM   4303  N   ALA A 441      58.671  66.344  54.345  1.00 38.24           N  
ATOM   4304  CA  ALA A 441      59.730  65.863  53.464  1.00 36.55           C  
ATOM   4305  C   ALA A 441      61.051  65.605  54.177  1.00 39.88           C  
ATOM   4306  O   ALA A 441      61.742  64.634  53.852  1.00 30.49           O  
ATOM   4307  CB  ALA A 441      59.958  66.855  52.319  1.00 42.05           C  
ATOM   4308  H   ALA A 441      58.546  67.341  54.599  0.00 99.00           H  
ATOM   4309  HA  ALA A 441      59.422  64.992  53.033  0.00 99.00           H  
ATOM   4310  HB1 ALA A 441      60.915  67.137  52.314  0.00 99.00           H  
ATOM   4311  HB2 ALA A 441      59.733  66.414  51.453  0.00 99.00           H  
ATOM   4312  HB3 ALA A 441      59.373  67.652  52.453  0.00 99.00           H  
ATOM   4313  N   LEU A 442      61.430  66.449  55.135  1.00 44.42           N  
ATOM   4314  CA  LEU A 442      62.742  66.303  55.758  1.00 46.78           C  
ATOM   4315  C   LEU A 442      62.806  65.131  56.729  1.00 51.50           C  
ATOM   4316  O   LEU A 442      63.902  64.633  57.005  1.00 51.41           O  
ATOM   4317  CB  LEU A 442      63.138  67.599  56.470  1.00 43.32           C  
ATOM   4318  CG  LEU A 442      63.562  68.748  55.551  1.00 35.07           C  
ATOM   4319  CD1 LEU A 442      63.953  69.984  56.350  1.00 29.61           C  
ATOM   4320  CD2 LEU A 442      64.700  68.316  54.636  1.00 32.70           C  
ATOM   4321  H   LEU A 442      60.749  67.176  55.383  0.00 99.00           H  
ATOM   4322  HA  LEU A 442      63.428  66.149  55.027  0.00 99.00           H  
ATOM   4323  HB2 LEU A 442      62.355  67.912  56.994  0.00 99.00           H  
ATOM   4324  HB3 LEU A 442      63.903  67.397  57.067  0.00 99.00           H  
ATOM   4325  HG  LEU A 442      62.798  68.974  54.941  0.00 99.00           H  
ATOM   4326 HD11 LEU A 442      64.718  69.763  56.954  0.00 99.00           H  
ATOM   4327 HD12 LEU A 442      64.223  70.715  55.722  0.00 99.00           H  
ATOM   4328 HD13 LEU A 442      63.173  70.288  56.898  0.00 99.00           H  
ATOM   4329 HD21 LEU A 442      64.402  67.545  54.072  0.00 99.00           H  
ATOM   4330 HD22 LEU A 442      64.961  69.080  54.045  0.00 99.00           H  
ATOM   4331 HD23 LEU A 442      65.486  68.040  55.189  0.00 99.00           H  
ATOM   4332  N   CYS A 443      61.668  64.674  57.244  1.00 60.01           N  
ATOM   4333  CA  CYS A 443      61.640  63.532  58.149  1.00 67.06           C  
ATOM   4334  C   CYS A 443      61.446  62.205  57.423  1.00 57.47           C  
ATOM   4335  O   CYS A 443      61.315  61.170  58.082  1.00 60.48           O  
ATOM   4336  CB  CYS A 443      60.531  63.712  59.195  1.00 76.14           C  
ATOM   4337  SG  CYS A 443      58.842  63.534  58.564  1.00 77.35           S  
ATOM   4338  H   CYS A 443      60.818  65.194  56.950  0.00 99.00           H  
ATOM   4339  HA  CYS A 443      62.528  63.494  58.638  0.00 99.00           H  
ATOM   4340  HB2 CYS A 443      60.672  63.031  59.914  0.00 99.00           H  
ATOM   4341  HB3 CYS A 443      60.625  64.629  59.587  0.00 99.00           H  
ATOM   4342  HG  CYS A 443      58.391  64.426  58.569  0.00 99.00           H  
ATOM   4343  N   ASN A 444      61.432  62.211  56.092  1.00 56.09           N  
ATOM   4344  CA  ASN A 444      61.172  61.016  55.302  1.00 46.79           C  
ATOM   4345  C   ASN A 444      62.463  60.510  54.672  1.00 41.47           C  
ATOM   4346  O   ASN A 444      63.260  61.292  54.149  1.00 35.24           O  
ATOM   4347  CB  ASN A 444      60.134  61.300  54.214  1.00 32.22           C  
ATOM   4348  CG  ASN A 444      59.813  60.076  53.380  1.00 37.49           C  
ATOM   4349  ND2 ASN A 444      58.808  59.318  53.804  0.00 99.00           N  
ATOM   4350  OD1 ASN A 444      60.462  59.812  52.368  0.00 99.00           O  
ATOM   4351  H   ASN A 444      61.624  63.147  55.666  0.00 99.00           H  
ATOM   4352  HA  ASN A 444      60.854  60.304  55.933  0.00 99.00           H  
ATOM   4353  HB2 ASN A 444      59.297  61.615  54.653  0.00 99.00           H  
ATOM   4354  HB3 ASN A 444      60.494  62.010  53.613  0.00 99.00           H  
ATOM   4355 HD21 ASN A 444      58.306  59.573  54.632  0.00 99.00           H  
ATOM   4356 HD22 ASN A 444      58.553  58.494  53.299  0.00 99.00           H  
ATOM   4357  N   ALA A 445      62.657  59.190  54.719  1.00 45.10           N  
ATOM   4358  CA  ALA A 445      63.900  58.601  54.225  1.00 50.43           C  
ATOM   4359  C   ALA A 445      63.996  58.690  52.706  1.00 59.42           C  
ATOM   4360  O   ALA A 445      65.069  58.986  52.165  1.00 74.55           O  
ATOM   4361  CB  ALA A 445      64.011  57.147  54.683  1.00 51.80           C  
ATOM   4362  H   ALA A 445      61.880  58.645  55.120  0.00 99.00           H  
ATOM   4363  HA  ALA A 445      64.678  59.104  54.626  0.00 99.00           H  
ATOM   4364  HB1 ALA A 445      63.845  57.096  55.666  0.00 99.00           H  
ATOM   4365  HB2 ALA A 445      63.334  56.595  54.199  0.00 99.00           H  
ATOM   4366  HB3 ALA A 445      64.927  56.806  54.481  0.00 99.00           H  
ATOM   4367  N   THR A 446      62.890  58.434  52.003  1.00 50.93           N  
ATOM   4368  CA  THR A 446      62.907  58.492  50.544  1.00 46.54           C  
ATOM   4369  C   THR A 446      63.129  59.919  50.054  1.00 52.85           C  
ATOM   4370  O   THR A 446      63.939  60.158  49.146  1.00 65.04           O  
ATOM   4371  CB  THR A 446      61.603  57.931  49.981  1.00 42.71           C  
ATOM   4372  CG2 THR A 446      61.760  57.608  48.503  1.00 42.25           C  
ATOM   4373  OG1 THR A 446      61.252  56.737  50.690  1.00 51.03           O  
ATOM   4374  H   THR A 446      62.057  58.201  52.562  0.00 99.00           H  
ATOM   4375  HA  THR A 446      63.667  57.921  50.210  0.00 99.00           H  
ATOM   4376  HB  THR A 446      60.857  58.613  50.123  0.00 99.00           H  
ATOM   4377  HG1 THR A 446      61.753  56.685  51.560  0.00 99.00           H  
ATOM   4378 HG21 THR A 446      62.639  57.956  48.170  0.00 99.00           H  
ATOM   4379 HG22 THR A 446      61.726  56.616  48.366  0.00 99.00           H  
ATOM   4380 HG23 THR A 446      61.019  58.036  47.981  0.00 99.00           H  
ATOM   4381  N   PHE A 447      62.413  60.884  50.639  1.00 42.21           N  
ATOM   4382  CA  PHE A 447      62.629  62.282  50.285  1.00 35.58           C  
ATOM   4383  C   PHE A 447      64.065  62.703  50.562  1.00 42.67           C  
ATOM   4384  O   PHE A 447      64.643  63.492  49.808  1.00 44.47           O  
ATOM   4385  CB  PHE A 447      61.660  63.184  51.048  1.00 37.02           C  
ATOM   4386  CG  PHE A 447      60.347  63.399  50.351  1.00 36.04           C  
ATOM   4387  CD1 PHE A 447      60.281  64.144  49.186  1.00 36.16           C  
ATOM   4388  CD2 PHE A 447      59.174  62.876  50.874  1.00 31.34           C  
ATOM   4389  CE1 PHE A 447      59.071  64.350  48.545  1.00 39.79           C  
ATOM   4390  CE2 PHE A 447      57.963  63.079  50.239  1.00 30.46           C  
ATOM   4391  CZ  PHE A 447      57.912  63.816  49.072  1.00 31.24           C  
ATOM   4392  H   PHE A 447      61.724  60.561  51.332  0.00 99.00           H  
ATOM   4393  HA  PHE A 447      62.490  62.358  49.291  0.00 99.00           H  
ATOM   4394  HB2 PHE A 447      61.476  62.760  51.923  0.00 99.00           H  
ATOM   4395  HB3 PHE A 447      62.094  64.066  51.162  0.00 99.00           H  
ATOM   4396  HD1 PHE A 447      61.112  64.538  48.799  0.00 99.00           H  
ATOM   4397  HD2 PHE A 447      59.207  62.344  51.723  0.00 99.00           H  
ATOM   4398  HE1 PHE A 447      59.045  64.892  47.695  0.00 99.00           H  
ATOM   4399  HE2 PHE A 447      57.116  62.685  50.636  0.00 99.00           H  
ATOM   4400  HZ  PHE A 447      57.038  63.964  48.607  0.00 99.00           H  
ATOM   4401  N   LYS A 448      64.661  62.190  51.643  1.00 39.06           N  
ATOM   4402  CA  LYS A 448      66.043  62.537  51.951  1.00 42.97           C  
ATOM   4403  C   LYS A 448      67.007  61.933  50.937  1.00 43.77           C  
ATOM   4404  O   LYS A 448      67.982  62.580  50.535  1.00 50.53           O  
ATOM   4405  CB  LYS A 448      66.395  62.092  53.372  1.00 45.24           C  
ATOM   4406  CG  LYS A 448      65.955  63.078  54.447  1.00 48.01           C  
ATOM   4407  CD  LYS A 448      66.422  62.664  55.838  1.00 48.65           C  
ATOM   4408  CE  LYS A 448      65.601  61.509  56.389  1.00 57.83           C  
ATOM   4409  NZ  LYS A 448      65.955  61.194  57.802  1.00 59.33           N1+
ATOM   4410  H   LYS A 448      64.081  61.559  52.208  0.00 99.00           H  
ATOM   4411  HA  LYS A 448      66.140  63.541  51.929  0.00 99.00           H  
ATOM   4412  HB2 LYS A 448      65.948  61.219  53.546  0.00 99.00           H  
ATOM   4413  HB3 LYS A 448      67.384  61.987  53.430  0.00 99.00           H  
ATOM   4414  HG2 LYS A 448      66.336  63.982  54.235  0.00 99.00           H  
ATOM   4415  HG3 LYS A 448      64.954  63.137  54.446  0.00 99.00           H  
ATOM   4416  HD2 LYS A 448      67.375  62.379  55.785  0.00 99.00           H  
ATOM   4417  HD3 LYS A 448      66.329  63.441  56.453  0.00 99.00           H  
ATOM   4418  HE2 LYS A 448      64.627  61.750  56.340  0.00 99.00           H  
ATOM   4419  HE3 LYS A 448      65.761  60.695  55.821  0.00 99.00           H  
ATOM   4420  HZ1 LYS A 448      65.593  60.293  58.040  0.00 99.00           H  
ATOM   4421  HZ2 LYS A 448      66.949  61.193  57.901  0.00 99.00           H  
ATOM   4422  HZ3 LYS A 448      65.558  61.886  58.405  0.00 99.00           H  
ATOM   4423  N   LYS A 449      66.749  60.696  50.507  1.00 42.34           N  
ATOM   4424  CA  LYS A 449      67.585  60.087  49.476  1.00 53.61           C  
ATOM   4425  C   LYS A 449      67.503  60.875  48.172  1.00 54.60           C  
ATOM   4426  O   LYS A 449      68.527  61.162  47.540  1.00 58.79           O  
ATOM   4427  CB  LYS A 449      67.177  58.630  49.260  1.00 59.36           C  
ATOM   4428  CG  LYS A 449      67.457  57.727  50.451  1.00 57.54           C  
ATOM   4429  CD  LYS A 449      66.936  56.324  50.217  1.00 60.77           C  
ATOM   4430  CE  LYS A 449      67.135  55.450  51.447  1.00 69.66           C  
ATOM   4431  NZ  LYS A 449      66.526  54.101  51.272  1.00 78.07           N1+
ATOM   4432  H   LYS A 449      65.946  60.233  50.949  0.00 99.00           H  
ATOM   4433  HA  LYS A 449      68.542  60.085  49.791  0.00 99.00           H  
ATOM   4434  HB2 LYS A 449      66.197  58.605  49.072  0.00 99.00           H  
ATOM   4435  HB3 LYS A 449      67.680  58.278  48.473  0.00 99.00           H  
ATOM   4436  HG2 LYS A 449      68.446  57.686  50.602  0.00 99.00           H  
ATOM   4437  HG3 LYS A 449      67.014  58.109  51.262  0.00 99.00           H  
ATOM   4438  HD2 LYS A 449      65.963  56.368  50.016  0.00 99.00           H  
ATOM   4439  HD3 LYS A 449      67.429  55.916  49.457  0.00 99.00           H  
ATOM   4440  HE2 LYS A 449      68.119  55.348  51.617  0.00 99.00           H  
ATOM   4441  HE3 LYS A 449      66.713  55.901  52.238  0.00 99.00           H  
ATOM   4442  HZ1 LYS A 449      66.868  53.692  50.427  0.00 99.00           H  
ATOM   4443  HZ2 LYS A 449      66.774  53.524  52.049  0.00 99.00           H  
ATOM   4444  HZ3 LYS A 449      65.533  54.191  51.223  0.00 99.00           H  
ATOM   4445  N   THR A 450      66.285  61.244  47.759  1.00 53.63           N  
ATOM   4446  CA  THR A 450      66.136  62.016  46.529  1.00 42.49           C  
ATOM   4447  C   THR A 450      66.757  63.400  46.662  1.00 48.77           C  
ATOM   4448  O   THR A 450      67.307  63.927  45.688  1.00 46.37           O  
ATOM   4449  CB  THR A 450      64.660  62.139  46.146  1.00 47.90           C  
ATOM   4450  CG2 THR A 450      64.522  62.610  44.708  1.00 41.40           C  
ATOM   4451  OG1 THR A 450      64.023  60.864  46.278  1.00 51.92           O  
ATOM   4452  H   THR A 450      65.507  60.948  48.357  0.00 99.00           H  
ATOM   4453  HA  THR A 450      66.610  61.526  45.785  0.00 99.00           H  
ATOM   4454  HB  THR A 450      64.202  62.790  46.787  0.00 99.00           H  
ATOM   4455  HG1 THR A 450      63.946  60.610  47.248  0.00 99.00           H  
ATOM   4456 HG21 THR A 450      63.581  62.469  44.392  0.00 99.00           H  
ATOM   4457 HG22 THR A 450      64.747  63.585  44.645  0.00 99.00           H  
ATOM   4458 HG23 THR A 450      65.146  62.092  44.118  0.00 99.00           H  
ATOM   4459  N   PHE A 451      66.686  63.996  47.855  1.00 42.90           N  
ATOM   4460  CA  PHE A 451      67.331  65.286  48.080  1.00 41.72           C  
ATOM   4461  C   PHE A 451      68.843  65.175  47.922  1.00 60.56           C  
ATOM   4462  O   PHE A 451      69.465  65.968  47.203  1.00 67.57           O  
ATOM   4463  CB  PHE A 451      66.980  65.824  49.468  1.00 40.58           C  
ATOM   4464  CG  PHE A 451      65.585  66.373  49.578  1.00 46.48           C  
ATOM   4465  CD1 PHE A 451      64.817  66.593  48.446  1.00 49.95           C  
ATOM   4466  CD2 PHE A 451      65.045  66.676  50.817  1.00 45.50           C  
ATOM   4467  CE1 PHE A 451      63.531  67.103  48.552  1.00 46.73           C  
ATOM   4468  CE2 PHE A 451      63.764  67.186  50.927  1.00 45.23           C  
ATOM   4469  CZ  PHE A 451      63.006  67.399  49.795  1.00 44.53           C  
ATOM   4470  H   PHE A 451      66.155  63.482  48.573  0.00 99.00           H  
ATOM   4471  HA  PHE A 451      67.008  65.907  47.356  0.00 99.00           H  
ATOM   4472  HB2 PHE A 451      67.067  65.078  50.113  0.00 99.00           H  
ATOM   4473  HB3 PHE A 451      67.613  66.555  49.679  0.00 99.00           H  
ATOM   4474  HD1 PHE A 451      65.186  66.383  47.545  0.00 99.00           H  
ATOM   4475  HD2 PHE A 451      65.590  66.524  51.645  0.00 99.00           H  
ATOM   4476  HE1 PHE A 451      62.988  67.256  47.716  0.00 99.00           H  
ATOM   4477  HE2 PHE A 451      63.388  67.403  51.846  0.00 99.00           H  
ATOM   4478  HZ  PHE A 451      62.077  67.765  49.869  0.00 99.00           H  
ATOM   4479  N   LYS A 452      69.452  64.187  48.584  1.00 63.86           N  
ATOM   4480  CA  LYS A 452      70.895  63.998  48.460  1.00 61.66           C  
ATOM   4481  C   LYS A 452      71.287  63.711  47.017  1.00 60.99           C  
ATOM   4482  O   LYS A 452      72.343  64.155  46.554  1.00 70.04           O  
ATOM   4483  CB  LYS A 452      71.364  62.869  49.378  1.00 63.35           C  
ATOM   4484  CG  LYS A 452      72.872  62.651  49.365  1.00 69.89           C  
ATOM   4485  CD  LYS A 452      73.276  61.425  50.168  1.00 69.92           C  
ATOM   4486  CE  LYS A 452      74.778  61.183  50.087  1.00 70.04           C  
ATOM   4487  NZ  LYS A 452      75.188  59.931  50.782  1.00 71.40           N1+
ATOM   4488  H   LYS A 452      68.839  63.599  49.162  0.00 99.00           H  
ATOM   4489  HA  LYS A 452      71.360  64.841  48.760  0.00 99.00           H  
ATOM   4490  HB2 LYS A 452      71.089  63.090  50.311  0.00 99.00           H  
ATOM   4491  HB3 LYS A 452      70.923  62.024  49.085  0.00 99.00           H  
ATOM   4492  HG2 LYS A 452      73.174  62.531  48.417  0.00 99.00           H  
ATOM   4493  HG3 LYS A 452      73.321  63.457  49.754  0.00 99.00           H  
ATOM   4494  HD2 LYS A 452      73.031  61.568  51.120  0.00 99.00           H  
ATOM   4495  HD3 LYS A 452      72.808  60.630  49.803  0.00 99.00           H  
ATOM   4496  HE2 LYS A 452      75.045  61.126  49.119  0.00 99.00           H  
ATOM   4497  HE3 LYS A 452      75.255  61.963  50.504  0.00 99.00           H  
ATOM   4498  HZ1 LYS A 452      76.012  60.105  51.319  0.00 99.00           H  
ATOM   4499  HZ2 LYS A 452      74.451  59.632  51.387  0.00 99.00           H  
ATOM   4500  HZ3 LYS A 452      75.373  59.221  50.103  0.00 99.00           H  
ATOM   4501  N   HIS A 453      70.445  62.977  46.287  1.00 59.53           N  
ATOM   4502  CA  HIS A 453      70.734  62.704  44.883  1.00 56.61           C  
ATOM   4503  C   HIS A 453      70.670  63.977  44.045  1.00 56.22           C  
ATOM   4504  O   HIS A 453      71.502  64.183  43.155  1.00 50.45           O  
ATOM   4505  CB  HIS A 453      69.764  61.651  44.348  1.00 49.59           C  
ATOM   4506  CG  HIS A 453      69.834  61.462  42.865  1.00 55.38           C  
ATOM   4507  CD2 HIS A 453      70.707  60.770  42.095  0.00 99.00           C  
ATOM   4508  ND1 HIS A 453      68.921  62.024  42.000  0.00 99.00           N  
ATOM   4509  CE1 HIS A 453      69.228  61.689  40.759  0.00 99.00           C  
ATOM   4510  NE2 HIS A 453      70.307  60.927  40.788  0.00 99.00           N  
ATOM   4511  H   HIS A 453      69.611  62.637  46.783  0.00 99.00           H  
ATOM   4512  HA  HIS A 453      71.668  62.330  44.817  0.00 99.00           H  
ATOM   4513  HB2 HIS A 453      69.963  60.768  44.789  0.00 99.00           H  
ATOM   4514  HB3 HIS A 453      68.824  61.920  44.588  0.00 99.00           H  
ATOM   4515  HD1 HIS A 453      68.146  62.596  42.272  0.00 99.00           H  
ATOM   4516  HD2 HIS A 453      71.491  60.245  42.411  0.00 99.00           H  
ATOM   4517  HE1 HIS A 453      68.731  61.963  39.941  0.00 99.00           H  
ATOM   4518  N   LEU A 454      69.696  64.848  44.321  1.00 55.66           N  
ATOM   4519  CA  LEU A 454      69.521  66.050  43.512  1.00 45.38           C  
ATOM   4520  C   LEU A 454      70.581  67.101  43.816  1.00 60.61           C  
ATOM   4521  O   LEU A 454      71.040  67.805  42.908  1.00 57.49           O  
ATOM   4522  CB  LEU A 454      68.121  66.630  43.727  1.00 42.74           C  
ATOM   4523  CG  LEU A 454      66.957  65.870  43.090  1.00 42.50           C  
ATOM   4524  CD1 LEU A 454      65.624  66.488  43.496  1.00 39.88           C  
ATOM   4525  CD2 LEU A 454      67.100  65.848  41.578  1.00 44.15           C  
ATOM   4526  H   LEU A 454      69.104  64.604  45.128  0.00 99.00           H  
ATOM   4527  HA  LEU A 454      69.597  65.794  42.537  0.00 99.00           H  
ATOM   4528  HB2 LEU A 454      67.952  66.662  44.711  0.00 99.00           H  
ATOM   4529  HB3 LEU A 454      68.113  67.555  43.353  0.00 99.00           H  
ATOM   4530  HG  LEU A 454      66.986  64.918  43.391  0.00 99.00           H  
ATOM   4531 HD11 LEU A 454      65.592  67.441  43.194  0.00 99.00           H  
ATOM   4532 HD12 LEU A 454      64.877  65.977  43.070  0.00 99.00           H  
ATOM   4533 HD13 LEU A 454      65.529  66.450  44.491  0.00 99.00           H  
ATOM   4534 HD21 LEU A 454      67.958  65.395  41.328  0.00 99.00           H  
ATOM   4535 HD22 LEU A 454      66.331  65.348  41.175  0.00 99.00           H  
ATOM   4536 HD23 LEU A 454      67.106  66.786  41.226  0.00 99.00           H  
ATOM   4537  N   LEU A 455      70.986  67.222  45.080  1.00 56.75           N  
ATOM   4538  CA  LEU A 455      71.938  68.264  45.450  1.00 59.24           C  
ATOM   4539  C   LEU A 455      73.378  67.862  45.159  1.00 75.24           C  
ATOM   4540  O   LEU A 455      74.219  68.733  44.903  1.00 81.04           O  
ATOM   4541  CB  LEU A 455      71.777  68.618  46.929  1.00 47.27           C  
ATOM   4542  CG  LEU A 455      70.374  69.074  47.341  1.00 41.48           C  
ATOM   4543  CD1 LEU A 455      70.299  69.353  48.836  1.00 39.35           C  
ATOM   4544  CD2 LEU A 455      69.945  70.291  46.538  1.00 44.74           C  
ATOM   4545  H   LEU A 455      70.585  66.543  45.740  0.00 99.00           H  
ATOM   4546  HA  LEU A 455      71.726  69.096  44.915  0.00 99.00           H  
ATOM   4547  HB2 LEU A 455      71.995  67.811  47.463  0.00 99.00           H  
ATOM   4548  HB3 LEU A 455      72.402  69.358  47.136  0.00 99.00           H  
ATOM   4549  HG  LEU A 455      69.717  68.355  47.104  0.00 99.00           H  
ATOM   4550 HD11 LEU A 455      70.950  70.074  49.074  0.00 99.00           H  
ATOM   4551 HD12 LEU A 455      69.374  69.648  49.074  0.00 99.00           H  
ATOM   4552 HD13 LEU A 455      70.524  68.520  49.342  0.00 99.00           H  
ATOM   4553 HD21 LEU A 455      69.936  70.064  45.564  0.00 99.00           H  
ATOM   4554 HD22 LEU A 455      69.028  70.573  46.821  0.00 99.00           H  
ATOM   4555 HD23 LEU A 455      70.587  71.042  46.699  0.00 99.00           H  
ATOM   4556  N   MET A 456      73.684  66.569  45.189  1.00 81.13           N  
ATOM   4557  CA  MET A 456      75.036  66.098  44.905  1.00 82.50           C  
ATOM   4558  C   MET A 456      75.176  65.673  43.447  1.00 74.16           C  
ATOM   4559  O   MET A 456      74.588  66.282  42.552  1.00 65.85           O  
ATOM   4560  CB  MET A 456      75.408  64.932  45.828  1.00 86.86           C  
ATOM   4561  CG  MET A 456      75.443  65.285  47.310  1.00 91.04           C  
ATOM   4562  SD  MET A 456      76.728  66.482  47.725  1.00100.87           S  
ATOM   4563  CE  MET A 456      76.502  66.633  49.498  1.00 92.24           C  
ATOM   4564  OXT MET A 456      75.826  64.751  42.952  0.00 99.00           O1-
ATOM   4565  H   MET A 456      72.896  65.939  45.426  0.00 99.00           H  
ATOM   4566  HA  MET A 456      75.675  66.859  45.069  0.00 99.00           H  
ATOM   4567  HB2 MET A 456      74.740  64.185  45.695  0.00 99.00           H  
ATOM   4568  HB3 MET A 456      76.319  64.584  45.563  0.00 99.00           H  
ATOM   4569  HG2 MET A 456      74.516  65.639  47.580  0.00 99.00           H  
ATOM   4570  HG3 MET A 456      75.567  64.418  47.848  0.00 99.00           H  
ATOM   4571  HE1 MET A 456      76.182  65.760  49.870  0.00 99.00           H  
ATOM   4572  HE2 MET A 456      77.372  66.878  49.927  0.00 99.00           H  
ATOM   4573  HE3 MET A 456      75.825  67.345  49.690  0.00 99.00           H  
TER   
HETATM 4574  C1  227   900      49.130  95.598  58.641  1.00  0.00           C  
HETATM 4575  N1  227   900      46.171  88.352  51.863  1.00  0.00           N1+
HETATM 4576  O1  227   900      48.455  94.310  55.297  1.00  0.00           O  
HETATM 4577  C2  227   900      49.290  95.056  57.369  1.00  0.00           C  
HETATM 4578  N2  227   900      45.069  85.919  53.085  1.00  0.00           N  
HETATM 4579  C3  227   900      48.196  94.905  56.515  1.00  0.00           C  
HETATM 4580  N3  227   900      40.688  83.919  55.866  1.00  0.00           N  
HETATM 4581  C4  227   900      46.928  95.331  56.940  1.00  0.00           C  
HETATM 4582  N4  227   900      40.315  81.914  57.061  1.00  0.00           N  
HETATM 4583  C5  227   900      46.765  95.875  58.213  1.00  0.00           C  
HETATM 4584  N5  227   900      40.697  81.786  54.867  1.00  0.00           N1+
HETATM 4585  C6  227   900      47.863  96.000  59.060  1.00  0.00           C  
HETATM 4586  C7  227   900      47.917  93.041  53.323  1.00  0.00           C  
HETATM 4587  C8  227   900      48.183  91.636  53.925  1.00  0.00           C  
HETATM 4588  C9  227   900      48.617  90.591  52.873  1.00  0.00           C  
HETATM 4589  C10 227   900      47.649  90.496  51.660  1.00  0.00           C  
HETATM 4590  C11 227   900      47.495  91.917  51.057  1.00  0.00           C  
HETATM 4591  C12 227   900      46.988  92.956  52.087  1.00  0.00           C  
HETATM 4592  C13 227   900      46.249  89.900  51.976  1.00  0.00           C  
HETATM 4593  C14 227   900      46.878  87.646  53.045  1.00  0.00           C  
HETATM 4594  C15 227   900      46.519  86.146  53.096  1.00  0.00           C  
HETATM 4595  C16 227   900      44.462  86.440  51.861  1.00  0.00           C  
HETATM 4596  C17 227   900      44.669  87.962  51.757  1.00  0.00           C  
HETATM 4597  C18 227   900      44.773  84.508  53.332  1.00  0.00           C  
HETATM 4598  C19 227   900      43.269  84.170  53.480  1.00  0.00           C  
HETATM 4599  C20 227   900      42.459  85.061  54.444  1.00  0.00           C  
HETATM 4600  C21 227   900      40.992  84.606  54.582  1.00  0.00           C  
HETATM 4601  C22 227   900      40.645  84.760  57.089  1.00  0.00           C  
HETATM 4602  C23 227   900      40.569  82.570  55.931  1.00  0.00           C  
HETATM 4603  C24 227   900      39.810  86.025  56.949  1.00  0.00           C  
HETATM 4604  C25 227   900      38.418  85.961  57.062  1.00  0.00           C  
HETATM 4605  C26 227   900      37.655  87.110  56.865  1.00  0.00           C  
HETATM 4606  C27 227   900      38.288  88.314  56.566  1.00  0.00           C  
HETATM 4607  C28 227   900      39.675  88.388  56.477  1.00  0.00           C  
HETATM 4608  C29 227   900      40.440  87.241  56.662  1.00  0.00           C  
HETATM 4609  C30 227   900      47.388  94.020  54.396  1.00  0.00           C  
HETATM 4610  H1  227   900      49.981  95.685  59.300  1.00  0.00           H  
HETATM 4611  H2  227   900      50.266  94.717  57.052  1.00  0.00           H  
HETATM 4612  H3  227   900      46.060  95.236  56.307  1.00  0.00           H  
HETATM 4613  H4  227   900      45.784  96.189  58.547  1.00  0.00           H  
HETATM 4614  H5  227   900      47.728  96.407  60.051  1.00  0.00           H  
HETATM 4615  H6  227   900      48.872  93.433  52.966  1.00  0.00           H  
HETATM 4616  H7  227   900      47.285  91.282  54.435  1.00  0.00           H  
HETATM 4617  H8  227   900      48.946  91.705  54.703  1.00  0.00           H  
HETATM 4618  H9  227   900      49.610  90.861  52.504  1.00  0.00           H  
HETATM 4619  H10 227   900      48.758  89.632  53.363  1.00  0.00           H  
HETATM 4620  H11 227   900      48.120  89.867  50.900  1.00  0.00           H  
HETATM 4621  H12 227   900      48.454  92.248  50.671  1.00  0.00           H  
HETATM 4622  H13 227   900      46.841  91.894  50.184  1.00  0.00           H  
HETATM 4623  H14 227   900      45.975  92.703  52.397  1.00  0.00           H  
HETATM 4624  H15 227   900      46.917  93.935  51.608  1.00  0.00           H  
HETATM 4625  H16 227   900      45.538  90.251  51.224  1.00  0.00           H  
HETATM 4626  H17 227   900      45.860  90.179  52.956  1.00  0.00           H  
HETATM 4627  H18 227   900      46.654  88.061  51.020  1.00  0.00           H  
HETATM 4628  H19 227   900      46.582  88.150  53.970  1.00  0.00           H  
HETATM 4629  H20 227   900      47.952  87.759  52.883  1.00  0.00           H  
HETATM 4630  H21 227   900      46.996  85.624  52.263  1.00  0.00           H  
HETATM 4631  H22 227   900      46.953  85.728  54.007  1.00  0.00           H  
HETATM 4632  H23 227   900      44.849  85.922  50.988  1.00  0.00           H  
HETATM 4633  H24 227   900      43.386  86.256  51.863  1.00  0.00           H  
HETATM 4634  H25 227   900      44.144  88.464  52.575  1.00  0.00           H  
HETATM 4635  H26 227   900      44.297  88.348  50.806  1.00  0.00           H  
HETATM 4636  H27 227   900      45.204  83.913  52.527  1.00  0.00           H  
HETATM 4637  H28 227   900      45.273  84.215  54.257  1.00  0.00           H  
HETATM 4638  H29 227   900      42.795  84.203  52.498  1.00  0.00           H  
HETATM 4639  H30 227   900      43.191  83.132  53.806  1.00  0.00           H  
HETATM 4640  H31 227   900      42.948  85.117  55.417  1.00  0.00           H  
HETATM 4641  H32 227   900      42.471  86.084  54.065  1.00  0.00           H  
HETATM 4642  H33 227   900      40.350  85.486  54.549  1.00  0.00           H  
HETATM 4643  H34 227   900      40.659  84.011  53.733  1.00  0.00           H  
HETATM 4644  H35 227   900      40.236  84.188  57.915  1.00  0.00           H  
HETATM 4645  H36 227   900      41.675  84.998  57.362  1.00  0.00           H  
HETATM 4646  H37 227   900      39.952  80.968  57.011  1.00  0.00           H  
HETATM 4647  H38 227   900      40.454  82.361  57.961  1.00  0.00           H  
HETATM 4648  H39 227   900      40.399  80.821  54.917  1.00  0.00           H  
HETATM 4649  H40 227   900      41.104  82.145  54.016  1.00  0.00           H  
HETATM 4650  H41 227   900      37.928  85.023  57.280  1.00  0.00           H  
HETATM 4651  H42 227   900      36.577  87.065  56.936  1.00  0.00           H  
HETATM 4652  H43 227   900      37.695  89.201  56.394  1.00  0.00           H  
HETATM 4653  H44 227   900      40.157  89.325  56.234  1.00  0.00           H  
HETATM 4654  H45 227   900      41.515  87.296  56.566  1.00  0.00           H  
HETATM 4655  H46 227   900      47.042  94.949  53.941  1.00  0.00           H  
HETATM 4656  H47 227   900      46.537  93.565  54.906  1.00  0.00           H
CONECT 4574 4577 4585 4610
CONECT 4575 4593 4596 4627 4592
CONECT 4576 4609 4579
CONECT 4577 4574 4579 4611
CONECT 4578 4595 4597 4594
CONECT 4579 4577 4576 4581
CONECT 4580 4601 4602 4600
CONECT 4581 4579 4583 4612
CONECT 4582 4646 4647 4602
CONECT 4583 4581 4585 4613
CONECT 4584 4648 4649 4602
CONECT 4585 4574 4583 4614
CONECT 4586 4587 4591 4609 4615
CONECT 4587 4586 4588 4616 4617
CONECT 4588 4587 4589 4618 4619
CONECT 4589 4588 4590 4592 4620
CONECT 4590 4589 4591 4621 4622
CONECT 4591 4586 4590 4623 4624
CONECT 4592 4589 4575 4625 4626
CONECT 4593 4575 4594 4628 4629
CONECT 4594 4593 4578 4630 4631
CONECT 4595 4578 4596 4632 4633
CONECT 4596 4575 4595 4634 4635
CONECT 4597 4578 4598 4636 4637
CONECT 4598 4597 4599 4638 4639
CONECT 4599 4598 4600 4640 4641
CONECT 4600 4599 4580 4642 4643
CONECT 4601 4580 4603 4644 4645
CONECT 4602 4580 4582 4584
CONECT 4603 4601 4604 4608
CONECT 4604 4603 4605 4650
CONECT 4605 4604 4606 4651
CONECT 4606 4605 4607 4652
CONECT 4607 4606 4608 4653
CONECT 4608 4603 4607 4654
CONECT 4609 4576 4586 4655 4656
CONECT 4610 4574
CONECT 4611 4577
CONECT 4612 4581
CONECT 4613 4583
CONECT 4614 4585
CONECT 4615 4586
CONECT 4616 4587
CONECT 4617 4587
CONECT 4618 4588
CONECT 4619 4588
CONECT 4620 4589
CONECT 4621 4590
CONECT 4622 4590
CONECT 4623 4591
CONECT 4624 4591
CONECT 4625 4592
CONECT 4626 4592
CONECT 4627 4575
CONECT 4628 4593
CONECT 4629 4593
CONECT 4630 4594
CONECT 4631 4594
CONECT 4632 4595
CONECT 4633 4595
CONECT 4634 4596
CONECT 4635 4596
CONECT 4636 4597
CONECT 4637 4597
CONECT 4638 4598
CONECT 4639 4598
CONECT 4640 4599
CONECT 4641 4599
CONECT 4642 4600
CONECT 4643 4600
CONECT 4644 4601
CONECT 4645 4601
CONECT 4646 4582
CONECT 4647 4582
CONECT 4648 4584
CONECT 4649 4584
CONECT 4650 4604
CONECT 4651 4605
CONECT 4652 4606
CONECT 4653 4607
CONECT 4654 4608
CONECT 4655 4609
CONECT 4656 4609
END
