# Supplementary material for: Guanidine Derivatives: How Simple Structural Modification of Histamine H3R Antagonists Has Led to the Discovery of Potent Muscarinic M2R/M4R Antagonists
Source: ACS Chem Neurosci. 2021 Jun 8;12(13):2503–19. doi: 10.1021/acschemneuro.1c00237 (PMC8291587; doi:10.1021/acschemneuro.1c00237)
Supplement: Supplementary file 7 — cn1c00237_si_007.pdb [file cn1c00237_si_007.pdb]

ATOM      1  N   GLU A  31      66.845  98.758  60.977  1.00  0.60      0    N1+
ATOM      2  CA  GLU A  31      65.592  97.948  60.826  1.00  0.60      0    C  
ATOM      3  C   GLU A  31      65.253  97.540  59.391  1.00  0.60      0    C  
ATOM      4  O   GLU A  31      65.258  96.355  59.097  1.00  0.60      0    O  
ATOM      5  CB  GLU A  31      64.441  98.694  61.511  1.00  0.60      0    C  
ATOM      6  CG  GLU A  31      63.244  97.768  61.819  1.00  0.60      0    C  
ATOM      7  CD  GLU A  31      61.989  98.616  61.935  1.00  0.60      0    C  
ATOM      8  OE1 GLU A  31      61.720  99.326  60.933  1.00  0.60      0    O  
ATOM      9  OE2 GLU A  31      61.340  98.578  63.004  1.00  0.60      0    O1-
ATOM     10  HA  GLU A  31      65.679  97.114  61.407  0.00 99.00      0    H  
ATOM     11  HB2 GLU A  31      64.766  99.037  62.363  0.00 99.00      0    H  
ATOM     12  HB3 GLU A  31      64.122  99.385  60.903  0.00 99.00      0    H  
ATOM     13  HG2 GLU A  31      63.134  97.168  61.073  0.00 99.00      0    H  
ATOM     14  HG3 GLU A  31      63.404  97.349  62.672  0.00 99.00      0    H  
ATOM     15  H1  GLU A  31      66.597  99.705  61.154  0.00 99.00      0    H  
ATOM     16  H2  GLU A  31      67.373  98.395  61.739  0.00 99.00      0    H  
ATOM     17  H3  GLU A  31      67.373  98.695  60.135  0.00 99.00      0    H  
ATOM     18  N   MET A  32      65.051  98.479  58.431  1.00  0.67      0    N  
ATOM     19  CA  MET A  32      64.765  98.175  57.021  1.00  0.67      0    C  
ATOM     20  C   MET A  32      65.702  97.184  56.319  1.00  0.67      0    C  
ATOM     21  O   MET A  32      65.256  96.285  55.613  1.00  0.67      0    O  
ATOM     22  CB  MET A  32      64.809  99.476  56.184  1.00  0.67      0    C  
ATOM     23  CG  MET A  32      63.711 100.497  56.533  1.00  0.67      0    C  
ATOM     24  SD  MET A  32      63.888 102.070  55.634  1.00  0.67      0    S  
ATOM     25  CE  MET A  32      63.503 101.454  53.967  1.00  0.67      0    C  
ATOM     26  H   MET A  32      65.119  99.462  58.797  0.00 99.00      0    H  
ATOM     27  HA  MET A  32      63.813  97.786  56.975  0.00 99.00      0    H  
ATOM     28  HB2 MET A  32      65.704  99.918  56.320  0.00 99.00      0    H  
ATOM     29  HB3 MET A  32      64.718  99.237  55.210  0.00 99.00      0    H  
ATOM     30  HG2 MET A  32      62.802 100.069  56.336  0.00 99.00      0    H  
ATOM     31  HG3 MET A  32      63.730 100.656  57.544  0.00 99.00      0    H  
ATOM     32  HE1 MET A  32      64.355 101.218  53.506  0.00 99.00      0    H  
ATOM     33  HE2 MET A  32      62.923 100.648  54.047  0.00 99.00      0    H  
ATOM     34  HE3 MET A  32      63.027 102.169  53.461  0.00 99.00      0    H  
ATOM     35  N   VAL A  33      67.031  97.303  56.532  1.00  0.73      0    N  
ATOM     36  CA  VAL A  33      68.025  96.339  56.058  1.00  0.73      0    C  
ATOM     37  C   VAL A  33      67.802  94.939  56.630  1.00  0.73      0    C  
ATOM     38  O   VAL A  33      67.819  93.944  55.914  1.00  0.73      0    O  
ATOM     39  CB  VAL A  33      69.441  96.800  56.408  1.00  0.73      0    C  
ATOM     40  CG1 VAL A  33      70.484  95.839  55.801  1.00  0.73      0    C  
ATOM     41  CG2 VAL A  33      69.679  98.220  55.859  1.00  0.73      0    C  
ATOM     42  H   VAL A  33      67.288  98.164  57.077  0.00 99.00      0    H  
ATOM     43  HA  VAL A  33      67.946  96.278  55.051  0.00 99.00      0    H  
ATOM     44  HB  VAL A  33      69.552  96.746  57.394  0.00 99.00      0    H  
ATOM     45 HG11 VAL A  33      71.245  96.372  55.442  0.00 99.00      0    H  
ATOM     46 HG12 VAL A  33      70.807  95.221  56.513  0.00 99.00      0    H  
ATOM     47 HG13 VAL A  33      70.056  95.319  55.067  0.00 99.00      0    H  
ATOM     48 HG21 VAL A  33      68.861  98.517  55.373  0.00 99.00      0    H  
ATOM     49 HG22 VAL A  33      69.866  98.832  56.623  0.00 99.00      0    H  
ATOM     50 HG23 VAL A  33      70.459  98.197  55.238  0.00 99.00      0    H  
ATOM     51  N   PHE A  34      67.516  94.837  57.948  1.00  0.66      0    N  
ATOM     52  CA  PHE A  34      67.156  93.593  58.615  1.00  0.66      0    C  
ATOM     53  C   PHE A  34      65.879  92.986  58.034  1.00  0.66      0    C  
ATOM     54  O   PHE A  34      65.844  91.801  57.718  1.00  0.66      0    O  
ATOM     55  CB  PHE A  34      67.000  93.840  60.146  1.00  0.66      0    C  
ATOM     56  CG  PHE A  34      66.806  92.566  60.925  1.00  0.66      0    C  
ATOM     57  CD1 PHE A  34      67.910  91.786  61.303  1.00  0.66      0    C  
ATOM     58  CD2 PHE A  34      65.515  92.139  61.283  1.00  0.66      0    C  
ATOM     59  CE1 PHE A  34      67.731  90.603  62.032  1.00  0.66      0    C  
ATOM     60  CE2 PHE A  34      65.331  90.957  62.012  1.00  0.66      0    C  
ATOM     61  CZ  PHE A  34      66.441  90.192  62.392  1.00  0.66      0    C  
ATOM     62  H   PHE A  34      67.580  95.759  58.454  0.00 99.00      0    H  
ATOM     63  HA  PHE A  34      67.898  92.934  58.432  0.00 99.00      0    H  
ATOM     64  HB2 PHE A  34      67.824  94.273  60.456  0.00 99.00      0    H  
ATOM     65  HB3 PHE A  34      66.207  94.405  60.269  0.00 99.00      0    H  
ATOM     66  HD1 PHE A  34      68.825  92.072  61.055  0.00 99.00      0    H  
ATOM     67  HD2 PHE A  34      64.727  92.683  61.016  0.00 99.00      0    H  
ATOM     68  HE1 PHE A  34      68.530  90.055  62.291  0.00 99.00      0    H  
ATOM     69  HE2 PHE A  34      64.399  90.662  62.259  0.00 99.00      0    H  
ATOM     70  HZ  PHE A  34      66.317  89.356  62.918  0.00 99.00      0    H  
ATOM     71  N   ILE A  35      64.824  93.804  57.815  1.00  0.79      0    N  
ATOM     72  CA  ILE A  35      63.599  93.382  57.140  1.00  0.79      0    C  
ATOM     73  C   ILE A  35      63.863  92.795  55.759  1.00  0.79      0    C  
ATOM     74  O   ILE A  35      63.524  91.643  55.521  1.00  0.79      0    O  
ATOM     75  CB  ILE A  35      62.577  94.529  57.057  1.00  0.79      0    C  
ATOM     76  CG1 ILE A  35      62.024  94.834  58.472  1.00  0.79      0    C  
ATOM     77  CG2 ILE A  35      61.426  94.221  56.061  1.00  0.79      0    C  
ATOM     78  CD1 ILE A  35      61.163  96.102  58.562  1.00  0.79      0    C  
ATOM     79  H   ILE A  35      64.971  94.777  58.179  0.00 99.00      0    H  
ATOM     80  HA  ILE A  35      63.211  92.637  57.701  0.00 99.00      0    H  
ATOM     81  HB  ILE A  35      63.044  95.340  56.737  0.00 99.00      0    H  
ATOM     82 HG12 ILE A  35      61.477  94.054  58.768  0.00 99.00      0    H  
ATOM     83 HG13 ILE A  35      62.801  94.935  59.092  0.00 99.00      0    H  
ATOM     84 HG21 ILE A  35      60.828  95.013  56.012  0.00 99.00      0    H  
ATOM     85 HG22 ILE A  35      61.820  94.031  55.169  0.00 99.00      0    H  
ATOM     86 HG23 ILE A  35      60.923  93.430  56.390  0.00 99.00      0    H  
ATOM     87 HD11 ILE A  35      60.381  96.002  57.955  0.00 99.00      0    H  
ATOM     88 HD12 ILE A  35      60.856  96.214  59.502  0.00 99.00      0    H  
ATOM     89 HD13 ILE A  35      61.714  96.883  58.286  0.00 99.00      0    H  
ATOM     90  N   ALA A  36      64.535  93.512  54.834  1.00  0.83      0    N  
ATOM     91  CA  ALA A  36      64.798  92.997  53.496  1.00  0.83      0    C  
ATOM     92  C   ALA A  36      65.672  91.737  53.460  1.00  0.83      0    C  
ATOM     93  O   ALA A  36      65.394  90.788  52.726  1.00  0.83      0    O  
ATOM     94  CB  ALA A  36      65.394  94.110  52.611  1.00  0.83      0    C  
ATOM     95  H   ALA A  36      64.840  94.449  55.163  0.00 99.00      0    H  
ATOM     96  HA  ALA A  36      63.906  92.776  53.051  0.00 99.00      0    H  
ATOM     97  HB1 ALA A  36      64.651  94.602  52.165  0.00 99.00      0    H  
ATOM     98  HB2 ALA A  36      65.919  94.733  53.184  0.00 99.00      0    H  
ATOM     99  HB3 ALA A  36      65.987  93.697  51.926  0.00 99.00      0    H  
ATOM    100  N   THR A  37      66.730  91.677  54.294  1.00  0.83      0    N  
ATOM    101  CA  THR A  37      67.560  90.483  54.465  1.00  0.83      0    C  
ATOM    102  C   THR A  37      66.804  89.276  55.009  1.00  0.83      0    C  
ATOM    103  O   THR A  37      66.868  88.184  54.447  1.00  0.83      0    O  
ATOM    104  CB  THR A  37      68.729  90.758  55.410  1.00  0.83      0    C  
ATOM    105  CG2 THR A  37      69.603  89.519  55.653  1.00  0.83      0    C  
ATOM    106  OG1 THR A  37      69.591  91.729  54.836  1.00  0.83      0    O  
ATOM    107  H   THR A  37      66.905  92.571  54.813  0.00 99.00      0    H  
ATOM    108  HA  THR A  37      67.946  90.233  53.556  0.00 99.00      0    H  
ATOM    109  HB  THR A  37      68.363  91.132  56.289  0.00 99.00      0    H  
ATOM    110  HG1 THR A  37      69.473  91.763  53.836  0.00 99.00      0    H  
ATOM    111 HG21 THR A  37      70.550  89.804  55.805  0.00 99.00      0    H  
ATOM    112 HG22 THR A  37      69.269  89.028  56.458  0.00 99.00      0    H  
ATOM    113 HG23 THR A  37      69.559  88.919  54.854  0.00 99.00      0    H  
ATOM    114  N   VAL A  38      66.035  89.415  56.111  1.00  0.85      0    N  
ATOM    115  CA  VAL A  38      65.286  88.302  56.693  1.00  0.85      0    C  
ATOM    116  C   VAL A  38      64.136  87.837  55.806  1.00  0.85      0    C  
ATOM    117  O   VAL A  38      63.937  86.639  55.602  1.00  0.85      0    O  
ATOM    118  CB  VAL A  38      64.810  88.611  58.114  1.00  0.85      0    C  
ATOM    119  CG1 VAL A  38      63.980  87.457  58.715  1.00  0.85      0    C  
ATOM    120  CG2 VAL A  38      66.041  88.836  59.014  1.00  0.85      0    C  
ATOM    121  H   VAL A  38      66.027  90.380  56.501  0.00 99.00      0    H  
ATOM    122  HA  VAL A  38      65.924  87.523  56.809  0.00 99.00      0    H  
ATOM    123  HB  VAL A  38      64.200  89.403  58.075  0.00 99.00      0    H  
ATOM    124 HG11 VAL A  38      63.022  87.729  58.744  0.00 99.00      0    H  
ATOM    125 HG12 VAL A  38      64.088  86.649  58.142  0.00 99.00      0    H  
ATOM    126 HG13 VAL A  38      64.308  87.268  59.637  0.00 99.00      0    H  
ATOM    127 HG21 VAL A  38      66.040  88.149  59.736  0.00 99.00      0    H  
ATOM    128 HG22 VAL A  38      66.864  88.750  58.458  0.00 99.00      0    H  
ATOM    129 HG23 VAL A  38      65.987  89.750  59.409  0.00 99.00      0    H  
ATOM    130  N   THR A  39      63.363  88.766  55.206  1.00  0.80      0    N  
ATOM    131  CA  THR A  39      62.268  88.429  54.295  1.00  0.80      0    C  
ATOM    132  C   THR A  39      62.725  87.755  53.017  1.00  0.80      0    C  
ATOM    133  O   THR A  39      62.091  86.815  52.535  1.00  0.80      0    O  
ATOM    134  CB  THR A  39      61.373  89.596  53.911  1.00  0.80      0    C  
ATOM    135  CG2 THR A  39      60.762  90.250  55.156  1.00  0.80      0    C  
ATOM    136  OG1 THR A  39      62.069  90.613  53.216  1.00  0.80      0    O  
ATOM    137  H   THR A  39      63.619  89.749  55.453  0.00 99.00      0    H  
ATOM    138  HA  THR A  39      61.635  87.797  54.783  0.00 99.00      0    H  
ATOM    139  HB  THR A  39      60.616  89.248  53.295  0.00 99.00      0    H  
ATOM    140  HG1 THR A  39      62.652  91.143  53.846  0.00 99.00      0    H  
ATOM    141 HG21 THR A  39      61.487  90.464  55.811  0.00 99.00      0    H  
ATOM    142 HG22 THR A  39      60.291  91.093  54.894  0.00 99.00      0    H  
ATOM    143 HG23 THR A  39      60.108  89.620  55.578  0.00 99.00      0    H  
ATOM    144  N   GLY A  40      63.863  88.204  52.446  1.00  0.85      0    N  
ATOM    145  CA  GLY A  40      64.473  87.587  51.275  1.00  0.85      0    C  
ATOM    146  C   GLY A  40      65.028  86.215  51.558  1.00  0.85      0    C  
ATOM    147  O   GLY A  40      64.857  85.298  50.757  1.00  0.85      0    O  
ATOM    148  H   GLY A  40      64.267  89.043  52.928  0.00 99.00      0    H  
ATOM    149  HA2 GLY A  40      63.780  87.527  50.533  0.00 99.00      0    H  
ATOM    150  HA3 GLY A  40      65.217  88.190  50.932  0.00 99.00      0    H  
ATOM    151  N   SER A  41      65.644  86.012  52.742  1.00  0.84      0    N  
ATOM    152  CA  SER A  41      66.026  84.686  53.226  1.00  0.84      0    C  
ATOM    153  C   SER A  41      64.841  83.757  53.428  1.00  0.84      0    C  
ATOM    154  O   SER A  41      64.888  82.601  53.015  1.00  0.84      0    O  
ATOM    155  CB  SER A  41      66.799  84.710  54.570  1.00  0.84      0    C  
ATOM    156  OG  SER A  41      68.078  85.321  54.418  1.00  0.84      0    O  
ATOM    157  H   SER A  41      65.822  86.891  53.279  0.00 99.00      0    H  
ATOM    158  HA  SER A  41      66.637  84.267  52.531  0.00 99.00      0    H  
ATOM    159  HB2 SER A  41      66.267  85.228  55.229  0.00 99.00      0    H  
ATOM    160  HB3 SER A  41      66.920  83.774  54.878  0.00 99.00      0    H  
ATOM    161  HG  SER A  41      67.969  86.313  54.404  0.00 99.00      0    H  
ATOM    162  N   LEU A  42      63.720  84.229  54.027  1.00  0.79      0    N  
ATOM    163  CA  LEU A  42      62.500  83.432  54.142  1.00  0.79      0    C  
ATOM    164  C   LEU A  42      61.930  83.014  52.794  1.00  0.79      0    C  
ATOM    165  O   LEU A  42      61.633  81.841  52.588  1.00  0.79      0    O  
ATOM    166  CB  LEU A  42      61.362  84.201  54.869  1.00  0.79      0    C  
ATOM    167  CG  LEU A  42      61.436  84.242  56.406  1.00  0.79      0    C  
ATOM    168  CD1 LEU A  42      60.297  85.124  56.938  1.00  0.79      0    C  
ATOM    169  CD2 LEU A  42      61.334  82.841  57.029  1.00  0.79      0    C  
ATOM    170  H   LEU A  42      63.813  85.198  54.390  0.00 99.00      0    H  
ATOM    171  HA  LEU A  42      62.716  82.593  54.671  0.00 99.00      0    H  
ATOM    172  HB2 LEU A  42      61.383  85.140  54.544  0.00 99.00      0    H  
ATOM    173  HB3 LEU A  42      60.504  83.766  54.622  0.00 99.00      0    H  
ATOM    174  HG  LEU A  42      62.306  84.630  56.678  0.00 99.00      0    H  
ATOM    175 HD11 LEU A  42      59.423  84.738  56.651  0.00 99.00      0    H  
ATOM    176 HD12 LEU A  42      60.343  85.152  57.935  0.00 99.00      0    H  
ATOM    177 HD13 LEU A  42      60.397  86.046  56.569  0.00 99.00      0    H  
ATOM    178 HD21 LEU A  42      62.087  82.278  56.694  0.00 99.00      0    H  
ATOM    179 HD22 LEU A  42      61.387  82.920  58.023  0.00 99.00      0    H  
ATOM    180 HD23 LEU A  42      60.463  82.430  56.768  0.00 99.00      0    H  
ATOM    181  N   SER A  43      61.818  83.957  51.830  1.00  0.82      0    N  
ATOM    182  CA  SER A  43      61.357  83.684  50.466  1.00  0.82      0    C  
ATOM    183  C   SER A  43      62.222  82.648  49.777  1.00  0.82      0    C  
ATOM    184  O   SER A  43      61.728  81.626  49.302  1.00  0.82      0    O  
ATOM    185  CB  SER A  43      61.312  85.005  49.631  1.00  0.82      0    C  
ATOM    186  OG  SER A  43      61.084  84.814  48.229  1.00  0.82      0    O  
ATOM    187  H   SER A  43      62.096  84.916  52.155  0.00 99.00      0    H  
ATOM    188  HA  SER A  43      60.417  83.319  50.526  0.00 99.00      0    H  
ATOM    189  HB2 SER A  43      60.579  85.582  50.002  0.00 99.00      0    H  
ATOM    190  HB3 SER A  43      62.189  85.479  49.754  0.00 99.00      0    H  
ATOM    191  HG  SER A  43      60.147  84.505  48.091  0.00 99.00      0    H  
ATOM    192  N   LEU A  44      63.556  82.826  49.803  1.00  0.80      0    N  
ATOM    193  CA  LEU A  44      64.470  81.891  49.181  1.00  0.80      0    C  
ATOM    194  C   LEU A  44      64.439  80.479  49.762  1.00  0.80      0    C  
ATOM    195  O   LEU A  44      64.364  79.502  49.018  1.00  0.80      0    O  
ATOM    196  CB  LEU A  44      65.907  82.457  49.223  1.00  0.80      0    C  
ATOM    197  CG  LEU A  44      66.960  81.621  48.464  1.00  0.80      0    C  
ATOM    198  CD1 LEU A  44      66.571  81.358  47.000  1.00  0.80      0    C  
ATOM    199  CD2 LEU A  44      68.329  82.308  48.532  1.00  0.80      0    C  
ATOM    200  H   LEU A  44      63.857  83.687  50.306  0.00 99.00      0    H  
ATOM    201  HA  LEU A  44      64.241  81.825  48.186  0.00 99.00      0    H  
ATOM    202  HB2 LEU A  44      65.891  83.355  48.810  0.00 99.00      0    H  
ATOM    203  HB3 LEU A  44      66.189  82.499  50.168  0.00 99.00      0    H  
ATOM    204  HG  LEU A  44      67.074  80.740  48.937  0.00 99.00      0    H  
ATOM    205 HD11 LEU A  44      66.472  82.231  46.527  0.00 99.00      0    H  
ATOM    206 HD12 LEU A  44      67.287  80.816  46.564  0.00 99.00      0    H  
ATOM    207 HD13 LEU A  44      65.707  80.860  46.976  0.00 99.00      0    H  
ATOM    208 HD21 LEU A  44      68.605  82.397  49.488  0.00 99.00      0    H  
ATOM    209 HD22 LEU A  44      68.999  81.756  48.037  0.00 99.00      0    H  
ATOM    210 HD23 LEU A  44      68.264  83.213  48.115  0.00 99.00      0    H  
ATOM    211  N   VAL A  45      64.430  80.317  51.103  1.00  0.81      0    N  
ATOM    212  CA  VAL A  45      64.323  79.011  51.753  1.00  0.81      0    C  
ATOM    213  C   VAL A  45      63.017  78.290  51.399  1.00  0.81      0    C  
ATOM    214  O   VAL A  45      63.017  77.103  51.068  1.00  0.81      0    O  
ATOM    215  CB  VAL A  45      64.508  79.130  53.269  1.00  0.81      0    C  
ATOM    216  CG1 VAL A  45      64.267  77.789  53.992  1.00  0.81      0    C  
ATOM    217  CG2 VAL A  45      65.950  79.595  53.561  1.00  0.81      0    C  
ATOM    218  H   VAL A  45      64.507  81.215  51.633  0.00 99.00      0    H  
ATOM    219  HA  VAL A  45      65.089  78.436  51.430  0.00 99.00      0    H  
ATOM    220  HB  VAL A  45      63.819  79.765  53.619  0.00 99.00      0    H  
ATOM    221 HG11 VAL A  45      65.111  77.259  53.982  0.00 99.00      0    H  
ATOM    222 HG12 VAL A  45      63.992  77.973  54.932  0.00 99.00      0    H  
ATOM    223 HG13 VAL A  45      63.546  77.290  53.517  0.00 99.00      0    H  
ATOM    224 HG21 VAL A  45      66.097  79.581  54.546  0.00 99.00      0    H  
ATOM    225 HG22 VAL A  45      66.584  78.973  53.110  0.00 99.00      0    H  
ATOM    226 HG23 VAL A  45      66.065  80.520  53.208  0.00 99.00      0    H  
ATOM    227  N   THR A  46      61.874  79.014  51.384  1.00  0.79      0    N  
ATOM    228  CA  THR A  46      60.568  78.509  50.943  1.00  0.79      0    C  
ATOM    229  C   THR A  46      60.557  78.054  49.501  1.00  0.79      0    C  
ATOM    230  O   THR A  46      60.041  76.981  49.181  1.00  0.79      0    O  
ATOM    231  CB  THR A  46      59.465  79.560  51.058  1.00  0.79      0    C  
ATOM    232  CG2 THR A  46      58.072  78.995  50.748  1.00  0.79      0    C  
ATOM    233  OG1 THR A  46      59.390  80.008  52.392  1.00  0.79      0    O  
ATOM    234  H   THR A  46      62.010  80.003  51.728  0.00 99.00      0    H  
ATOM    235  HA  THR A  46      60.323  77.719  51.534  0.00 99.00      0    H  
ATOM    236  HB  THR A  46      59.704  80.354  50.460  0.00 99.00      0    H  
ATOM    237  HG1 THR A  46      60.129  80.666  52.594  0.00 99.00      0    H  
ATOM    238 HG21 THR A  46      57.377  79.551  51.205  0.00 99.00      0    H  
ATOM    239 HG22 THR A  46      57.917  79.014  49.760  0.00 99.00      0    H  
ATOM    240 HG23 THR A  46      58.014  78.052  51.077  0.00 99.00      0    H  
ATOM    241  N   VAL A  47      61.152  78.844  48.581  1.00  0.83      0    N  
ATOM    242  CA  VAL A  47      61.296  78.465  47.181  1.00  0.83      0    C  
ATOM    243  C   VAL A  47      62.147  77.215  47.018  1.00  0.83      0    C  
ATOM    244  O   VAL A  47      61.713  76.250  46.392  1.00  0.83      0    O  
ATOM    245  CB  VAL A  47      61.870  79.614  46.349  1.00  0.83      0    C  
ATOM    246  CG1 VAL A  47      62.204  79.170  44.910  1.00  0.83      0    C  
ATOM    247  CG2 VAL A  47      60.837  80.756  46.286  1.00  0.83      0    C  
ATOM    248  H   VAL A  47      61.498  79.751  48.970  0.00 99.00      0    H  
ATOM    249  HA  VAL A  47      60.376  78.265  46.814  0.00 99.00      0    H  
ATOM    250  HB  VAL A  47      62.734  79.898  46.762  0.00 99.00      0    H  
ATOM    251 HG11 VAL A  47      61.509  79.526  44.292  0.00 99.00      0    H  
ATOM    252 HG12 VAL A  47      63.099  79.530  44.660  0.00 99.00      0    H  
ATOM    253 HG13 VAL A  47      62.215  78.174  44.873  0.00 99.00      0    H  
ATOM    254 HG21 VAL A  47      60.967  81.259  45.435  0.00 99.00      0    H  
ATOM    255 HG22 VAL A  47      59.922  80.362  46.316  0.00 99.00      0    H  
ATOM    256 HG23 VAL A  47      60.978  81.359  47.067  0.00 99.00      0    H  
ATOM    257  N   VAL A  48      63.343  77.157  47.648  1.00  0.80      0    N  
ATOM    258  CA  VAL A  48      64.236  76.003  47.578  1.00  0.80      0    C  
ATOM    259  C   VAL A  48      63.599  74.737  48.132  1.00  0.80      0    C  
ATOM    260  O   VAL A  48      63.610  73.692  47.485  1.00  0.80      0    O  
ATOM    261  CB  VAL A  48      65.560  76.277  48.299  1.00  0.80      0    C  
ATOM    262  CG1 VAL A  48      66.456  75.021  48.367  1.00  0.80      0    C  
ATOM    263  CG2 VAL A  48      66.321  77.380  47.538  1.00  0.80      0    C  
ATOM    264  H   VAL A  48      63.568  78.023  48.193  0.00 99.00      0    H  
ATOM    265  HA  VAL A  48      64.459  75.839  46.603  0.00 99.00      0    H  
ATOM    266  HB  VAL A  48      65.355  76.526  49.246  0.00 99.00      0    H  
ATOM    267 HG11 VAL A  48      65.876  74.213  48.419  0.00 99.00      0    H  
ATOM    268 HG12 VAL A  48      67.022  74.983  47.548  0.00 99.00      0    H  
ATOM    269 HG13 VAL A  48      67.033  75.079  49.177  0.00 99.00      0    H  
ATOM    270 HG21 VAL A  48      66.843  76.959  46.801  0.00 99.00      0    H  
ATOM    271 HG22 VAL A  48      65.660  78.027  47.166  0.00 99.00      0    H  
ATOM    272 HG23 VAL A  48      66.935  77.842  48.173  0.00 99.00      0    H  
ATOM    273  N   GLY A  49      62.964  74.810  49.323  1.00  0.79      0    N  
ATOM    274  CA  GLY A  49      62.313  73.665  49.953  1.00  0.79      0    C  
ATOM    275  C   GLY A  49      61.175  73.074  49.162  1.00  0.79      0    C  
ATOM    276  O   GLY A  49      61.139  71.875  48.900  1.00  0.79      0    O  
ATOM    277  H   GLY A  49      62.984  75.765  49.749  0.00 99.00      0    H  
ATOM    278  HA2 GLY A  49      63.017  72.942  50.128  0.00 99.00      0    H  
ATOM    279  HA3 GLY A  49      61.973  73.947  50.877  0.00 99.00      0    H  
ATOM    280  N   ASN A  50      60.207  73.906  48.741  1.00  0.79      0    N  
ATOM    281  CA  ASN A  50      59.083  73.461  47.931  1.00  0.79      0    C  
ATOM    282  C   ASN A  50      59.455  72.991  46.528  1.00  0.79      0    C  
ATOM    283  O   ASN A  50      58.952  71.967  46.068  1.00  0.79      0    O  
ATOM    284  CB  ASN A  50      57.974  74.531  47.896  1.00  0.79      0    C  
ATOM    285  CG  ASN A  50      57.399  74.589  49.304  1.00  0.79      0    C  
ATOM    286  ND2 ASN A  50      57.623  75.692  50.047  0.00 99.00      0    N  
ATOM    287  OD1 ASN A  50      56.793  73.612  49.738  0.00 99.00      0    O  
ATOM    288  H   ASN A  50      60.338  74.896  49.049  0.00 99.00      0    H  
ATOM    289  HA  ASN A  50      58.668  72.660  48.409  0.00 99.00      0    H  
ATOM    290  HB2 ASN A  50      58.376  75.385  47.683  0.00 99.00      0    H  
ATOM    291  HB3 ASN A  50      57.283  74.239  47.284  0.00 99.00      0    H  
ATOM    292 HD21 ASN A  50      58.161  76.430  49.621  0.00 99.00      0    H  
ATOM    293 HD22 ASN A  50      57.273  75.763  50.958  0.00 99.00      0    H  
ATOM    294  N   ILE A  51      60.392  73.673  45.827  1.00  0.80      0    N  
ATOM    295  CA  ILE A  51      60.929  73.199  44.548  1.00  0.80      0    C  
ATOM    296  C   ILE A  51      61.601  71.846  44.673  1.00  0.80      0    C  
ATOM    297  O   ILE A  51      61.358  70.949  43.864  1.00  0.80      0    O  
ATOM    298  CB  ILE A  51      61.894  74.211  43.918  1.00  0.80      0    C  
ATOM    299  CG1 ILE A  51      61.052  75.364  43.326  1.00  0.80      0    C  
ATOM    300  CG2 ILE A  51      62.828  73.576  42.856  1.00  0.80      0    C  
ATOM    301  CD1 ILE A  51      61.859  76.432  42.583  1.00  0.80      0    C  
ATOM    302  H   ILE A  51      60.693  74.561  46.281  0.00 99.00      0    H  
ATOM    303  HA  ILE A  51      60.132  73.075  43.941  0.00 99.00      0    H  
ATOM    304  HB  ILE A  51      62.459  74.588  44.629  0.00 99.00      0    H  
ATOM    305 HG12 ILE A  51      60.383  74.971  42.696  0.00 99.00      0    H  
ATOM    306 HG13 ILE A  51      60.560  75.805  44.077  0.00 99.00      0    H  
ATOM    307 HG21 ILE A  51      63.444  74.276  42.513  0.00 99.00      0    H  
ATOM    308 HG22 ILE A  51      63.346  72.843  43.283  0.00 99.00      0    H  
ATOM    309 HG23 ILE A  51      62.271  73.216  42.115  0.00 99.00      0    H  
ATOM    310 HD11 ILE A  51      62.341  76.002  41.825  0.00 99.00      0    H  
ATOM    311 HD12 ILE A  51      61.234  77.128  42.240  0.00 99.00      0    H  
ATOM    312 HD13 ILE A  51      62.512  76.841  43.215  0.00 99.00      0    H  
ATOM    313  N   LEU A  52      62.417  71.632  45.727  1.00  0.76      0    N  
ATOM    314  CA  LEU A  52      63.024  70.342  45.991  1.00  0.76      0    C  
ATOM    315  C   LEU A  52      61.998  69.241  46.199  1.00  0.76      0    C  
ATOM    316  O   LEU A  52      62.125  68.165  45.620  1.00  0.76      0    O  
ATOM    317  CB  LEU A  52      63.952  70.397  47.230  1.00  0.76      0    C  
ATOM    318  CG  LEU A  52      65.362  70.950  46.952  1.00  0.76      0    C  
ATOM    319  CD1 LEU A  52      66.100  71.189  48.278  1.00  0.76      0    C  
ATOM    320  CD2 LEU A  52      66.172  70.000  46.054  1.00  0.76      0    C  
ATOM    321  H   LEU A  52      62.564  72.476  46.322  0.00 99.00      0    H  
ATOM    322  HA  LEU A  52      63.605  70.089  45.197  0.00 99.00      0    H  
ATOM    323  HB2 LEU A  52      63.527  70.988  47.897  0.00 99.00      0    H  
ATOM    324  HB3 LEU A  52      64.054  69.477  47.569  0.00 99.00      0    H  
ATOM    325  HG  LEU A  52      65.281  71.811  46.462  0.00 99.00      0    H  
ATOM    326 HD11 LEU A  52      66.174  70.325  48.772  0.00 99.00      0    H  
ATOM    327 HD12 LEU A  52      67.011  71.547  48.085  0.00 99.00      0    H  
ATOM    328 HD13 LEU A  52      65.587  71.848  48.824  0.00 99.00      0    H  
ATOM    329 HD21 LEU A  52      65.696  69.888  45.184  0.00 99.00      0    H  
ATOM    330 HD22 LEU A  52      67.077  70.391  45.897  0.00 99.00      0    H  
ATOM    331 HD23 LEU A  52      66.260  69.116  46.509  0.00 99.00      0    H  
ATOM    332  N   VAL A  53      60.919  69.484  46.977  1.00  0.79      0    N  
ATOM    333  CA  VAL A  53      59.808  68.541  47.104  1.00  0.79      0    C  
ATOM    334  C   VAL A  53      59.165  68.206  45.762  1.00  0.79      0    C  
ATOM    335  O   VAL A  53      59.039  67.036  45.401  1.00  0.79      0    O  
ATOM    336  CB  VAL A  53      58.721  69.074  48.047  1.00  0.79      0    C  
ATOM    337  CG1 VAL A  53      57.462  68.176  48.045  1.00  0.79      0    C  
ATOM    338  CG2 VAL A  53      59.294  69.157  49.474  1.00  0.79      0    C  
ATOM    339  H   VAL A  53      60.955  70.400  47.473  0.00 99.00      0    H  
ATOM    340  HA  VAL A  53      60.172  67.681  47.498  0.00 99.00      0    H  
ATOM    341  HB  VAL A  53      58.427  69.968  47.711  0.00 99.00      0    H  
ATOM    342 HG11 VAL A  53      56.659  68.748  48.185  0.00 99.00      0    H  
ATOM    343 HG12 VAL A  53      57.401  67.709  47.167  0.00 99.00      0    H  
ATOM    344 HG13 VAL A  53      57.540  67.510  48.782  0.00 99.00      0    H  
ATOM    345 HG21 VAL A  53      59.818  70.001  49.561  0.00 99.00      0    H  
ATOM    346 HG22 VAL A  53      58.538  69.154  50.124  0.00 99.00      0    H  
ATOM    347 HG23 VAL A  53      59.884  68.369  49.629  0.00 99.00      0    H  
ATOM    348  N   MET A  54      58.792  69.222  44.960  1.00  0.77      0    N  
ATOM    349  CA  MET A  54      58.143  69.028  43.675  1.00  0.77      0    C  
ATOM    350  C   MET A  54      58.988  68.292  42.642  1.00  0.77      0    C  
ATOM    351  O   MET A  54      58.512  67.367  41.982  1.00  0.77      0    O  
ATOM    352  CB  MET A  54      57.730  70.390  43.082  1.00  0.77      0    C  
ATOM    353  CG  MET A  54      56.600  71.089  43.862  1.00  0.77      0    C  
ATOM    354  SD  MET A  54      56.347  72.821  43.379  1.00  0.77      0    S  
ATOM    355  CE  MET A  54      56.052  72.559  41.605  1.00  0.77      0    C  
ATOM    356  H   MET A  54      59.016  70.168  45.354  0.00 99.00      0    H  
ATOM    357  HA  MET A  54      57.295  68.479  43.829  0.00 99.00      0    H  
ATOM    358  HB2 MET A  54      58.528  70.999  43.076  0.00 99.00      0    H  
ATOM    359  HB3 MET A  54      57.419  70.254  42.137  0.00 99.00      0    H  
ATOM    360  HG2 MET A  54      55.739  70.545  43.729  0.00 99.00      0    H  
ATOM    361  HG3 MET A  54      56.814  71.019  44.864  0.00 99.00      0    H  
ATOM    362  HE1 MET A  54      55.116  72.242  41.477  0.00 99.00      0    H  
ATOM    363  HE2 MET A  54      56.190  73.421  41.124  0.00 99.00      0    H  
ATOM    364  HE3 MET A  54      56.693  71.874  41.269  0.00 99.00      0    H  
ATOM    365  N   LEU A  55      60.279  68.658  42.501  1.00  0.77      0    N  
ATOM    366  CA  LEU A  55      61.223  67.945  41.656  1.00  0.77      0    C  
ATOM    367  C   LEU A  55      61.462  66.519  42.132  1.00  0.77      0    C  
ATOM    368  O   LEU A  55      61.427  65.582  41.340  1.00  0.77      0    O  
ATOM    369  CB  LEU A  55      62.575  68.695  41.552  1.00  0.77      0    C  
ATOM    370  CG  LEU A  55      62.516  70.032  40.779  1.00  0.77      0    C  
ATOM    371  CD1 LEU A  55      63.853  70.776  40.920  1.00  0.77      0    C  
ATOM    372  CD2 LEU A  55      62.174  69.839  39.292  1.00  0.77      0    C  
ATOM    373  H   LEU A  55      60.534  69.507  43.060  0.00 99.00      0    H  
ATOM    374  HA  LEU A  55      60.849  67.907  40.715  0.00 99.00      0    H  
ATOM    375  HB2 LEU A  55      62.878  68.898  42.469  0.00 99.00      0    H  
ATOM    376  HB3 LEU A  55      63.210  68.108  41.079  0.00 99.00      0    H  
ATOM    377  HG  LEU A  55      61.787  70.590  41.158  0.00 99.00      0    H  
ATOM    378 HD11 LEU A  55      64.584  70.208  40.547  0.00 99.00      0    H  
ATOM    379 HD12 LEU A  55      63.803  71.637  40.417  0.00 99.00      0    H  
ATOM    380 HD13 LEU A  55      64.026  70.958  41.886  0.00 99.00      0    H  
ATOM    381 HD21 LEU A  55      61.282  69.397  39.217  0.00 99.00      0    H  
ATOM    382 HD22 LEU A  55      62.149  70.731  38.844  0.00 99.00      0    H  
ATOM    383 HD23 LEU A  55      62.873  69.266  38.868  0.00 99.00      0    H  
ATOM    384  N   SER A  56      61.637  66.293  43.451  1.00  0.78      0    N  
ATOM    385  CA  SER A  56      61.795  64.952  44.008  1.00  0.78      0    C  
ATOM    386  C   SER A  56      60.629  64.015  43.740  1.00  0.78      0    C  
ATOM    387  O   SER A  56      60.839  62.862  43.369  1.00  0.78      0    O  
ATOM    388  CB  SER A  56      62.006  64.969  45.544  1.00  0.78      0    C  
ATOM    389  OG  SER A  56      63.346  65.333  45.857  1.00  0.78      0    O  
ATOM    390  H   SER A  56      61.648  67.161  44.029  0.00 99.00      0    H  
ATOM    391  HA  SER A  56      62.630  64.539  43.589  0.00 99.00      0    H  
ATOM    392  HB2 SER A  56      61.386  65.633  45.938  0.00 99.00      0    H  
ATOM    393  HB3 SER A  56      61.824  64.061  45.894  0.00 99.00      0    H  
ATOM    394  HG  SER A  56      63.974  64.770  45.323  0.00 99.00      0    H  
ATOM    395  N   ILE A  57      59.372  64.486  43.896  1.00  0.79      0    N  
ATOM    396  CA  ILE A  57      58.164  63.733  43.548  1.00  0.79      0    C  
ATOM    397  C   ILE A  57      58.045  63.433  42.054  1.00  0.79      0    C  
ATOM    398  O   ILE A  57      57.699  62.328  41.641  1.00  0.79      0    O  
ATOM    399  CB  ILE A  57      56.898  64.441  44.053  1.00  0.79      0    C  
ATOM    400  CG1 ILE A  57      56.930  64.515  45.598  1.00  0.79      0    C  
ATOM    401  CG2 ILE A  57      55.618  63.715  43.571  1.00  0.79      0    C  
ATOM    402  CD1 ILE A  57      55.769  65.297  46.227  1.00  0.79      0    C  
ATOM    403  H   ILE A  57      59.340  65.458  44.296  0.00 99.00      0    H  
ATOM    404  HA  ILE A  57      58.246  62.839  44.016  0.00 99.00      0    H  
ATOM    405  HB  ILE A  57      56.901  65.368  43.709  0.00 99.00      0    H  
ATOM    406 HG12 ILE A  57      56.919  63.583  45.957  0.00 99.00      0    H  
ATOM    407 HG13 ILE A  57      57.787  64.951  45.869  0.00 99.00      0    H  
ATOM    408 HG21 ILE A  57      54.824  64.219  43.892  0.00 99.00      0    H  
ATOM    409 HG22 ILE A  57      55.623  63.682  42.577  0.00 99.00      0    H  
ATOM    410 HG23 ILE A  57      55.613  62.794  43.944  0.00 99.00      0    H  
ATOM    411 HD11 ILE A  57      54.912  64.860  45.971  0.00 99.00      0    H  
ATOM    412 HD12 ILE A  57      55.876  65.289  47.217  0.00 99.00      0    H  
ATOM    413 HD13 ILE A  57      55.791  66.232  45.887  0.00 99.00      0    H  
ATOM    414  N   LYS A  58      58.334  64.412  41.174  1.00  0.76      0    N  
ATOM    415  CA  LYS A  58      58.280  64.199  39.736  1.00  0.76      0    C  
ATOM    416  C   LYS A  58      59.361  63.264  39.194  1.00  0.76      0    C  
ATOM    417  O   LYS A  58      59.131  62.553  38.217  1.00  0.76      0    O  
ATOM    418  CB  LYS A  58      58.295  65.554  38.981  1.00  0.76      0    C  
ATOM    419  CG  LYS A  58      56.961  66.327  39.051  1.00  0.76      0    C  
ATOM    420  CD  LYS A  58      55.841  65.670  38.219  1.00  0.76      0    C  
ATOM    421  CE  LYS A  58      54.538  66.476  38.185  1.00  0.76      0    C  
ATOM    422  NZ  LYS A  58      53.544  65.788  37.327  1.00  0.76      0    N1+
ATOM    423  H   LYS A  58      58.594  65.316  41.616  0.00 99.00      0    H  
ATOM    424  HA  LYS A  58      57.368  63.805  39.497  0.00 99.00      0    H  
ATOM    425  HB2 LYS A  58      59.003  66.123  39.383  0.00 99.00      0    H  
ATOM    426  HB3 LYS A  58      58.497  65.371  38.025  0.00 99.00      0    H  
ATOM    427  HG2 LYS A  58      56.664  66.370  40.007  0.00 99.00      0    H  
ATOM    428  HG3 LYS A  58      57.109  67.257  38.710  0.00 99.00      0    H  
ATOM    429  HD2 LYS A  58      56.170  65.560  37.279  0.00 99.00      0    H  
ATOM    430  HD3 LYS A  58      55.646  64.768  38.608  0.00 99.00      0    H  
ATOM    431  HE2 LYS A  58      54.186  66.551  39.112  0.00 99.00      0    H  
ATOM    432  HE3 LYS A  58      54.732  67.379  37.815  0.00 99.00      0    H  
ATOM    433  HZ1 LYS A  58      53.738  64.807  37.311  0.00 99.00      0    H  
ATOM    434  HZ2 LYS A  58      52.625  65.939  37.692  0.00 99.00      0    H  
ATOM    435  HZ3 LYS A  58      53.596  66.152  36.397  0.00 99.00      0    H  
ATOM    436  N   VAL A  59      60.561  63.255  39.804  1.00  0.80      0    N  
ATOM    437  CA  VAL A  59      61.674  62.410  39.390  1.00  0.80      0    C  
ATOM    438  C   VAL A  59      61.635  61.005  39.989  1.00  0.80      0    C  
ATOM    439  O   VAL A  59      61.751  60.006  39.277  1.00  0.80      0    O  
ATOM    440  CB  VAL A  59      62.989  63.107  39.744  1.00  0.80      0    C  
ATOM    441  CG1 VAL A  59      64.224  62.208  39.535  1.00  0.80      0    C  
ATOM    442  CG2 VAL A  59      63.109  64.367  38.863  1.00  0.80      0    C  
ATOM    443  H   VAL A  59      60.620  63.921  40.615  0.00 99.00      0    H  
ATOM    444  HA  VAL A  59      61.637  62.315  38.377  0.00 99.00      0    H  
ATOM    445  HB  VAL A  59      62.970  63.334  40.722  0.00 99.00      0    H  
ATOM    446 HG11 VAL A  59      65.043  62.775  39.544  0.00 99.00      0    H  
ATOM    447 HG12 VAL A  59      64.266  61.538  40.272  0.00 99.00      0    H  
ATOM    448 HG13 VAL A  59      64.142  61.743  38.657  0.00 99.00      0    H  
ATOM    449 HG21 VAL A  59      63.268  64.085  37.921  0.00 99.00      0    H  
ATOM    450 HG22 VAL A  59      62.260  64.885  38.928  0.00 99.00      0    H  
ATOM    451 HG23 VAL A  59      63.873  64.916  39.192  0.00 99.00      0    H  
ATOM    452  N   ASN A  60      61.462  60.862  41.322  1.00  0.77      0    N  
ATOM    453  CA  ASN A  60      61.522  59.558  41.962  1.00  0.77      0    C  
ATOM    454  C   ASN A  60      60.181  58.837  41.864  1.00  0.77      0    C  
ATOM    455  O   ASN A  60      59.164  59.279  42.387  1.00  0.77      0    O  
ATOM    456  CB  ASN A  60      61.964  59.670  43.453  1.00  0.77      0    C  
ATOM    457  CG  ASN A  60      62.329  58.315  44.068  1.00  0.77      0    C  
ATOM    458  ND2 ASN A  60      63.118  58.326  45.164  0.00 99.00      0    N  
ATOM    459  OD1 ASN A  60      61.907  57.252  43.608  0.00 99.00      0    O  
ATOM    460  H   ASN A  60      61.288  61.750  41.825  0.00 99.00      0    H  
ATOM    461  HA  ASN A  60      62.190  59.003  41.452  0.00 99.00      0    H  
ATOM    462  HB2 ASN A  60      62.759  60.262  43.492  0.00 99.00      0    H  
ATOM    463  HB3 ASN A  60      61.209  60.060  43.966  0.00 99.00      0    H  
ATOM    464 HD21 ASN A  60      63.418  59.213  45.521  0.00 99.00      0    H  
ATOM    465 HD22 ASN A  60      63.384  57.480  45.593  0.00 99.00      0    H  
ATOM    466  N   ARG A  61      60.174  57.642  41.244  1.00  0.67      0    N  
ATOM    467  CA  ARG A  61      58.982  56.841  41.050  1.00  0.67      0    C  
ATOM    468  C   ARG A  61      58.417  56.255  42.343  1.00  0.67      0    C  
ATOM    469  O   ARG A  61      57.231  55.959  42.445  1.00  0.67      0    O  
ATOM    470  CB  ARG A  61      59.268  55.695  40.053  1.00  0.67      0    C  
ATOM    471  CG  ARG A  61      59.720  56.170  38.655  1.00  0.67      0    C  
ATOM    472  CD  ARG A  61      60.161  54.990  37.786  1.00  0.67      0    C  
ATOM    473  NE  ARG A  61      60.669  55.524  36.483  1.00  0.67      0    N  
ATOM    474  CZ  ARG A  61      61.289  54.763  35.570  1.00  0.67      0    C  
ATOM    475  NH1 ARG A  61      61.498  53.466  35.780  1.00  0.67      0    N1+
ATOM    476  NH2 ARG A  61      61.709  55.301  34.428  1.00  0.67      0    N1+
ATOM    477  H   ARG A  61      61.128  57.344  40.911  0.00 99.00      0    H  
ATOM    478  HA  ARG A  61      58.261  57.422  40.623  0.00 99.00      0    H  
ATOM    479  HB2 ARG A  61      59.992  55.130  40.429  0.00 99.00      0    H  
ATOM    480  HB3 ARG A  61      58.435  55.168  39.938  0.00 99.00      0    H  
ATOM    481  HG2 ARG A  61      58.961  56.623  38.205  0.00 99.00      0    H  
ATOM    482  HG3 ARG A  61      60.490  56.787  38.756  0.00 99.00      0    H  
ATOM    483  HD2 ARG A  61      60.889  54.522  38.240  0.00 99.00      0    H  
ATOM    484  HD3 ARG A  61      59.384  54.423  37.613  0.00 99.00      0    H  
ATOM    485  HE  ARG A  61      60.535  56.489  36.296  0.00 99.00      0    H  
ATOM    486 HH11 ARG A  61      61.174  53.037  36.622  0.00 99.00      0    H  
ATOM    487 HH12 ARG A  61      61.980  52.920  35.093  0.00 99.00      0    H  
ATOM    488 HH21 ARG A  61      61.539  56.274  34.252  0.00 99.00      0    H  
ATOM    489 HH22 ARG A  61      62.186  54.744  33.755  0.00 99.00      0    H  
ATOM    490  N   GLN A  62      59.238  56.115  43.405  1.00  0.72      0    N  
ATOM    491  CA  GLN A  62      58.765  55.647  44.700  1.00  0.72      0    C  
ATOM    492  C   GLN A  62      58.021  56.735  45.467  1.00  0.72      0    C  
ATOM    493  O   GLN A  62      57.276  56.468  46.408  1.00  0.72      0    O  
ATOM    494  CB  GLN A  62      59.946  55.148  45.566  1.00  0.72      0    C  
ATOM    495  CG  GLN A  62      60.601  53.858  45.022  1.00  0.72      0    C  
ATOM    496  CD  GLN A  62      61.756  53.416  45.923  1.00  0.72      0    C  
ATOM    497  NE2 GLN A  62      62.048  52.094  45.912  0.00 99.00      0    N  
ATOM    498  OE1 GLN A  62      62.394  54.204  46.622  0.00 99.00      0    O  
ATOM    499  H   GLN A  62      60.228  56.371  43.209  0.00 99.00      0    H  
ATOM    500  HA  GLN A  62      58.117  54.887  44.540  0.00 99.00      0    H  
ATOM    501  HB2 GLN A  62      60.644  55.856  45.593  0.00 99.00      0    H  
ATOM    502  HB3 GLN A  62      59.611  54.956  46.483  0.00 99.00      0    H  
ATOM    503  HG2 GLN A  62      59.919  53.144  45.006  0.00 99.00      0    H  
ATOM    504  HG3 GLN A  62      60.954  54.044  44.119  0.00 99.00      0    H  
ATOM    505 HE21 GLN A  62      62.804  51.740  46.471  0.00 99.00      0    H  
ATOM    506 HE22 GLN A  62      61.485  51.486  45.330  0.00 99.00      0    H  
ATOM    507  N   LEU A  63      58.172  58.004  45.043  1.00  0.75      0    N  
ATOM    508  CA  LEU A  63      57.501  59.138  45.641  1.00  0.75      0    C  
ATOM    509  C   LEU A  63      56.221  59.476  44.879  1.00  0.75      0    C  
ATOM    510  O   LEU A  63      55.594  60.495  45.128  1.00  0.75      0    O  
ATOM    511  CB  LEU A  63      58.445  60.375  45.690  1.00  0.75      0    C  
ATOM    512  CG  LEU A  63      59.596  60.280  46.720  1.00  0.75      0    C  
ATOM    513  CD1 LEU A  63      60.565  61.466  46.598  1.00  0.75      0    C  
ATOM    514  CD2 LEU A  63      59.064  60.251  48.159  1.00  0.75      0    C  
ATOM    515  H   LEU A  63      58.832  58.090  44.227  0.00 99.00      0    H  
ATOM    516  HA  LEU A  63      57.250  58.907  46.589  0.00 99.00      0    H  
ATOM    517  HB2 LEU A  63      58.854  60.473  44.797  0.00 99.00      0    H  
ATOM    518  HB3 LEU A  63      57.897  61.159  45.929  0.00 99.00      0    H  
ATOM    519  HG  LEU A  63      60.096  59.428  46.563  0.00 99.00      0    H  
ATOM    520 HD11 LEU A  63      60.065  62.315  46.758  0.00 99.00      0    H  
ATOM    521 HD12 LEU A  63      61.290  61.367  47.277  0.00 99.00      0    H  
ATOM    522 HD13 LEU A  63      60.959  61.473  45.681  0.00 99.00      0    H  
ATOM    523 HD21 LEU A  63      58.469  59.457  48.273  0.00 99.00      0    H  
ATOM    524 HD22 LEU A  63      59.834  60.190  48.792  0.00 99.00      0    H  
ATOM    525 HD23 LEU A  63      58.548  61.088  48.335  0.00 99.00      0    H  
ATOM    526  N   GLN A  64      55.748  58.614  43.956  1.00  0.71      0    N  
ATOM    527  CA  GLN A  64      54.567  58.874  43.138  1.00  0.71      0    C  
ATOM    528  C   GLN A  64      53.274  58.279  43.707  1.00  0.71      0    C  
ATOM    529  O   GLN A  64      52.364  57.875  42.987  1.00  0.71      0    O  
ATOM    530  CB  GLN A  64      54.832  58.434  41.677  1.00  0.71      0    C  
ATOM    531  CG  GLN A  64      55.933  59.319  41.040  1.00  0.71      0    C  
ATOM    532  CD  GLN A  64      56.309  58.914  39.615  1.00  0.71      0    C  
ATOM    533  NE2 GLN A  64      57.152  59.761  38.977  0.00 99.00      0    N  
ATOM    534  OE1 GLN A  64      55.923  57.880  39.073  0.00 99.00      0    O  
ATOM    535  H   GLN A  64      56.313  57.733  43.881  0.00 99.00      0    H  
ATOM    536  HA  GLN A  64      54.440  59.882  43.085  0.00 99.00      0    H  
ATOM    537  HB2 GLN A  64      55.151  57.506  41.676  0.00 99.00      0    H  
ATOM    538  HB3 GLN A  64      54.009  58.551  41.154  0.00 99.00      0    H  
ATOM    539  HG2 GLN A  64      55.603  60.264  41.028  0.00 99.00      0    H  
ATOM    540  HG3 GLN A  64      56.750  59.261  41.616  0.00 99.00      0    H  
ATOM    541 HE21 GLN A  64      57.455  59.550  38.035  0.00 99.00      0    H  
ATOM    542 HE22 GLN A  64      57.459  60.590  39.462  0.00 99.00      0    H  
ATOM    543  N   THR A  65      53.137  58.231  45.048  1.00  0.74      0    N  
ATOM    544  CA  THR A  65      51.931  57.725  45.710  1.00  0.74      0    C  
ATOM    545  C   THR A  65      50.925  58.842  45.953  1.00  0.74      0    C  
ATOM    546  O   THR A  65      51.272  60.018  45.986  1.00  0.74      0    O  
ATOM    547  CB  THR A  65      52.179  56.956  47.020  1.00  0.74      0    C  
ATOM    548  CG2 THR A  65      53.314  55.938  46.854  1.00  0.74      0    C  
ATOM    549  OG1 THR A  65      52.571  57.785  48.104  1.00  0.74      0    O  
ATOM    550  H   THR A  65      53.968  58.587  45.570  0.00 99.00      0    H  
ATOM    551  HA  THR A  65      51.505  57.037  45.109  0.00 99.00      0    H  
ATOM    552  HB  THR A  65      51.300  56.472  47.287  0.00 99.00      0    H  
ATOM    553  HG1 THR A  65      52.211  57.427  48.974  0.00 99.00      0    H  
ATOM    554 HG21 THR A  65      52.932  55.014  46.821  0.00 99.00      0    H  
ATOM    555 HG22 THR A  65      53.808  56.124  46.004  0.00 99.00      0    H  
ATOM    556 HG23 THR A  65      53.944  56.011  47.628  0.00 99.00      0    H  
ATOM    557  N   VAL A  66      49.631  58.515  46.161  1.00  0.79      0    N  
ATOM    558  CA  VAL A  66      48.545  59.475  46.379  1.00  0.79      0    C  
ATOM    559  C   VAL A  66      48.759  60.469  47.517  1.00  0.79      0    C  
ATOM    560  O   VAL A  66      48.404  61.640  47.410  1.00  0.79      0    O  
ATOM    561  CB  VAL A  66      47.206  58.773  46.568  1.00  0.79      0    C  
ATOM    562  CG1 VAL A  66      46.806  58.116  45.237  1.00  0.79      0    C  
ATOM    563  CG2 VAL A  66      47.268  57.731  47.697  1.00  0.79      0    C  
ATOM    564  H   VAL A  66      49.467  57.470  46.152  0.00 99.00      0    H  
ATOM    565  HA  VAL A  66      48.429  60.013  45.514  0.00 99.00      0    H  
ATOM    566  HB  VAL A  66      46.519  59.457  46.760  0.00 99.00      0    H  
ATOM    567 HG11 VAL A  66      47.374  57.310  45.088  0.00 99.00      0    H  
ATOM    568 HG12 VAL A  66      45.845  57.851  45.280  0.00 99.00      0    H  
ATOM    569 HG13 VAL A  66      46.944  58.769  44.496  0.00 99.00      0    H  
ATOM    570 HG21 VAL A  66      46.364  57.325  47.811  0.00 99.00      0    H  
ATOM    571 HG22 VAL A  66      47.931  57.028  47.450  0.00 99.00      0    H  
ATOM    572 HG23 VAL A  66      47.548  58.185  48.539  0.00 99.00      0    H  
ATOM    573  N   ASN A  67      49.417  60.050  48.617  1.00  0.77      0    N  
ATOM    574  CA  ASN A  67      49.834  60.922  49.698  1.00  0.77      0    C  
ATOM    575  C   ASN A  67      50.785  62.013  49.191  1.00  0.77      0    C  
ATOM    576  O   ASN A  67      50.639  63.190  49.503  1.00  0.77      0    O  
ATOM    577  CB  ASN A  67      50.549  60.099  50.813  1.00  0.77      0    C  
ATOM    578  CG  ASN A  67      49.676  58.998  51.434  1.00  0.77      0    C  
ATOM    579  ND2 ASN A  67      49.049  58.188  50.548  1.00  0.77      0    N  
ATOM    580  OD1 ASN A  67      49.480  58.852  52.646  1.00  0.77      0    O  
ATOM    581  H   ASN A  67      49.601  59.011  48.614  0.00 99.00      0    H  
ATOM    582  HA  ASN A  67      49.014  61.393  50.043  0.00 99.00      0    H  
ATOM    583  HB2 ASN A  67      51.356  59.674  50.410  0.00 99.00      0    H  
ATOM    584  HB3 ASN A  67      50.821  60.732  51.534  0.00 99.00      0    H  
ATOM    585 HD21 ASN A  67      49.180  58.330  49.574  0.00 99.00      0    H  
ATOM    586 HD22 ASN A  67      48.464  57.457  50.885  0.00 99.00      0    H  
ATOM    587  N   ASN A  68      51.745  61.649  48.320  1.00  0.77      0    N  
ATOM    588  CA  ASN A  68      52.650  62.591  47.694  1.00  0.77      0    C  
ATOM    589  C   ASN A  68      51.982  63.451  46.623  1.00  0.77      0    C  
ATOM    590  O   ASN A  68      52.402  64.575  46.395  1.00  0.77      0    O  
ATOM    591  CB  ASN A  68      53.870  61.864  47.103  1.00  0.77      0    C  
ATOM    592  CG  ASN A  68      54.640  61.175  48.220  1.00  0.77      0    C  
ATOM    593  ND2 ASN A  68      54.671  59.823  48.245  0.00 99.00      0    N  
ATOM    594  OD1 ASN A  68      55.209  61.841  49.084  0.00 99.00      0    O  
ATOM    595  H   ASN A  68      51.772  60.615  48.140  0.00 99.00      0    H  
ATOM    596  HA  ASN A  68      52.974  63.226  48.417  0.00 99.00      0    H  
ATOM    597  HB2 ASN A  68      53.551  61.184  46.471  0.00 99.00      0    H  
ATOM    598  HB3 ASN A  68      54.454  62.530  46.679  0.00 99.00      0    H  
ATOM    599 HD21 ASN A  68      54.180  59.342  47.509  0.00 99.00      0    H  
ATOM    600 HD22 ASN A  68      55.152  59.347  48.950  0.00 99.00      0    H  
ATOM    601  N   TYR A  69      50.882  63.004  45.976  1.00  0.78      0    N  
ATOM    602  CA  TYR A  69      50.061  63.865  45.118  1.00  0.78      0    C  
ATOM    603  C   TYR A  69      49.428  65.015  45.903  1.00  0.78      0    C  
ATOM    604  O   TYR A  69      49.416  66.169  45.471  1.00  0.78      0    O  
ATOM    605  CB  TYR A  69      48.900  63.096  44.414  1.00  0.78      0    C  
ATOM    606  CG  TYR A  69      49.309  62.459  43.110  1.00  0.78      0    C  
ATOM    607  CD1 TYR A  69      50.306  61.471  43.043  1.00  0.78      0    C  
ATOM    608  CD2 TYR A  69      48.640  62.821  41.927  1.00  0.78      0    C  
ATOM    609  CE1 TYR A  69      50.625  60.854  41.825  1.00  0.78      0    C  
ATOM    610  CE2 TYR A  69      48.961  62.212  40.706  1.00  0.78      0    C  
ATOM    611  CZ  TYR A  69      49.953  61.227  40.658  1.00  0.78      0    C  
ATOM    612  OH  TYR A  69      50.256  60.590  39.439  1.00  0.78      0    O  
ATOM    613  H   TYR A  69      50.674  61.997  46.143  0.00 99.00      0    H  
ATOM    614  HA  TYR A  69      50.658  64.262  44.408  0.00 99.00      0    H  
ATOM    615  HB2 TYR A  69      48.592  62.387  45.036  0.00 99.00      0    H  
ATOM    616  HB3 TYR A  69      48.174  63.749  44.238  0.00 99.00      0    H  
ATOM    617  HD1 TYR A  69      50.793  61.205  43.869  0.00 99.00      0    H  
ATOM    618  HD2 TYR A  69      47.932  63.515  41.958  0.00 99.00      0    H  
ATOM    619  HE1 TYR A  69      51.331  60.148  41.793  0.00 99.00      0    H  
ATOM    620  HE2 TYR A  69      48.484  62.480  39.873  0.00 99.00      0    H  
ATOM    621  HH  TYR A  69      49.589  59.869  39.290  0.00 99.00      0    H  
ATOM    622  N   PHE A  70      48.901  64.727  47.108  1.00  0.81      0    N  
ATOM    623  CA  PHE A  70      48.378  65.745  48.002  1.00  0.81      0    C  
ATOM    624  C   PHE A  70      49.456  66.694  48.515  1.00  0.81      0    C  
ATOM    625  O   PHE A  70      49.288  67.912  48.466  1.00  0.81      0    O  
ATOM    626  CB  PHE A  70      47.629  65.106  49.198  1.00  0.81      0    C  
ATOM    627  CG  PHE A  70      46.466  64.228  48.793  1.00  0.81      0    C  
ATOM    628  CD1 PHE A  70      46.149  63.107  49.579  1.00  0.81      0    C  
ATOM    629  CD2 PHE A  70      45.652  64.515  47.681  1.00  0.81      0    C  
ATOM    630  CE1 PHE A  70      45.069  62.278  49.248  1.00  0.81      0    C  
ATOM    631  CE2 PHE A  70      44.573  63.689  47.343  1.00  0.81      0    C  
ATOM    632  CZ  PHE A  70      44.283  62.567  48.127  1.00  0.81      0    C  
ATOM    633  H   PHE A  70      48.905  63.707  47.335  0.00 99.00      0    H  
ATOM    634  HA  PHE A  70      47.729  66.308  47.464  0.00 99.00      0    H  
ATOM    635  HB2 PHE A  70      48.277  64.549  49.690  0.00 99.00      0    H  
ATOM    636  HB3 PHE A  70      47.279  65.840  49.755  0.00 99.00      0    H  
ATOM    637  HD1 PHE A  70      46.695  62.898  50.381  0.00 99.00      0    H  
ATOM    638  HD2 PHE A  70      45.849  65.321  47.127  0.00 99.00      0    H  
ATOM    639  HE1 PHE A  70      44.866  61.478  49.819  0.00 99.00      0    H  
ATOM    640  HE2 PHE A  70      44.011  63.907  46.535  0.00 99.00      0    H  
ATOM    641  HZ  PHE A  70      43.519  61.973  47.891  0.00 99.00      0    H  
ATOM    642  N   LEU A  71      50.619  66.154  48.937  1.00  0.80      0    N  
ATOM    643  CA  LEU A  71      51.802  66.918  49.309  1.00  0.80      0    C  
ATOM    644  C   LEU A  71      52.386  67.747  48.163  1.00  0.80      0    C  
ATOM    645  O   LEU A  71      52.827  68.870  48.374  1.00  0.80      0    O  
ATOM    646  CB  LEU A  71      52.888  66.012  49.945  1.00  0.80      0    C  
ATOM    647  CG  LEU A  71      52.454  65.305  51.251  1.00  0.80      0    C  
ATOM    648  CD1 LEU A  71      53.566  64.370  51.753  1.00  0.80      0    C  
ATOM    649  CD2 LEU A  71      52.037  66.293  52.347  1.00  0.80      0    C  
ATOM    650  H   LEU A  71      50.589  65.097  48.973  0.00 99.00      0    H  
ATOM    651  HA  LEU A  71      51.551  67.555  50.062  0.00 99.00      0    H  
ATOM    652  HB2 LEU A  71      53.114  65.310  49.291  0.00 99.00      0    H  
ATOM    653  HB3 LEU A  71      53.665  66.578  50.160  0.00 99.00      0    H  
ATOM    654  HG  LEU A  71      51.633  64.772  51.069  0.00 99.00      0    H  
ATOM    655 HD11 LEU A  71      54.389  64.906  51.929  0.00 99.00      0    H  
ATOM    656 HD12 LEU A  71      53.265  63.926  52.594  0.00 99.00      0    H  
ATOM    657 HD13 LEU A  71      53.754  63.682  51.055  0.00 99.00      0    H  
ATOM    658 HD21 LEU A  71      51.267  66.839  52.021  0.00 99.00      0    H  
ATOM    659 HD22 LEU A  71      51.768  65.784  53.163  0.00 99.00      0    H  
ATOM    660 HD23 LEU A  71      52.808  66.891  52.561  0.00 99.00      0    H  
ATOM    661  N   PHE A  72      52.373  67.251  46.906  1.00  0.80      0    N  
ATOM    662  CA  PHE A  72      52.716  68.011  45.710  1.00  0.80      0    C  
ATOM    663  C   PHE A  72      51.818  69.236  45.509  1.00  0.80      0    C  
ATOM    664  O   PHE A  72      52.294  70.339  45.265  1.00  0.80      0    O  
ATOM    665  CB  PHE A  72      52.642  67.071  44.464  1.00  0.80      0    C  
ATOM    666  CG  PHE A  72      53.148  67.725  43.206  1.00  0.80      0    C  
ATOM    667  CD1 PHE A  72      54.507  67.658  42.864  1.00  0.80      0    C  
ATOM    668  CD2 PHE A  72      52.273  68.453  42.382  1.00  0.80      0    C  
ATOM    669  CE1 PHE A  72      54.992  68.339  41.740  1.00  0.80      0    C  
ATOM    670  CE2 PHE A  72      52.756  69.146  41.266  1.00  0.80      0    C  
ATOM    671  CZ  PHE A  72      54.119  69.098  40.951  1.00  0.80      0    C  
ATOM    672  H   PHE A  72      52.083  66.235  46.871  0.00 99.00      0    H  
ATOM    673  HA  PHE A  72      53.656  68.362  45.841  0.00 99.00      0    H  
ATOM    674  HB2 PHE A  72      53.203  66.290  44.658  0.00 99.00      0    H  
ATOM    675  HB3 PHE A  72      51.698  66.835  44.336  0.00 99.00      0    H  
ATOM    676  HD1 PHE A  72      55.131  67.125  43.418  0.00 99.00      0    H  
ATOM    677  HD2 PHE A  72      51.302  68.474  42.595  0.00 99.00      0    H  
ATOM    678  HE1 PHE A  72      55.966  68.280  41.507  0.00 99.00      0    H  
ATOM    679  HE2 PHE A  72      52.119  69.679  40.694  0.00 99.00      0    H  
ATOM    680  HZ  PHE A  72      54.471  69.601  40.167  0.00 99.00      0    H  
ATOM    681  N   SER A  73      50.486  69.082  45.658  1.00  0.83      0    N  
ATOM    682  CA  SER A  73      49.526  70.187  45.604  1.00  0.83      0    C  
ATOM    683  C   SER A  73      49.741  71.218  46.708  1.00  0.83      0    C  
ATOM    684  O   SER A  73      49.714  72.425  46.472  1.00  0.83      0    O  
ATOM    685  CB  SER A  73      48.075  69.637  45.669  1.00  0.83      0    C  
ATOM    686  OG  SER A  73      47.082  70.660  45.576  1.00  0.83      0    O  
ATOM    687  H   SER A  73      50.197  68.085  45.818  0.00 99.00      0    H  
ATOM    688  HA  SER A  73      49.644  70.657  44.713  0.00 99.00      0    H  
ATOM    689  HB2 SER A  73      47.949  68.994  44.913  0.00 99.00      0    H  
ATOM    690  HB3 SER A  73      47.962  69.154  46.538  0.00 99.00      0    H  
ATOM    691  HG  SER A  73      46.180  70.237  45.528  0.00 99.00      0    H  
ATOM    692  N   LEU A  74      50.016  70.754  47.944  1.00  0.81      0    N  
ATOM    693  CA  LEU A  74      50.397  71.611  49.053  1.00  0.81      0    C  
ATOM    694  C   LEU A  74      51.710  72.368  48.815  1.00  0.81      0    C  
ATOM    695  O   LEU A  74      51.757  73.590  48.917  1.00  0.81      0    O  
ATOM    696  CB  LEU A  74      50.482  70.744  50.333  1.00  0.81      0    C  
ATOM    697  CG  LEU A  74      50.620  71.521  51.658  1.00  0.81      0    C  
ATOM    698  CD1 LEU A  74      49.435  72.469  51.908  1.00  0.81      0    C  
ATOM    699  CD2 LEU A  74      50.766  70.542  52.834  1.00  0.81      0    C  
ATOM    700  H   LEU A  74      49.928  69.712  48.026  0.00 99.00      0    H  
ATOM    701  HA  LEU A  74      49.663  72.298  49.200  0.00 99.00      0    H  
ATOM    702  HB2 LEU A  74      49.650  70.208  50.389  0.00 99.00      0    H  
ATOM    703  HB3 LEU A  74      51.276  70.159  50.248  0.00 99.00      0    H  
ATOM    704  HG  LEU A  74      51.469  72.057  51.631  0.00 99.00      0    H  
ATOM    705 HD11 LEU A  74      48.593  71.936  51.946  0.00 99.00      0    H  
ATOM    706 HD12 LEU A  74      49.574  72.944  52.774  0.00 99.00      0    H  
ATOM    707 HD13 LEU A  74      49.384  73.131  51.163  0.00 99.00      0    H  
ATOM    708 HD21 LEU A  74      51.580  69.982  52.694  0.00 99.00      0    H  
ATOM    709 HD22 LEU A  74      50.854  71.061  53.682  0.00 99.00      0    H  
ATOM    710 HD23 LEU A  74      49.957  69.959  52.876  0.00 99.00      0    H  
ATOM    711  N   ALA A  75      52.774  71.669  48.357  1.00  0.83      0    N  
ATOM    712  CA  ALA A  75      54.053  72.241  47.966  1.00  0.83      0    C  
ATOM    713  C   ALA A  75      53.951  73.275  46.848  1.00  0.83      0    C  
ATOM    714  O   ALA A  75      54.610  74.313  46.870  1.00  0.83      0    O  
ATOM    715  CB  ALA A  75      55.000  71.113  47.503  1.00  0.83      0    C  
ATOM    716  H   ALA A  75      52.579  70.626  48.309  0.00 99.00      0    H  
ATOM    717  HA  ALA A  75      54.471  72.691  48.780  0.00 99.00      0    H  
ATOM    718  HB1 ALA A  75      54.757  70.847  46.574  0.00 99.00      0    H  
ATOM    719  HB2 ALA A  75      55.938  71.448  47.527  0.00 99.00      0    H  
ATOM    720  HB3 ALA A  75      54.900  70.335  48.117  0.00 99.00      0    H  
ATOM    721  N   CYS A  76      53.084  73.035  45.840  1.00  0.83      0    N  
ATOM    722  CA  CYS A  76      52.737  74.026  44.833  1.00  0.83      0    C  
ATOM    723  C   CYS A  76      52.107  75.288  45.418  1.00  0.83      0    C  
ATOM    724  O   CYS A  76      52.508  76.393  45.063  1.00  0.83      0    O  
ATOM    725  CB  CYS A  76      51.759  73.455  43.768  1.00  0.83      0    C  
ATOM    726  SG  CYS A  76      52.563  72.325  42.592  1.00  0.83      0    S  
ATOM    727  H   CYS A  76      52.687  72.066  45.855  0.00 99.00      0    H  
ATOM    728  HA  CYS A  76      53.588  74.299  44.349  0.00 99.00      0    H  
ATOM    729  HB2 CYS A  76      51.049  72.959  44.245  0.00 99.00      0    H  
ATOM    730  HB3 CYS A  76      51.384  74.219  43.263  0.00 99.00      0    H  
ATOM    731  HG  CYS A  76      53.544  72.307  42.774  0.00 99.00      0    H  
ATOM    732  N   ALA A  77      51.146  75.180  46.363  1.00  0.84      0    N  
ATOM    733  CA  ALA A  77      50.576  76.332  47.049  1.00  0.84      0    C  
ATOM    734  C   ALA A  77      51.607  77.117  47.853  1.00  0.84      0    C  
ATOM    735  O   ALA A  77      51.717  78.339  47.734  1.00  0.84      0    O  
ATOM    736  CB  ALA A  77      49.445  75.870  47.993  1.00  0.84      0    C  
ATOM    737  H   ALA A  77      50.854  74.195  46.551  0.00 99.00      0    H  
ATOM    738  HA  ALA A  77      50.169  76.954  46.356  0.00 99.00      0    H  
ATOM    739  HB1 ALA A  77      49.810  75.782  48.916  0.00 99.00      0    H  
ATOM    740  HB2 ALA A  77      48.715  76.548  47.979  0.00 99.00      0    H  
ATOM    741  HB3 ALA A  77      49.100  74.991  47.678  0.00 99.00      0    H  
ATOM    742  N   ASP A  78      52.445  76.405  48.627  1.00  0.79      0    N  
ATOM    743  CA  ASP A  78      53.546  76.961  49.384  1.00  0.79      0    C  
ATOM    744  C   ASP A  78      54.589  77.662  48.500  1.00  0.79      0    C  
ATOM    745  O   ASP A  78      55.038  78.768  48.804  1.00  0.79      0    O  
ATOM    746  CB  ASP A  78      54.189  75.863  50.268  1.00  0.79      0    C  
ATOM    747  CG  ASP A  78      53.175  75.272  51.233  1.00  0.79      0    C  
ATOM    748  OD1 ASP A  78      53.383  74.119  51.677  1.00  0.79      0    O  
ATOM    749  OD2 ASP A  78      52.209  75.990  51.600  1.00  0.79      0    O1-
ATOM    750  H   ASP A  78      52.215  75.369  48.630  0.00 99.00      0    H  
ATOM    751  HA  ASP A  78      53.166  77.672  50.000  0.00 99.00      0    H  
ATOM    752  HB2 ASP A  78      54.518  75.153  49.670  0.00 99.00      0    H  
ATOM    753  HB3 ASP A  78      54.918  76.280  50.781  0.00 99.00      0    H  
ATOM    754  HD2 ASP A  78      51.569  75.608  52.235  0.00 99.00      0    H  
ATOM    755  N   LEU A  79      54.950  77.074  47.335  1.00  0.80      0    N  
ATOM    756  CA  LEU A  79      55.787  77.704  46.319  1.00  0.80      0    C  
ATOM    757  C   LEU A  79      55.208  78.995  45.733  1.00  0.80      0    C  
ATOM    758  O   LEU A  79      55.919  79.991  45.595  1.00  0.80      0    O  
ATOM    759  CB  LEU A  79      56.102  76.723  45.154  1.00  0.80      0    C  
ATOM    760  CG  LEU A  79      57.103  77.246  44.092  1.00  0.80      0    C  
ATOM    761  CD1 LEU A  79      58.436  77.694  44.708  1.00  0.80      0    C  
ATOM    762  CD2 LEU A  79      57.368  76.193  43.008  1.00  0.80      0    C  
ATOM    763  H   LEU A  79      54.561  76.100  47.230  0.00 99.00      0    H  
ATOM    764  HA  LEU A  79      56.690  77.926  46.739  0.00 99.00      0    H  
ATOM    765  HB2 LEU A  79      56.493  75.905  45.549  0.00 99.00      0    H  
ATOM    766  HB3 LEU A  79      55.253  76.528  44.688  0.00 99.00      0    H  
ATOM    767  HG  LEU A  79      56.682  78.022  43.613  0.00 99.00      0    H  
ATOM    768 HD11 LEU A  79      58.858  76.919  45.176  0.00 99.00      0    H  
ATOM    769 HD12 LEU A  79      59.039  78.020  43.982  0.00 99.00      0    H  
ATOM    770 HD13 LEU A  79      58.265  78.430  45.360  0.00 99.00      0    H  
ATOM    771 HD21 LEU A  79      56.508  75.967  42.553  0.00 99.00      0    H  
ATOM    772 HD22 LEU A  79      58.015  76.562  42.343  0.00 99.00      0    H  
ATOM    773 HD23 LEU A  79      57.751  75.374  43.432  0.00 99.00      0    H  
ATOM    774  N   ILE A  80      53.892  79.039  45.415  1.00  0.81      0    N  
ATOM    775  CA  ILE A  80      53.208  80.255  44.966  1.00  0.81      0    C  
ATOM    776  C   ILE A  80      53.277  81.364  46.030  1.00  0.81      0    C  
ATOM    777  O   ILE A  80      53.625  82.508  45.736  1.00  0.81      0    O  
ATOM    778  CB  ILE A  80      51.754  79.967  44.546  1.00  0.81      0    C  
ATOM    779  CG1 ILE A  80      51.693  79.011  43.326  1.00  0.81      0    C  
ATOM    780  CG2 ILE A  80      51.002  81.273  44.207  1.00  0.81      0    C  
ATOM    781  CD1 ILE A  80      50.274  78.527  42.982  1.00  0.81      0    C  
ATOM    782  H   ILE A  80      53.407  78.117  45.521  0.00 99.00      0    H  
ATOM    783  HA  ILE A  80      53.723  80.592  44.172  0.00 99.00      0    H  
ATOM    784  HB  ILE A  80      51.294  79.514  45.305  0.00 99.00      0    H  
ATOM    785 HG12 ILE A  80      52.068  79.487  42.537  0.00 99.00      0    H  
ATOM    786 HG13 ILE A  80      52.256  78.216  43.528  0.00 99.00      0    H  
ATOM    787 HG21 ILE A  80      50.055  81.054  43.996  0.00 99.00      0    H  
ATOM    788 HG22 ILE A  80      51.044  81.882  44.992  0.00 99.00      0    H  
ATOM    789 HG23 ILE A  80      51.436  81.700  43.421  0.00 99.00      0    H  
ATOM    790 HD11 ILE A  80      49.709  79.319  42.773  0.00 99.00      0    H  
ATOM    791 HD12 ILE A  80      50.326  77.923  42.193  0.00 99.00      0    H  
ATOM    792 HD13 ILE A  80      49.905  78.038  43.766  0.00 99.00      0    H  
ATOM    793  N   ILE A  81      53.028  81.037  47.317  1.00  0.80      0    N  
ATOM    794  CA  ILE A  81      53.192  81.962  48.442  1.00  0.80      0    C  
ATOM    795  C   ILE A  81      54.622  82.465  48.616  1.00  0.80      0    C  
ATOM    796  O   ILE A  81      54.856  83.656  48.835  1.00  0.80      0    O  
ATOM    797  CB  ILE A  81      52.708  81.322  49.746  1.00  0.80      0    C  
ATOM    798  CG1 ILE A  81      51.187  81.034  49.698  1.00  0.80      0    C  
ATOM    799  CG2 ILE A  81      53.068  82.180  50.983  1.00  0.80      0    C  
ATOM    800  CD1 ILE A  81      50.295  82.262  49.476  1.00  0.80      0    C  
ATOM    801  H   ILE A  81      52.702  80.046  47.438  0.00 99.00      0    H  
ATOM    802  HA  ILE A  81      52.625  82.773  48.223  0.00 99.00      0    H  
ATOM    803  HB  ILE A  81      53.173  80.448  49.860  0.00 99.00      0    H  
ATOM    804 HG12 ILE A  81      51.017  80.378  48.962  0.00 99.00      0    H  
ATOM    805 HG13 ILE A  81      50.926  80.607  50.566  0.00 99.00      0    H  
ATOM    806 HG21 ILE A  81      52.804  81.685  51.804  0.00 99.00      0    H  
ATOM    807 HG22 ILE A  81      54.048  82.346  50.984  0.00 99.00      0    H  
ATOM    808 HG23 ILE A  81      52.575  83.042  50.930  0.00 99.00      0    H  
ATOM    809 HD11 ILE A  81      50.538  82.682  48.606  0.00 99.00      0    H  
ATOM    810 HD12 ILE A  81      49.344  81.969  49.462  0.00 99.00      0    H  
ATOM    811 HD13 ILE A  81      50.444  82.906  50.221  0.00 99.00      0    H  
ATOM    812  N   GLY A  82      55.629  81.572  48.496  1.00  0.83      0    N  
ATOM    813  CA  GLY A  82      57.035  81.957  48.582  1.00  0.83      0    C  
ATOM    814  C   GLY A  82      57.506  82.882  47.487  1.00  0.83      0    C  
ATOM    815  O   GLY A  82      58.232  83.832  47.756  1.00  0.83      0    O  
ATOM    816  H   GLY A  82      55.308  80.594  48.338  0.00 99.00      0    H  
ATOM    817  HA2 GLY A  82      57.200  82.398  49.492  0.00 99.00      0    H  
ATOM    818  HA3 GLY A  82      57.609  81.108  48.579  0.00 99.00      0    H  
ATOM    819  N   ALA A  83      57.092  82.630  46.230  1.00  0.82      0    N  
ATOM    820  CA  ALA A  83      57.438  83.457  45.087  1.00  0.82      0    C  
ATOM    821  C   ALA A  83      56.734  84.813  45.003  1.00  0.82      0    C  
ATOM    822  O   ALA A  83      57.350  85.829  44.687  1.00  0.82      0    O  
ATOM    823  CB  ALA A  83      57.162  82.667  43.789  1.00  0.82      0    C  
ATOM    824  H   ALA A  83      56.490  81.771  46.156  0.00 99.00      0    H  
ATOM    825  HA  ALA A  83      58.452  83.628  45.103  0.00 99.00      0    H  
ATOM    826  HB1 ALA A  83      57.800  81.904  43.733  0.00 99.00      0    H  
ATOM    827  HB2 ALA A  83      56.226  82.328  43.810  0.00 99.00      0    H  
ATOM    828  HB3 ALA A  83      57.287  83.274  43.009  0.00 99.00      0    H  
ATOM    829  N   PHE A  84      55.411  84.870  45.262  1.00  0.78      0    N  
ATOM    830  CA  PHE A  84      54.648  86.093  45.066  1.00  0.78      0    C  
ATOM    831  C   PHE A  84      54.385  86.800  46.385  1.00  0.78      0    C  
ATOM    832  O   PHE A  84      54.875  87.904  46.628  1.00  0.78      0    O  
ATOM    833  CB  PHE A  84      53.290  85.796  44.369  1.00  0.78      0    C  
ATOM    834  CG  PHE A  84      53.529  85.283  42.975  1.00  0.78      0    C  
ATOM    835  CD1 PHE A  84      53.927  86.157  41.950  1.00  0.78      0    C  
ATOM    836  CD2 PHE A  84      53.372  83.920  42.678  1.00  0.78      0    C  
ATOM    837  CE1 PHE A  84      54.154  85.678  40.652  1.00  0.78      0    C  
ATOM    838  CE2 PHE A  84      53.600  83.434  41.386  1.00  0.78      0    C  
ATOM    839  CZ  PHE A  84      53.985  84.316  40.370  1.00  0.78      0    C  
ATOM    840  H   PHE A  84      55.005  83.981  45.605  0.00 99.00      0    H  
ATOM    841  HA  PHE A  84      55.220  86.712  44.512  0.00 99.00      0    H  
ATOM    842  HB2 PHE A  84      52.845  85.104  44.883  0.00 99.00      0    H  
ATOM    843  HB3 PHE A  84      52.803  86.634  44.313  0.00 99.00      0    H  
ATOM    844  HD1 PHE A  84      54.050  87.120  42.142  0.00 99.00      0    H  
ATOM    845  HD2 PHE A  84      53.095  83.290  43.400  0.00 99.00      0    H  
ATOM    846  HE1 PHE A  84      54.435  86.315  39.931  0.00 99.00      0    H  
ATOM    847  HE2 PHE A  84      53.485  82.452  41.193  0.00 99.00      0    H  
ATOM    848  HZ  PHE A  84      54.140  83.980  39.445  0.00 99.00      0    H  
ATOM    849  N   SER A  85      53.588  86.175  47.273  1.00  0.80      0    N  
ATOM    850  CA  SER A  85      53.009  86.807  48.454  1.00  0.80      0    C  
ATOM    851  C   SER A  85      53.985  87.323  49.479  1.00  0.80      0    C  
ATOM    852  O   SER A  85      53.837  88.436  49.985  1.00  0.80      0    O  
ATOM    853  CB  SER A  85      51.976  85.905  49.162  1.00  0.80      0    C  
ATOM    854  OG  SER A  85      50.997  85.485  48.218  1.00  0.80      0    O  
ATOM    855  H   SER A  85      53.417  85.161  47.030  0.00 99.00      0    H  
ATOM    856  HA  SER A  85      52.441  87.602  48.128  0.00 99.00      0    H  
ATOM    857  HB2 SER A  85      52.442  85.114  49.522  0.00 99.00      0    H  
ATOM    858  HB3 SER A  85      51.538  86.427  49.874  0.00 99.00      0    H  
ATOM    859  HG  SER A  85      50.126  85.347  48.685  0.00 99.00      0    H  
ATOM    860  N   MET A  86      55.055  86.565  49.784  1.00  0.77      0    N  
ATOM    861  CA  MET A  86      56.128  87.060  50.628  1.00  0.77      0    C  
ATOM    862  C   MET A  86      56.838  88.290  50.081  1.00  0.77      0    C  
ATOM    863  O   MET A  86      57.010  89.285  50.781  1.00  0.77      0    O  
ATOM    864  CB  MET A  86      57.194  85.962  50.805  1.00  0.77      0    C  
ATOM    865  CG  MET A  86      56.788  84.885  51.815  1.00  0.77      0    C  
ATOM    866  SD  MET A  86      58.125  83.680  52.021  1.00  0.77      0    S  
ATOM    867  CE  MET A  86      57.677  83.114  53.672  1.00  0.77      0    C  
ATOM    868  H   MET A  86      55.036  85.615  49.366  0.00 99.00      0    H  
ATOM    869  HA  MET A  86      55.728  87.309  51.534  0.00 99.00      0    H  
ATOM    870  HB2 MET A  86      57.356  85.521  49.919  0.00 99.00      0    H  
ATOM    871  HB3 MET A  86      58.047  86.386  51.120  0.00 99.00      0    H  
ATOM    872  HG2 MET A  86      56.569  85.333  52.696  0.00 99.00      0    H  
ATOM    873  HG3 MET A  86      55.944  84.432  51.486  0.00 99.00      0    H  
ATOM    874  HE1 MET A  86      58.389  83.385  54.319  0.00 99.00      0    H  
ATOM    875  HE2 MET A  86      56.807  83.527  53.938  0.00 99.00      0    H  
ATOM    876  HE3 MET A  86      57.589  82.119  53.668  0.00 99.00      0    H  
ATOM    877  N   ASN A  87      57.245  88.280  48.799  1.00  0.75      0    N  
ATOM    878  CA  ASN A  87      57.898  89.422  48.188  1.00  0.75      0    C  
ATOM    879  C   ASN A  87      56.996  90.645  48.049  1.00  0.75      0    C  
ATOM    880  O   ASN A  87      57.400  91.747  48.406  1.00  0.75      0    O  
ATOM    881  CB  ASN A  87      58.538  89.020  46.841  1.00  0.75      0    C  
ATOM    882  CG  ASN A  87      59.652  88.029  47.158  1.00  0.75      0    C  
ATOM    883  ND2 ASN A  87      60.866  88.557  47.441  0.00 99.00      0    N  
ATOM    884  OD1 ASN A  87      59.450  86.821  47.230  0.00 99.00      0    O  
ATOM    885  H   ASN A  87      57.048  87.388  48.299  0.00 99.00      0    H  
ATOM    886  HA  ASN A  87      58.666  89.693  48.798  0.00 99.00      0    H  
ATOM    887  HB2 ASN A  87      57.865  88.577  46.300  0.00 99.00      0    H  
ATOM    888  HB3 ASN A  87      58.925  89.813  46.436  0.00 99.00      0    H  
ATOM    889 HD21 ASN A  87      60.971  89.549  47.435  0.00 99.00      0    H  
ATOM    890 HD22 ASN A  87      61.626  87.959  47.649  0.00 99.00      0    H  
ATOM    891  N   LEU A  88      55.737  90.490  47.598  1.00  0.78      0    N  
ATOM    892  CA  LEU A  88      54.763  91.574  47.528  1.00  0.78      0    C  
ATOM    893  C   LEU A  88      54.399  92.199  48.871  1.00  0.78      0    C  
ATOM    894  O   LEU A  88      54.285  93.421  48.986  1.00  0.78      0    O  
ATOM    895  CB  LEU A  88      53.479  91.108  46.807  1.00  0.78      0    C  
ATOM    896  CG  LEU A  88      53.662  90.853  45.297  1.00  0.78      0    C  
ATOM    897  CD1 LEU A  88      52.371  90.265  44.717  1.00  0.78      0    C  
ATOM    898  CD2 LEU A  88      54.061  92.122  44.529  1.00  0.78      0    C  
ATOM    899  H   LEU A  88      55.520  89.507  47.299  0.00 99.00      0    H  
ATOM    900  HA  LEU A  88      55.146  92.310  46.929  0.00 99.00      0    H  
ATOM    901  HB2 LEU A  88      53.193  90.259  47.217  0.00 99.00      0    H  
ATOM    902  HB3 LEU A  88      52.802  91.815  46.908  0.00 99.00      0    H  
ATOM    903  HG  LEU A  88      54.406  90.208  45.168  0.00 99.00      0    H  
ATOM    904 HD11 LEU A  88      51.623  90.911  44.859  0.00 99.00      0    H  
ATOM    905 HD12 LEU A  88      52.494  90.102  43.740  0.00 99.00      0    H  
ATOM    906 HD13 LEU A  88      52.165  89.404  45.179  0.00 99.00      0    H  
ATOM    907 HD21 LEU A  88      54.925  92.466  44.892  0.00 99.00      0    H  
ATOM    908 HD22 LEU A  88      54.165  91.900  43.561  0.00 99.00      0    H  
ATOM    909 HD23 LEU A  88      53.348  92.811  44.643  0.00 99.00      0    H  
ATOM    910  N   TYR A  89      54.315  91.371  49.927  1.00  0.75      0    N  
ATOM    911  CA  TYR A  89      54.125  91.835  51.309  1.00  0.75      0    C  
ATOM    912  C   TYR A  89      55.316  92.690  51.778  1.00  0.75      0    C  
ATOM    913  O   TYR A  89      55.115  93.802  52.267  1.00  0.75      0    O  
ATOM    914  CB  TYR A  89      53.835  90.641  52.254  1.00  0.75      0    C  
ATOM    915  CG  TYR A  89      53.323  91.039  53.628  1.00  0.75      0    C  
ATOM    916  CD1 TYR A  89      51.935  91.098  53.875  1.00  0.75      0    C  
ATOM    917  CD2 TYR A  89      54.224  91.390  54.654  1.00  0.75      0    C  
ATOM    918  CE1 TYR A  89      51.459  91.606  55.099  1.00  0.75      0    C  
ATOM    919  CE2 TYR A  89      53.744  91.889  55.879  1.00  0.75      0    C  
ATOM    920  CZ  TYR A  89      52.364  92.058  56.077  1.00  0.75      0    C  
ATOM    921  OH  TYR A  89      51.902  92.700  57.188  1.00  0.75      0    O  
ATOM    922  H   TYR A  89      54.370  90.366  49.787  0.00 99.00      0    H  
ATOM    923  HA  TYR A  89      53.258  92.497  51.324  0.00 99.00      0    H  
ATOM    924  HB2 TYR A  89      53.068  90.007  51.810  0.00 99.00      0    H  
ATOM    925  HB3 TYR A  89      54.716  90.006  52.361  0.00 99.00      0    H  
ATOM    926  HD1 TYR A  89      51.223  90.802  53.116  0.00 99.00      0    H  
ATOM    927  HD2 TYR A  89      55.289  91.321  54.490  0.00 99.00      0    H  
ATOM    928  HE1 TYR A  89      50.394  91.709  55.256  0.00 99.00      0    H  
ATOM    929  HE2 TYR A  89      54.440  92.187  56.648  0.00 99.00      0    H  
ATOM    930  HH  TYR A  89      52.564  93.095  57.773  0.00 99.00      0    H  
ATOM    931  N   THR A  90      56.532  92.184  51.532  1.00  0.74      0    N  
ATOM    932  CA  THR A  90      57.781  92.902  51.799  1.00  0.74      0    C  
ATOM    933  C   THR A  90      57.863  94.229  51.065  1.00  0.74      0    C  
ATOM    934  O   THR A  90      58.215  95.246  51.657  1.00  0.74      0    O  
ATOM    935  CB  THR A  90      59.012  92.091  51.419  1.00  0.74      0    C  
ATOM    936  CG2 THR A  90      60.319  92.814  51.755  1.00  0.74      0    C  
ATOM    937  OG1 THR A  90      59.043  90.893  52.167  1.00  0.74      0    O  
ATOM    938  H   THR A  90      56.505  91.218  51.128  0.00 99.00      0    H  
ATOM    939  HA  THR A  90      57.834  93.083  52.795  0.00 99.00      0    H  
ATOM    940  HB  THR A  90      58.957  91.850  50.424  0.00 99.00      0    H  
ATOM    941  HG1 THR A  90      58.382  90.224  51.802  0.00 99.00      0    H  
ATOM    942 HG21 THR A  90      61.065  92.149  51.811  0.00 99.00      0    H  
ATOM    943 HG22 THR A  90      60.525  93.484  51.041  0.00 99.00      0    H  
ATOM    944 HG23 THR A  90      60.226  93.284  52.634  0.00 99.00      0    H  
ATOM    945  N   VAL A  91      57.477  94.279  49.768  1.00  0.77      0    N  
ATOM    946  CA  VAL A  91      57.378  95.520  48.997  1.00  0.77      0    C  
ATOM    947  C   VAL A  91      56.410  96.517  49.629  1.00  0.77      0    C  
ATOM    948  O   VAL A  91      56.753  97.684  49.808  1.00  0.77      0    O  
ATOM    949  CB  VAL A  91      56.961  95.253  47.541  1.00  0.77      0    C  
ATOM    950  CG1 VAL A  91      56.646  96.552  46.764  1.00  0.77      0    C  
ATOM    951  CG2 VAL A  91      58.094  94.509  46.807  1.00  0.77      0    C  
ATOM    952  H   VAL A  91      57.254  93.337  49.365  0.00 99.00      0    H  
ATOM    953  HA  VAL A  91      58.294  95.947  48.975  0.00 99.00      0    H  
ATOM    954  HB  VAL A  91      56.113  94.721  47.553  0.00 99.00      0    H  
ATOM    955 HG11 VAL A  91      57.419  97.174  46.850  0.00 99.00      0    H  
ATOM    956 HG12 VAL A  91      56.494  96.325  45.806  0.00 99.00      0    H  
ATOM    957 HG13 VAL A  91      55.828  96.968  47.151  0.00 99.00      0    H  
ATOM    958 HG21 VAL A  91      58.630  94.001  47.476  0.00 99.00      0    H  
ATOM    959 HG22 VAL A  91      57.690  93.884  46.144  0.00 99.00      0    H  
ATOM    960 HG23 VAL A  91      58.669  95.178  46.343  0.00 99.00      0    H  
ATOM    961  N   TYR A  92      55.199  96.082  50.018  1.00  0.71      0    N  
ATOM    962  CA  TYR A  92      54.226  96.978  50.667  1.00  0.71      0    C  
ATOM    963  C   TYR A  92      54.779  97.555  51.986  1.00  0.71      0    C  
ATOM    964  O   TYR A  92      54.748  98.770  52.172  1.00  0.71      0    O  
ATOM    965  CB  TYR A  92      52.854  96.290  50.850  1.00  0.71      0    C  
ATOM    966  CG  TYR A  92      51.712  97.168  51.374  1.00  0.71      0    C  
ATOM    967  CD1 TYR A  92      51.690  97.595  52.721  1.00  0.71      0    C  
ATOM    968  CD2 TYR A  92      50.623  97.508  50.540  1.00  0.71      0    C  
ATOM    969  CE1 TYR A  92      50.618  98.358  53.217  1.00  0.71      0    C  
ATOM    970  CE2 TYR A  92      49.532  98.248  51.043  1.00  0.71      0    C  
ATOM    971  CZ  TYR A  92      49.529  98.671  52.386  1.00  0.71      0    C  
ATOM    972  OH  TYR A  92      48.477  99.364  52.909  1.00  0.71      0    O  
ATOM    973  H   TYR A  92      54.938  95.110  49.878  0.00 99.00      0    H  
ATOM    974  HA  TYR A  92      54.071  97.823  49.993  0.00 99.00      0    H  
ATOM    975  HB2 TYR A  92      52.543  95.863  49.897  0.00 99.00      0    H  
ATOM    976  HB3 TYR A  92      52.967  95.442  51.526  0.00 99.00      0    H  
ATOM    977  HD1 TYR A  92      52.479  97.320  53.403  0.00 99.00      0    H  
ATOM    978  HD2 TYR A  92      50.594  97.169  49.521  0.00 99.00      0    H  
ATOM    979  HE1 TYR A  92      50.612  98.666  54.252  0.00 99.00      0    H  
ATOM    980  HE2 TYR A  92      48.692  98.470  50.402  0.00 99.00      0    H  
ATOM    981  HH  TYR A  92      47.648  99.305  52.411  0.00 99.00      0    H  
ATOM    982  N   ILE A  93      55.318  96.688  52.855  1.00  0.70      0    N  
ATOM    983  CA  ILE A  93      55.866  97.070  54.159  1.00  0.70      0    C  
ATOM    984  C   ILE A  93      57.052  98.054  54.061  1.00  0.70      0    C  
ATOM    985  O   ILE A  93      57.058  99.068  54.755  1.00  0.70      0    O  
ATOM    986  CB  ILE A  93      56.262  95.807  54.987  1.00  0.70      0    C  
ATOM    987  CG1 ILE A  93      55.014  94.999  55.410  1.00  0.70      0    C  
ATOM    988  CG2 ILE A  93      57.181  96.046  56.209  1.00  0.70      0    C  
ATOM    989  CD1 ILE A  93      54.002  95.744  56.298  1.00  0.70      0    C  
ATOM    990  H   ILE A  93      55.326  95.698  52.624  0.00 99.00      0    H  
ATOM    991  HA  ILE A  93      55.078  97.607  54.689  0.00 99.00      0    H  
ATOM    992  HB  ILE A  93      56.826  95.154  54.318  0.00 99.00      0    H  
ATOM    993 HG12 ILE A  93      54.479  94.653  54.528  0.00 99.00      0    H  
ATOM    994 HG13 ILE A  93      55.345  94.096  55.918  0.00 99.00      0    H  
ATOM    995 HG21 ILE A  93      57.332  95.125  56.773  0.00 99.00      0    H  
ATOM    996 HG22 ILE A  93      58.173  96.390  55.915  0.00 99.00      0    H  
ATOM    997 HG23 ILE A  93      56.764  96.787  56.891  0.00 99.00      0    H  
ATOM    998 HD11 ILE A  93      53.314  96.337  55.695  0.00 99.00      0    H  
ATOM    999 HD12 ILE A  93      53.398  95.040  56.868  0.00 99.00      0    H  
ATOM   1000 HD13 ILE A  93      54.483  96.412  57.011  0.00 99.00      0    H  
ATOM   1001  N   ILE A  94      58.011  97.745  53.179  1.00  0.72      0    N  
ATOM   1002  CA  ILE A  94      59.173  98.596  52.928  1.00  0.72      0    C  
ATOM   1003  C   ILE A  94      58.826  99.945  52.304  1.00  0.72      0    C  
ATOM   1004  O   ILE A  94      59.384 100.978  52.671  1.00  0.72      0    O  
ATOM   1005  CB  ILE A  94      60.207  97.864  52.065  1.00  0.72      0    C  
ATOM   1006  CG1 ILE A  94      60.831  96.706  52.880  1.00  0.72      0    C  
ATOM   1007  CG2 ILE A  94      61.317  98.817  51.556  1.00  0.72      0    C  
ATOM   1008  CD1 ILE A  94      61.827  95.873  52.067  1.00  0.72      0    C  
ATOM   1009  H   ILE A  94      57.853  96.833  52.693  0.00 99.00      0    H  
ATOM   1010  HA  ILE A  94      59.579  98.794  53.837  0.00 99.00      0    H  
ATOM   1011  HB  ILE A  94      59.742  97.465  51.288  0.00 99.00      0    H  
ATOM   1012 HG12 ILE A  94      61.300  97.092  53.663  0.00 99.00      0    H  
ATOM   1013 HG13 ILE A  94      60.097  96.113  53.186  0.00 99.00      0    H  
ATOM   1014 HG21 ILE A  94      61.940  98.302  50.977  0.00 99.00      0    H  
ATOM   1015 HG22 ILE A  94      60.895  99.552  51.036  0.00 99.00      0    H  
ATOM   1016 HG23 ILE A  94      61.804  99.188  52.339  0.00 99.00      0    H  
ATOM   1017 HD11 ILE A  94      62.565  96.466  51.758  0.00 99.00      0    H  
ATOM   1018 HD12 ILE A  94      62.190  95.149  52.647  0.00 99.00      0    H  
ATOM   1019 HD13 ILE A  94      61.354  95.479  51.284  0.00 99.00      0    H  
ATOM   1020  N   LYS A  95      57.914  99.980  51.312  1.00  0.73      0    N  
ATOM   1021  CA  LYS A  95      57.536 101.223  50.657  1.00  0.73      0    C  
ATOM   1022  C   LYS A  95      56.521 102.044  51.442  1.00  0.73      0    C  
ATOM   1023  O   LYS A  95      56.473 103.265  51.317  1.00  0.73      0    O  
ATOM   1024  CB  LYS A  95      56.978 100.935  49.239  1.00  0.73      0    C  
ATOM   1025  CG  LYS A  95      57.991 100.278  48.279  1.00  0.73      0    C  
ATOM   1026  CD  LYS A  95      59.203 101.171  47.958  1.00  0.73      0    C  
ATOM   1027  CE  LYS A  95      60.146 100.555  46.921  1.00  0.73      0    C  
ATOM   1028  NZ  LYS A  95      61.292 101.460  46.672  1.00  0.73      0    N1+
ATOM   1029  H   LYS A  95      57.517  99.052  51.067  0.00 99.00      0    H  
ATOM   1030  HA  LYS A  95      58.373 101.789  50.522  0.00 99.00      0    H  
ATOM   1031  HB2 LYS A  95      56.199 100.323  49.333  0.00 99.00      0    H  
ATOM   1032  HB3 LYS A  95      56.690 101.800  48.841  0.00 99.00      0    H  
ATOM   1033  HG2 LYS A  95      58.323  99.426  48.696  0.00 99.00      0    H  
ATOM   1034  HG3 LYS A  95      57.521 100.054  47.420  0.00 99.00      0    H  
ATOM   1035  HD2 LYS A  95      58.868 102.043  47.604  0.00 99.00      0    H  
ATOM   1036  HD3 LYS A  95      59.716 101.324  48.801  0.00 99.00      0    H  
ATOM   1037  HE2 LYS A  95      60.477  99.683  47.270  0.00 99.00      0    H  
ATOM   1038  HE3 LYS A  95      59.640 100.414  46.074  0.00 99.00      0    H  
ATOM   1039  HZ1 LYS A  95      62.063 101.191  47.250  0.00 99.00      0    H  
ATOM   1040  HZ2 LYS A  95      61.562 101.402  45.710  0.00 99.00      0    H  
ATOM   1041  HZ3 LYS A  95      61.028 102.401  46.886  0.00 99.00      0    H  
ATOM   1042  N   GLY A  96      55.695 101.388  52.283  1.00  0.75      0    N  
ATOM   1043  CA  GLY A  96      54.704 102.031  53.143  1.00  0.75      0    C  
ATOM   1044  C   GLY A  96      53.366 102.190  52.483  1.00  0.75      0    C  
ATOM   1045  O   GLY A  96      52.414 102.696  53.073  1.00  0.75      0    O  
ATOM   1046  H   GLY A  96      55.834 100.341  52.262  0.00 99.00      0    H  
ATOM   1047  HA2 GLY A  96      54.604 101.482  53.995  0.00 99.00      0    H  
ATOM   1048  HA3 GLY A  96      55.058 102.943  53.426  0.00 99.00      0    H  
ATOM   1049  N   TYR A  97      53.262 101.742  51.227  1.00  0.71      0    N  
ATOM   1050  CA  TYR A  97      52.048 101.782  50.462  1.00  0.71      0    C  
ATOM   1051  C   TYR A  97      52.149 100.807  49.304  1.00  0.71      0    C  
ATOM   1052  O   TYR A  97      53.186 100.186  49.081  1.00  0.71      0    O  
ATOM   1053  CB  TYR A  97      51.658 103.214  50.005  1.00  0.71      0    C  
ATOM   1054  CG  TYR A  97      52.592 103.848  48.999  1.00  0.71      0    C  
ATOM   1055  CD1 TYR A  97      52.339 103.750  47.620  1.00  0.71      0    C  
ATOM   1056  CD2 TYR A  97      53.707 104.586  49.427  1.00  0.71      0    C  
ATOM   1057  CE1 TYR A  97      53.204 104.338  46.685  1.00  0.71      0    C  
ATOM   1058  CE2 TYR A  97      54.573 105.180  48.496  1.00  0.71      0    C  
ATOM   1059  CZ  TYR A  97      54.328 105.040  47.124  1.00  0.71      0    C  
ATOM   1060  OH  TYR A  97      55.210 105.613  46.186  1.00  0.71      0    O  
ATOM   1061  H   TYR A  97      54.170 101.353  50.851  0.00 99.00      0    H  
ATOM   1062  HA  TYR A  97      51.285 101.491  51.047  0.00 99.00      0    H  
ATOM   1063  HB2 TYR A  97      50.743 103.164  49.602  0.00 99.00      0    H  
ATOM   1064  HB3 TYR A  97      51.630 103.794  50.820  0.00 99.00      0    H  
ATOM   1065  HD1 TYR A  97      51.536 103.256  47.300  0.00 99.00      0    H  
ATOM   1066  HD2 TYR A  97      53.885 104.690  50.396  0.00 99.00      0    H  
ATOM   1067  HE1 TYR A  97      53.014 104.255  45.708  0.00 99.00      0    H  
ATOM   1068  HE2 TYR A  97      55.362 105.701  48.810  0.00 99.00      0    H  
ATOM   1069  HH  TYR A  97      54.679 106.174  45.562  0.00 99.00      0    H  
ATOM   1070  N   TRP A  98      51.053 100.610  48.548  1.00  0.72      0    N  
ATOM   1071  CA  TRP A  98      51.018  99.723  47.372  1.00  0.72      0    C  
ATOM   1072  C   TRP A  98      51.380 100.501  46.082  1.00  0.72      0    C  
ATOM   1073  O   TRP A  98      50.625 101.424  45.757  1.00  0.72      0    O  
ATOM   1074  CB  TRP A  98      49.607  99.126  47.220  1.00  0.72      0    C  
ATOM   1075  CG  TRP A  98      49.485  98.187  46.057  1.00  0.72      0    C  
ATOM   1076  CD1 TRP A  98      48.860  98.451  44.887  1.00  0.72      0    C  
ATOM   1077  CD2 TRP A  98      50.094  96.871  45.901  1.00  0.72      0    C  
ATOM   1078  CE2 TRP A  98      49.716  96.353  44.628  1.00  0.72      0    C  
ATOM   1079  CE3 TRP A  98      50.924  96.053  46.706  1.00  0.72      0    C  
ATOM   1080  NE1 TRP A  98      49.000  97.373  44.035  1.00  0.72      0    N  
ATOM   1081  CZ2 TRP A  98      50.071  95.060  44.219  1.00  0.72      0    C  
ATOM   1082  CZ3 TRP A  98      51.316  94.767  46.289  1.00  0.72      0    C  
ATOM   1083  CH2 TRP A  98      50.865  94.259  45.056  1.00  0.72      0    C  
ATOM   1084  H   TRP A  98      50.195 101.115  48.760  0.00 99.00      0    H  
ATOM   1085  HA  TRP A  98      51.683  98.877  47.539  0.00 99.00      0    H  
ATOM   1086  HB2 TRP A  98      49.334  98.573  48.116  0.00 99.00      0    H  
ATOM   1087  HB3 TRP A  98      48.858  99.911  47.113  0.00 99.00      0    H  
ATOM   1088  HD1 TRP A  98      48.316  99.364  44.682  0.00 99.00      0    H  
ATOM   1089  HE1 TRP A  98      48.519  97.316  43.131  0.00 99.00      0    H  
ATOM   1090  HE3 TRP A  98      51.268  96.414  47.661  0.00 99.00      0    H  
ATOM   1091  HZ2 TRP A  98      49.731  94.680  43.275  0.00 99.00      0    H  
ATOM   1092  HZ3 TRP A  98      51.946  94.161  46.925  0.00 99.00      0    H  
ATOM   1093  HH2 TRP A  98      51.130  93.259  44.747  0.00 99.00      0    H  
ATOM   1094  N   PRO A  99      52.496 100.164  45.375  1.00  0.77      0    N  
ATOM   1095  CA  PRO A  99      53.018 101.113  44.390  1.00  0.77      0    C  
ATOM   1096  C   PRO A  99      52.752 100.615  42.983  1.00  0.77      0    C  
ATOM   1097  O   PRO A  99      53.111 101.296  42.028  1.00  0.77      0    O  
ATOM   1098  CB  PRO A  99      54.527 101.103  44.694  1.00  0.77      0    C  
ATOM   1099  CG  PRO A  99      54.825  99.659  45.113  1.00  0.77      0    C  
ATOM   1100  CD  PRO A  99      53.551  99.253  45.856  1.00  0.77      0    C  
ATOM   1101  HA  PRO A  99      52.621 102.026  44.531  0.00 99.00      0    H  
ATOM   1102  HB2 PRO A  99      55.057 101.341  43.883  0.00 99.00      0    H  
ATOM   1103  HB3 PRO A  99      54.747 101.728  45.438  0.00 99.00      0    H  
ATOM   1104  HG2 PRO A  99      54.963  99.096  44.314  0.00 99.00      0    H  
ATOM   1105  HG3 PRO A  99      55.608  99.636  45.714  0.00 99.00      0    H  
ATOM   1106  HD2 PRO A  99      53.312  98.295  45.656  0.00 99.00      0    H  
ATOM   1107  HD3 PRO A  99      53.675  99.346  46.852  0.00 99.00      0    H  
ATOM   1108  N   LEU A 100      52.185  99.405  42.819  1.00  0.73      0    N  
ATOM   1109  CA  LEU A 100      52.086  98.752  41.524  1.00  0.73      0    C  
ATOM   1110  C   LEU A 100      50.827  99.094  40.748  1.00  0.73      0    C  
ATOM   1111  O   LEU A 100      50.859  99.264  39.533  1.00  0.73      0    O  
ATOM   1112  CB  LEU A 100      52.188  97.217  41.693  1.00  0.73      0    C  
ATOM   1113  CG  LEU A 100      53.503  96.747  42.352  1.00  0.73      0    C  
ATOM   1114  CD1 LEU A 100      53.537  95.219  42.481  1.00  0.73      0    C  
ATOM   1115  CD2 LEU A 100      54.745  97.220  41.583  1.00  0.73      0    C  
ATOM   1116  H   LEU A 100      51.826  98.985  43.706  0.00 99.00      0    H  
ATOM   1117  HA  LEU A 100      52.892  99.030  40.962  0.00 99.00      0    H  
ATOM   1118  HB2 LEU A 100      51.448  96.928  42.272  0.00 99.00      0    H  
ATOM   1119  HB3 LEU A 100      52.143  96.812  40.799  0.00 99.00      0    H  
ATOM   1120  HG  LEU A 100      53.571  97.157  43.260  0.00 99.00      0    H  
ATOM   1121 HD11 LEU A 100      53.468  94.811  41.572  0.00 99.00      0    H  
ATOM   1122 HD12 LEU A 100      54.396  94.945  42.909  0.00 99.00      0    H  
ATOM   1123 HD13 LEU A 100      52.769  94.920  43.044  0.00 99.00      0    H  
ATOM   1124 HD21 LEU A 100      54.752  98.218  41.553  0.00 99.00      0    H  
ATOM   1125 HD22 LEU A 100      55.564  96.891  42.049  0.00 99.00      0    H  
ATOM   1126 HD23 LEU A 100      54.715  96.854  40.654  0.00 99.00      0    H  
ATOM   1127  N   GLY A 101      49.668  99.199  41.427  1.00  0.78      0    N  
ATOM   1128  CA  GLY A 101      48.421  99.576  40.774  1.00  0.78      0    C  
ATOM   1129  C   GLY A 101      47.280  98.689  41.155  1.00  0.78      0    C  
ATOM   1130  O   GLY A 101      47.460  97.569  41.633  1.00  0.78      0    O  
ATOM   1131  H   GLY A 101      49.749  98.989  42.441  0.00 99.00      0    H  
ATOM   1132  HA2 GLY A 101      48.203 100.540  41.014  0.00 99.00      0    H  
ATOM   1133  HA3 GLY A 101      48.557  99.550  39.766  0.00 99.00      0    H  
ATOM   1134  N   ALA A 102      46.046  99.183  40.929  1.00  0.78      0    N  
ATOM   1135  CA  ALA A 102      44.808  98.527  41.310  1.00  0.78      0    C  
ATOM   1136  C   ALA A 102      44.650  97.121  40.738  1.00  0.78      0    C  
ATOM   1137  O   ALA A 102      44.354  96.187  41.471  1.00  0.78      0    O  
ATOM   1138  CB  ALA A 102      43.616  99.414  40.889  1.00  0.78      0    C  
ATOM   1139  H   ALA A 102      46.067 100.120  40.434  0.00 99.00      0    H  
ATOM   1140  HA  ALA A 102      44.772  98.463  42.328  0.00 99.00      0    H  
ATOM   1141  HB1 ALA A 102      42.784  99.055  41.303  0.00 99.00      0    H  
ATOM   1142  HB2 ALA A 102      43.779 100.345  41.204  0.00 99.00      0    H  
ATOM   1143  HB3 ALA A 102      43.537  99.399  39.896  0.00 99.00      0    H  
ATOM   1144  N   VAL A 103      44.955  96.924  39.437  1.00  0.77      0    N  
ATOM   1145  CA  VAL A 103      44.892  95.624  38.773  1.00  0.77      0    C  
ATOM   1146  C   VAL A 103      45.783  94.575  39.440  1.00  0.77      0    C  
ATOM   1147  O   VAL A 103      45.339  93.489  39.798  1.00  0.77      0    O  
ATOM   1148  CB  VAL A 103      45.302  95.761  37.300  1.00  0.77      0    C  
ATOM   1149  CG1 VAL A 103      45.155  94.420  36.550  1.00  0.77      0    C  
ATOM   1150  CG2 VAL A 103      44.437  96.834  36.607  1.00  0.77      0    C  
ATOM   1151  H   VAL A 103      45.245  97.804  38.942  0.00 99.00      0    H  
ATOM   1152  HA  VAL A 103      43.936  95.293  38.822  0.00 99.00      0    H  
ATOM   1153  HB  VAL A 103      46.270  95.996  37.268  0.00 99.00      0    H  
ATOM   1154 HG11 VAL A 103      44.209  94.316  36.256  0.00 99.00      0    H  
ATOM   1155 HG12 VAL A 103      45.759  94.425  35.758  0.00 99.00      0    H  
ATOM   1156 HG13 VAL A 103      45.405  93.677  37.165  0.00 99.00      0    H  
ATOM   1157 HG21 VAL A 103      43.616  96.983  37.151  0.00 99.00      0    H  
ATOM   1158 HG22 VAL A 103      44.965  97.677  36.542  0.00 99.00      0    H  
ATOM   1159 HG23 VAL A 103      44.193  96.509  35.697  0.00 99.00      0    H  
ATOM   1160  N   VAL A 104      47.065  94.909  39.703  1.00  0.79      0    N  
ATOM   1161  CA  VAL A 104      48.016  94.039  40.388  1.00  0.79      0    C  
ATOM   1162  C   VAL A 104      47.608  93.753  41.834  1.00  0.79      0    C  
ATOM   1163  O   VAL A 104      47.762  92.636  42.326  1.00  0.79      0    O  
ATOM   1164  CB  VAL A 104      49.449  94.570  40.309  1.00  0.79      0    C  
ATOM   1165  CG1 VAL A 104      50.447  93.527  40.855  1.00  0.79      0    C  
ATOM   1166  CG2 VAL A 104      49.825  94.852  38.840  1.00  0.79      0    C  
ATOM   1167  H   VAL A 104      47.318  95.873  39.361  0.00 99.00      0    H  
ATOM   1168  HA  VAL A 104      48.045  93.155  39.895  0.00 99.00      0    H  
ATOM   1169  HB  VAL A 104      49.521  95.364  40.904  0.00 99.00      0    H  
ATOM   1170 HG11 VAL A 104      49.951  92.694  41.085  0.00 99.00      0    H  
ATOM   1171 HG12 VAL A 104      51.129  93.335  40.155  0.00 99.00      0    H  
ATOM   1172 HG13 VAL A 104      50.888  93.897  41.668  0.00 99.00      0    H  
ATOM   1173 HG21 VAL A 104      50.786  95.114  38.800  0.00 99.00      0    H  
ATOM   1174 HG22 VAL A 104      49.672  94.025  38.306  0.00 99.00      0    H  
ATOM   1175 HG23 VAL A 104      49.252  95.593  38.500  0.00 99.00      0    H  
ATOM   1176  N   CYS A 105      47.008  94.745  42.512  1.00  0.78      0    N  
ATOM   1177  CA  CYS A 105      46.428  94.579  43.853  1.00  0.78      0    C  
ATOM   1178  C   CYS A 105      45.338  93.494  43.887  1.00  0.78      0    C  
ATOM   1179  O   CYS A 105      45.454  92.544  44.662  1.00  0.78      0    O  
ATOM   1180  CB  CYS A 105      45.927  95.933  44.410  1.00  0.78      0    C  
ATOM   1181  SG  CYS A 105      44.751  95.877  45.783  1.00  0.78      0    S  
ATOM   1182  H   CYS A 105      46.842  95.628  42.044  0.00 99.00      0    H  
ATOM   1183  HA  CYS A 105      47.228  94.236  44.512  0.00 99.00      0    H  
ATOM   1184  HB2 CYS A 105      46.766  96.521  44.764  0.00 99.00      0    H  
ATOM   1185  HB3 CYS A 105      45.458  96.522  43.629  0.00 99.00      0    H  
ATOM   1186  N   ASP A 106      44.333  93.636  43.011  1.00  0.77      0    N  
ATOM   1187  CA  ASP A 106      43.208  92.719  42.947  1.00  0.77      0    C  
ATOM   1188  C   ASP A 106      43.649  91.305  42.554  1.00  0.77      0    C  
ATOM   1189  O   ASP A 106      43.204  90.311  43.129  1.00  0.77      0    O  
ATOM   1190  CB  ASP A 106      42.101  93.235  41.993  1.00  0.77      0    C  
ATOM   1191  CG  ASP A 106      41.679  94.664  42.275  1.00  0.77      0    C  
ATOM   1192  OD1 ASP A 106      41.222  95.330  41.310  1.00  0.77      0    O  
ATOM   1193  OD2 ASP A 106      41.772  95.156  43.432  1.00  0.77      0    O1-
ATOM   1194  H   ASP A 106      44.440  94.460  42.372  0.00 99.00      0    H  
ATOM   1195  HA  ASP A 106      42.817  92.653  43.876  0.00 99.00      0    H  
ATOM   1196  HB2 ASP A 106      42.457  93.178  41.066  0.00 99.00      0    H  
ATOM   1197  HB3 ASP A 106      41.314  92.637  42.098  0.00 99.00      0    H  
ATOM   1198  N   LEU A 107      44.602  91.188  41.596  1.00  0.79      0    N  
ATOM   1199  CA  LEU A 107      45.249  89.933  41.236  1.00  0.79      0    C  
ATOM   1200  C   LEU A 107      45.970  89.280  42.401  1.00  0.79      0    C  
ATOM   1201  O   LEU A 107      45.824  88.080  42.629  1.00  0.79      0    O  
ATOM   1202  CB  LEU A 107      46.305  90.119  40.110  1.00  0.79      0    C  
ATOM   1203  CG  LEU A 107      45.746  90.463  38.716  1.00  0.79      0    C  
ATOM   1204  CD1 LEU A 107      46.900  90.672  37.722  1.00  0.79      0    C  
ATOM   1205  CD2 LEU A 107      44.761  89.408  38.193  1.00  0.79      0    C  
ATOM   1206  H   LEU A 107      44.831  92.105  41.133  0.00 99.00      0    H  
ATOM   1207  HA  LEU A 107      44.537  89.291  40.900  0.00 99.00      0    H  
ATOM   1208  HB2 LEU A 107      46.903  90.861  40.383  0.00 99.00      0    H  
ATOM   1209  HB3 LEU A 107      46.807  89.269  40.030  0.00 99.00      0    H  
ATOM   1210  HG  LEU A 107      45.212  91.300  38.779  0.00 99.00      0    H  
ATOM   1211 HD11 LEU A 107      47.438  89.834  37.665  0.00 99.00      0    H  
ATOM   1212 HD12 LEU A 107      46.523  90.894  36.825  0.00 99.00      0    H  
ATOM   1213 HD13 LEU A 107      47.475  91.422  38.042  0.00 99.00      0    H  
ATOM   1214 HD21 LEU A 107      43.991  89.337  38.824  0.00 99.00      0    H  
ATOM   1215 HD22 LEU A 107      44.434  89.684  37.291  0.00 99.00      0    H  
ATOM   1216 HD23 LEU A 107      45.227  88.527  38.129  0.00 99.00      0    H  
ATOM   1217  N   TRP A 108      46.683  90.059  43.230  1.00  0.76      0    N  
ATOM   1218  CA  TRP A 108      47.300  89.504  44.438  1.00  0.76      0    C  
ATOM   1219  C   TRP A 108      46.273  89.100  45.520  1.00  0.76      0    C  
ATOM   1220  O   TRP A 108      46.398  88.002  46.064  1.00  0.76      0    O  
ATOM   1221  CB  TRP A 108      48.438  90.386  44.985  1.00  0.76      0    C  
ATOM   1222  CG  TRP A 108      49.182  89.783  46.146  1.00  0.76      0    C  
ATOM   1223  CD1 TRP A 108      49.431  88.463  46.322  1.00  0.76      0    C  
ATOM   1224  CD2 TRP A 108      49.832  90.452  47.266  1.00  0.76      0    C  
ATOM   1225  CE2 TRP A 108      50.316  89.454  48.167  1.00  0.76      0    C  
ATOM   1226  CE3 TRP A 108      50.047  91.801  47.625  1.00  0.76      0    C  
ATOM   1227  NE1 TRP A 108      50.056  88.262  47.529  1.00  0.76      0    N  
ATOM   1228  CZ2 TRP A 108      50.905  89.780  49.398  1.00  0.76      0    C  
ATOM   1229  CZ3 TRP A 108      50.703  92.138  48.824  1.00  0.76      0    C  
ATOM   1230  CH2 TRP A 108      51.077  91.132  49.733  1.00  0.76      0    C  
ATOM   1231  H   TRP A 108      46.786  91.054  43.055  0.00 99.00      0    H  
ATOM   1232  HA  TRP A 108      47.780  88.577  44.119  0.00 99.00      0    H  
ATOM   1233  HB2 TRP A 108      49.164  90.579  44.196  0.00 99.00      0    H  
ATOM   1234  HB3 TRP A 108      48.044  91.357  45.288  0.00 99.00      0    H  
ATOM   1235  HD1 TRP A 108      49.120  87.676  45.651  0.00 99.00      0    H  
ATOM   1236  HE1 TRP A 108      50.288  87.326  47.860  0.00 99.00      0    H  
ATOM   1237  HE3 TRP A 108      49.698  92.581  46.965  0.00 99.00      0    H  
ATOM   1238  HZ2 TRP A 108      51.221  89.008  50.083  0.00 99.00      0    H  
ATOM   1239  HZ3 TRP A 108      50.876  93.175  49.072  0.00 99.00      0    H  
ATOM   1240  HH2 TRP A 108      51.498  91.392  50.688  0.00 99.00      0    H  
ATOM   1241  N   LEU A 109      45.244  89.930  45.769  1.00  0.77      0    N  
ATOM   1242  CA  LEU A 109      44.130  89.605  46.675  1.00  0.77      0    C  
ATOM   1243  C   LEU A 109      43.449  88.278  46.281  1.00  0.77      0    C  
ATOM   1244  O   LEU A 109      43.258  87.411  47.136  1.00  0.77      0    O  
ATOM   1245  CB  LEU A 109      43.065  90.731  46.682  1.00  0.77      0    C  
ATOM   1246  CG  LEU A 109      43.450  92.073  47.337  1.00  0.77      0    C  
ATOM   1247  CD1 LEU A 109      42.540  93.201  46.818  1.00  0.77      0    C  
ATOM   1248  CD2 LEU A 109      43.412  92.021  48.876  1.00  0.77      0    C  
ATOM   1249  H   LEU A 109      45.218  90.833  45.298  0.00 99.00      0    H  
ATOM   1250  HA  LEU A 109      44.537  89.483  47.681  0.00 99.00      0    H  
ATOM   1251  HB2 LEU A 109      42.784  90.923  45.647  0.00 99.00      0    H  
ATOM   1252  HB3 LEU A 109      42.156  90.373  47.167  0.00 99.00      0    H  
ATOM   1253  HG  LEU A 109      44.472  92.316  47.044  0.00 99.00      0    H  
ATOM   1254 HD11 LEU A 109      41.541  92.845  46.562  0.00 99.00      0    H  
ATOM   1255 HD12 LEU A 109      42.432  94.003  47.544  0.00 99.00      0    H  
ATOM   1256 HD13 LEU A 109      42.960  93.653  45.923  0.00 99.00      0    H  
ATOM   1257 HD21 LEU A 109      44.181  92.667  49.295  0.00 99.00      0    H  
ATOM   1258 HD22 LEU A 109      42.473  92.387  49.282  0.00 99.00      0    H  
ATOM   1259 HD23 LEU A 109      43.559  91.012  49.263  0.00 99.00      0    H  
ATOM   1260  N   ALA A 110      43.138  88.136  44.981  1.00  0.84      0    N  
ATOM   1261  CA  ALA A 110      42.548  86.929  44.446  1.00  0.84      0    C  
ATOM   1262  C   ALA A 110      43.474  85.728  44.566  1.00  0.84      0    C  
ATOM   1263  O   ALA A 110      43.060  84.659  45.001  1.00  0.84      0    O  
ATOM   1264  CB  ALA A 110      42.135  87.154  42.979  1.00  0.84      0    C  
ATOM   1265  H   ALA A 110      43.348  88.985  44.400  0.00 99.00      0    H  
ATOM   1266  HA  ALA A 110      41.694  86.726  44.956  0.00 99.00      0    H  
ATOM   1267  HB1 ALA A 110      42.717  87.859  42.582  0.00 99.00      0    H  
ATOM   1268  HB2 ALA A 110      42.245  86.301  42.476  0.00 99.00      0    H  
ATOM   1269  HB3 ALA A 110      41.182  87.445  42.951  0.00 99.00      0    H  
ATOM   1270  N   LEU A 111      44.771  85.892  44.242  1.00  0.83      0    N  
ATOM   1271  CA  LEU A 111      45.770  84.849  44.382  1.00  0.83      0    C  
ATOM   1272  C   LEU A 111      45.936  84.335  45.810  1.00  0.83      0    C  
ATOM   1273  O   LEU A 111      45.825  83.133  46.044  1.00  0.83      0    O  
ATOM   1274  CB  LEU A 111      47.112  85.374  43.812  1.00  0.83      0    C  
ATOM   1275  CG  LEU A 111      48.270  84.358  43.753  1.00  0.83      0    C  
ATOM   1276  CD1 LEU A 111      49.048  84.496  42.434  1.00  0.83      0    C  
ATOM   1277  CD2 LEU A 111      49.224  84.511  44.947  1.00  0.83      0    C  
ATOM   1278  H   LEU A 111      44.989  86.852  43.877  0.00 99.00      0    H  
ATOM   1279  HA  LEU A 111      45.501  84.061  43.793  0.00 99.00      0    H  
ATOM   1280  HB2 LEU A 111      46.942  85.685  42.884  0.00 99.00      0    H  
ATOM   1281  HB3 LEU A 111      47.407  86.128  44.385  0.00 99.00      0    H  
ATOM   1282  HG  LEU A 111      47.895  83.436  43.817  0.00 99.00      0    H  
ATOM   1283 HD11 LEU A 111      49.421  85.419  42.370  0.00 99.00      0    H  
ATOM   1284 HD12 LEU A 111      49.790  83.829  42.421  0.00 99.00      0    H  
ATOM   1285 HD13 LEU A 111      48.428  84.328  41.670  0.00 99.00      0    H  
ATOM   1286 HD21 LEU A 111      48.716  84.363  45.793  0.00 99.00      0    H  
ATOM   1287 HD22 LEU A 111      49.956  83.837  44.870  0.00 99.00      0    H  
ATOM   1288 HD23 LEU A 111      49.610  85.432  44.942  0.00 99.00      0    H  
ATOM   1289  N   ASP A 112      46.095  85.246  46.790  1.00  0.80      0    N  
ATOM   1290  CA  ASP A 112      46.168  84.906  48.224  1.00  0.80      0    C  
ATOM   1291  C   ASP A 112      44.912  84.186  48.747  1.00  0.80      0    C  
ATOM   1292  O   ASP A 112      45.047  83.169  49.431  1.00  0.80      0    O  
ATOM   1293  CB  ASP A 112      46.525  86.107  49.159  1.00  0.80      0    C  
ATOM   1294  CG  ASP A 112      47.949  86.124  49.735  1.00  0.80      0    C  
ATOM   1295  OD1 ASP A 112      48.691  85.136  49.560  1.00  0.80      0    O  
ATOM   1296  OD2 ASP A 112      48.269  87.106  50.439  1.00  0.80      0    O1-
ATOM   1297  H   ASP A 112      46.148  86.233  46.545  0.00 99.00      0    H  
ATOM   1298  HA  ASP A 112      46.950  84.147  48.279  0.00 99.00      0    H  
ATOM   1299  HB2 ASP A 112      46.385  87.038  48.609  0.00 99.00      0    H  
ATOM   1300  HB3 ASP A 112      45.848  86.139  50.012  0.00 99.00      0    H  
ATOM   1301  N   TYR A 113      43.713  84.690  48.424  1.00  0.76      0    N  
ATOM   1302  CA  TYR A 113      42.455  84.058  48.842  1.00  0.76      0    C  
ATOM   1303  C   TYR A 113      42.230  82.675  48.207  1.00  0.76      0    C  
ATOM   1304  O   TYR A 113      41.842  81.747  48.915  1.00  0.76      0    O  
ATOM   1305  CB  TYR A 113      41.262  85.007  48.636  1.00  0.76      0    C  
ATOM   1306  CG  TYR A 113      40.949  85.827  49.874  1.00  0.76      0    C  
ATOM   1307  CD1 TYR A 113      41.560  87.077  50.097  1.00  0.76      0    C  
ATOM   1308  CD2 TYR A 113      40.069  85.302  50.842  1.00  0.76      0    C  
ATOM   1309  CE1 TYR A 113      41.311  87.781  51.291  1.00  0.76      0    C  
ATOM   1310  CE2 TYR A 113      39.802  86.016  52.023  1.00  0.76      0    C  
ATOM   1311  CZ  TYR A 113      40.449  87.240  52.264  1.00  0.76      0    C  
ATOM   1312  OH  TYR A 113      40.271  87.870  53.461  1.00  0.76      0    O  
ATOM   1313  H   TYR A 113      43.656  85.540  47.869  0.00 99.00      0    H  
ATOM   1314  HA  TYR A 113      42.532  83.886  49.917  0.00 99.00      0    H  
ATOM   1315  HB2 TYR A 113      41.405  85.640  47.761  0.00 99.00      0    H  
ATOM   1316  HB3 TYR A 113      40.363  84.426  48.426  0.00 99.00      0    H  
ATOM   1317  HD1 TYR A 113      42.240  87.492  49.370  0.00 99.00      0    H  
ATOM   1318  HD2 TYR A 113      39.601  84.341  50.689  0.00 99.00      0    H  
ATOM   1319  HE1 TYR A 113      41.809  88.725  51.459  0.00 99.00      0    H  
ATOM   1320  HE2 TYR A 113      39.125  85.602  52.754  0.00 99.00      0    H  
ATOM   1321  HH  TYR A 113      40.738  88.708  53.522  0.00 99.00      0    H  
ATOM   1322  N   VAL A 114      42.532  82.537  46.910  1.00  0.82      0    N  
ATOM   1323  CA  VAL A 114      42.388  81.259  46.222  1.00  0.82      0    C  
ATOM   1324  C   VAL A 114      43.371  80.224  46.739  1.00  0.82      0    C  
ATOM   1325  O   VAL A 114      42.995  79.088  47.032  1.00  0.82      0    O  
ATOM   1326  CB  VAL A 114      42.539  81.423  44.711  1.00  0.82      0    C  
ATOM   1327  CG1 VAL A 114      42.635  80.070  43.972  1.00  0.82      0    C  
ATOM   1328  CG2 VAL A 114      41.314  82.201  44.198  1.00  0.82      0    C  
ATOM   1329  H   VAL A 114      42.844  83.412  46.440  0.00 99.00      0    H  
ATOM   1330  HA  VAL A 114      41.453  80.915  46.394  0.00 99.00      0    H  
ATOM   1331  HB  VAL A 114      43.402  81.901  44.531  0.00 99.00      0    H  
ATOM   1332 HG11 VAL A 114      42.931  80.234  43.035  0.00 99.00      0    H  
ATOM   1333 HG12 VAL A 114      43.296  79.492  44.442  0.00 99.00      0    H  
ATOM   1334 HG13 VAL A 114      41.738  79.636  43.976  0.00 99.00      0    H  
ATOM   1335 HG21 VAL A 114      40.724  81.575  43.694  0.00 99.00      0    H  
ATOM   1336 HG22 VAL A 114      40.824  82.581  44.979  0.00 99.00      0    H  
ATOM   1337 HG23 VAL A 114      41.627  82.934  43.599  0.00 99.00      0    H  
ATOM   1338  N   VAL A 115      44.653  80.606  46.912  1.00  0.84      0    N  
ATOM   1339  CA  VAL A 115      45.676  79.741  47.478  1.00  0.84      0    C  
ATOM   1340  C   VAL A 115      45.380  79.349  48.922  1.00  0.84      0    C  
ATOM   1341  O   VAL A 115      45.436  78.170  49.259  1.00  0.84      0    O  
ATOM   1342  CB  VAL A 115      47.068  80.354  47.333  1.00  0.84      0    C  
ATOM   1343  CG1 VAL A 115      48.143  79.491  48.016  1.00  0.84      0    C  
ATOM   1344  CG2 VAL A 115      47.424  80.445  45.836  1.00  0.84      0    C  
ATOM   1345  H   VAL A 115      44.840  81.589  46.598  0.00 99.00      0    H  
ATOM   1346  HA  VAL A 115      45.710  78.890  46.928  0.00 99.00      0    H  
ATOM   1347  HB  VAL A 115      47.073  81.235  47.805  0.00 99.00      0    H  
ATOM   1348 HG11 VAL A 115      48.511  78.843  47.353  0.00 99.00      0    H  
ATOM   1349 HG12 VAL A 115      48.872  80.083  48.351  0.00 99.00      0    H  
ATOM   1350 HG13 VAL A 115      47.729  78.998  48.778  0.00 99.00      0    H  
ATOM   1351 HG21 VAL A 115      46.778  81.059  45.390  0.00 99.00      0    H  
ATOM   1352 HG22 VAL A 115      48.351  80.799  45.748  0.00 99.00      0    H  
ATOM   1353 HG23 VAL A 115      47.365  79.534  45.437  0.00 99.00      0    H  
ATOM   1354  N   SER A 116      45.008  80.290  49.796  1.00  0.78      0    N  
ATOM   1355  CA  SER A 116      44.685  79.962  51.195  1.00  0.78      0    C  
ATOM   1356  C   SER A 116      43.465  79.025  51.352  1.00  0.78      0    C  
ATOM   1357  O   SER A 116      43.512  78.099  52.165  1.00  0.78      0    O  
ATOM   1358  CB  SER A 116      44.562  81.255  52.007  1.00  0.78      0    C  
ATOM   1359  OG  SER A 116      43.563  82.085  51.462  1.00  0.78      0    O  
ATOM   1360  H   SER A 116      44.949  81.262  49.511  0.00 99.00      0    H  
ATOM   1361  HA  SER A 116      45.539  79.418  51.604  0.00 99.00      0    H  
ATOM   1362  HB2 SER A 116      44.322  81.036  53.049  0.00 99.00      0    H  
ATOM   1363  HB3 SER A 116      45.511  81.792  52.002  0.00 99.00      0    H  
ATOM   1364  HG  SER A 116      43.941  82.515  50.677  0.00 99.00      0    H  
ATOM   1365  N   ASN A 117      42.432  79.229  50.523  1.00  0.78      0    N  
ATOM   1366  CA  ASN A 117      41.263  78.351  50.426  1.00  0.78      0    C  
ATOM   1367  C   ASN A 117      41.648  76.941  49.929  1.00  0.78      0    C  
ATOM   1368  O   ASN A 117      41.252  75.951  50.548  1.00  0.78      0    O  
ATOM   1369  CB  ASN A 117      40.209  78.999  49.507  1.00  0.78      0    C  
ATOM   1370  CG  ASN A 117      38.816  78.390  49.658  1.00  0.78      0    C  
ATOM   1371  ND2 ASN A 117      38.490  77.379  48.864  0.00 99.00      0    N  
ATOM   1372  OD1 ASN A 117      38.018  78.861  50.463  0.00 99.00      0    O  
ATOM   1373  H   ASN A 117      42.437  80.057  49.933  0.00 99.00      0    H  
ATOM   1374  HA  ASN A 117      40.829  78.211  51.418  0.00 99.00      0    H  
ATOM   1375  HB2 ASN A 117      40.103  80.049  49.782  0.00 99.00      0    H  
ATOM   1376  HB3 ASN A 117      40.526  78.997  48.465  0.00 99.00      0    H  
ATOM   1377 HD21 ASN A 117      39.165  77.027  48.179  0.00 99.00      0    H  
ATOM   1378 HD22 ASN A 117      37.581  76.950  48.942  0.00 99.00      0    H  
ATOM   1379  N   ALA A 118      42.463  76.886  48.861  1.00  0.84      0    N  
ATOM   1380  CA  ALA A 118      43.008  75.652  48.323  1.00  0.84      0    C  
ATOM   1381  C   ALA A 118      43.834  74.879  49.343  1.00  0.84      0    C  
ATOM   1382  O   ALA A 118      43.664  73.670  49.480  1.00  0.84      0    O  
ATOM   1383  CB  ALA A 118      43.822  75.937  47.044  1.00  0.84      0    C  
ATOM   1384  H   ALA A 118      42.690  77.835  48.466  0.00 99.00      0    H  
ATOM   1385  HA  ALA A 118      42.240  75.061  48.019  0.00 99.00      0    H  
ATOM   1386  HB1 ALA A 118      44.785  76.020  47.285  0.00 99.00      0    H  
ATOM   1387  HB2 ALA A 118      43.695  75.184  46.405  0.00 99.00      0    H  
ATOM   1388  HB3 ALA A 118      43.499  76.787  46.637  0.00 99.00      0    H  
ATOM   1389  N   SER A 119      44.641  75.584  50.149  1.00  0.80      0    N  
ATOM   1390  CA  SER A 119      45.396  75.009  51.266  1.00  0.80      0    C  
ATOM   1391  C   SER A 119      44.481  74.338  52.319  1.00  0.80      0    C  
ATOM   1392  O   SER A 119      44.720  73.181  52.663  1.00  0.80      0    O  
ATOM   1393  CB  SER A 119      46.338  76.081  51.865  1.00  0.80      0    C  
ATOM   1394  OG  SER A 119      47.310  75.537  52.744  1.00  0.80      0    O  
ATOM   1395  H   SER A 119      44.762  76.578  49.968  0.00 99.00      0    H  
ATOM   1396  HA  SER A 119      46.024  74.224  50.839  0.00 99.00      0    H  
ATOM   1397  HB2 SER A 119      46.873  76.595  51.066  0.00 99.00      0    H  
ATOM   1398  HB3 SER A 119      45.770  76.842  52.400  0.00 99.00      0    H  
ATOM   1399  HG  SER A 119      46.869  75.208  53.536  0.00 99.00      0    H  
ATOM   1400  N   VAL A 120      43.418  75.027  52.768  1.00  0.79      0    N  
ATOM   1401  CA  VAL A 120      42.440  74.477  53.719  1.00  0.79      0    C  
ATOM   1402  C   VAL A 120      41.705  73.242  53.163  1.00  0.79      0    C  
ATOM   1403  O   VAL A 120      41.636  72.217  53.847  1.00  0.79      0    O  
ATOM   1404  CB  VAL A 120      41.399  75.545  54.171  1.00  0.79      0    C  
ATOM   1405  CG1 VAL A 120      40.125  75.005  54.863  1.00  0.79      0    C  
ATOM   1406  CG2 VAL A 120      42.067  76.557  55.106  1.00  0.79      0    C  
ATOM   1407  H   VAL A 120      43.252  75.970  52.433  0.00 99.00      0    H  
ATOM   1408  HA  VAL A 120      42.996  74.144  54.599  0.00 99.00      0    H  
ATOM   1409  HB  VAL A 120      41.071  76.094  53.287  0.00 99.00      0    H  
ATOM   1410 HG11 VAL A 120      40.375  74.362  55.708  0.00 99.00      0    H  
ATOM   1411 HG12 VAL A 120      39.511  75.820  55.244  0.00 99.00      0    H  
ATOM   1412 HG13 VAL A 120      39.488  74.437  54.184  0.00 99.00      0    H  
ATOM   1413 HG21 VAL A 120      41.394  77.382  55.340  0.00 99.00      0    H  
ATOM   1414 HG22 VAL A 120      42.342  76.079  56.045  0.00 99.00      0    H  
ATOM   1415 HG23 VAL A 120      42.973  76.971  54.665  0.00 99.00      0    H  
ATOM   1416  N   MET A 121      41.207  73.352  51.920  1.00  0.79      0    N  
ATOM   1417  CA  MET A 121      40.588  72.221  51.258  1.00  0.79      0    C  
ATOM   1418  C   MET A 121      41.533  71.049  51.027  1.00  0.79      0    C  
ATOM   1419  O   MET A 121      41.160  69.900  51.243  1.00  0.79      0    O  
ATOM   1420  CB  MET A 121      39.879  72.643  49.957  1.00  0.79      0    C  
ATOM   1421  CG  MET A 121      38.774  73.694  50.211  1.00  0.79      0    C  
ATOM   1422  SD  MET A 121      37.258  73.470  49.241  1.00  0.79      0    S  
ATOM   1423  CE  MET A 121      38.092  73.709  47.656  1.00  0.79      0    C  
ATOM   1424  H   MET A 121      41.331  74.289  51.471  0.00 99.00      0    H  
ATOM   1425  HA  MET A 121      39.822  71.890  51.844  0.00 99.00      0    H  
ATOM   1426  HB2 MET A 121      40.547  73.040  49.333  0.00 99.00      0    H  
ATOM   1427  HB3 MET A 121      39.456  71.843  49.540  0.00 99.00      0    H  
ATOM   1428  HG2 MET A 121      38.565  73.689  51.224  0.00 99.00      0    H  
ATOM   1429  HG3 MET A 121      39.184  74.628  50.040  0.00 99.00      0    H  
ATOM   1430  HE1 MET A 121      37.942  72.906  47.082  0.00 99.00      0    H  
ATOM   1431  HE2 MET A 121      37.718  74.519  47.207  0.00 99.00      0    H  
ATOM   1432  HE3 MET A 121      39.070  73.832  47.815  0.00 99.00      0    H  
ATOM   1433  N   ASN A 122      42.804  71.295  50.641  1.00  0.81      0    N  
ATOM   1434  CA  ASN A 122      43.832  70.268  50.542  1.00  0.81      0    C  
ATOM   1435  C   ASN A 122      44.072  69.537  51.867  1.00  0.81      0    C  
ATOM   1436  O   ASN A 122      44.084  68.310  51.910  1.00  0.81      0    O  
ATOM   1437  CB  ASN A 122      45.156  70.910  50.035  1.00  0.81      0    C  
ATOM   1438  CG  ASN A 122      46.241  69.871  49.773  1.00  0.81      0    C  
ATOM   1439  ND2 ASN A 122      46.216  69.252  48.574  0.00 99.00      0    N  
ATOM   1440  OD1 ASN A 122      47.088  69.596  50.618  0.00 99.00      0    O  
ATOM   1441  H   ASN A 122      42.980  72.306  50.418  0.00 99.00      0    H  
ATOM   1442  HA  ASN A 122      43.501  69.574  49.883  0.00 99.00      0    H  
ATOM   1443  HB2 ASN A 122      44.959  71.388  49.189  0.00 99.00      0    H  
ATOM   1444  HB3 ASN A 122      45.475  71.539  50.732  0.00 99.00      0    H  
ATOM   1445 HD21 ASN A 122      45.501  69.504  47.921  0.00 99.00      0    H  
ATOM   1446 HD22 ASN A 122      46.894  68.567  48.356  0.00 99.00      0    H  
ATOM   1447  N   LEU A 123      44.195  70.270  52.990  1.00  0.78      0    N  
ATOM   1448  CA  LEU A 123      44.313  69.682  54.315  1.00  0.78      0    C  
ATOM   1449  C   LEU A 123      43.097  68.866  54.735  1.00  0.78      0    C  
ATOM   1450  O   LEU A 123      43.226  67.783  55.303  1.00  0.78      0    O  
ATOM   1451  CB  LEU A 123      44.587  70.778  55.362  1.00  0.78      0    C  
ATOM   1452  CG  LEU A 123      45.959  71.456  55.200  1.00  0.78      0    C  
ATOM   1453  CD1 LEU A 123      46.031  72.681  56.110  1.00  0.78      0    C  
ATOM   1454  CD2 LEU A 123      47.132  70.509  55.482  1.00  0.78      0    C  
ATOM   1455  H   LEU A 123      44.197  71.303  52.817  0.00 99.00      0    H  
ATOM   1456  HA  LEU A 123      45.125  69.068  54.323  0.00 99.00      0    H  
ATOM   1457  HB2 LEU A 123      43.899  71.474  55.259  0.00 99.00      0    H  
ATOM   1458  HB3 LEU A 123      44.566  70.360  56.251  0.00 99.00      0    H  
ATOM   1459  HG  LEU A 123      46.069  71.739  54.254  0.00 99.00      0    H  
ATOM   1460 HD11 LEU A 123      45.909  72.396  57.060  0.00 99.00      0    H  
ATOM   1461 HD12 LEU A 123      46.922  73.121  56.004  0.00 99.00      0    H  
ATOM   1462 HD13 LEU A 123      45.309  73.324  55.858  0.00 99.00      0    H  
ATOM   1463 HD21 LEU A 123      47.094  69.740  54.846  0.00 99.00      0    H  
ATOM   1464 HD22 LEU A 123      47.991  71.004  55.361  0.00 99.00      0    H  
ATOM   1465 HD23 LEU A 123      47.065  70.174  56.420  0.00 99.00      0    H  
ATOM   1466  N   LEU A 124      41.869  69.333  54.425  1.00  0.81      0    N  
ATOM   1467  CA  LEU A 124      40.661  68.537  54.586  1.00  0.81      0    C  
ATOM   1468  C   LEU A 124      40.669  67.245  53.770  1.00  0.81      0    C  
ATOM   1469  O   LEU A 124      40.348  66.185  54.303  1.00  0.81      0    O  
ATOM   1470  CB  LEU A 124      39.399  69.359  54.221  1.00  0.81      0    C  
ATOM   1471  CG  LEU A 124      38.981  70.401  55.278  1.00  0.81      0    C  
ATOM   1472  CD1 LEU A 124      37.918  71.345  54.696  1.00  0.81      0    C  
ATOM   1473  CD2 LEU A 124      38.467  69.736  56.567  1.00  0.81      0    C  
ATOM   1474  H   LEU A 124      41.871  70.311  54.062  0.00 99.00      0    H  
ATOM   1475  HA  LEU A 124      40.566  68.289  55.568  0.00 99.00      0    H  
ATOM   1476  HB2 LEU A 124      39.590  69.846  53.384  0.00 99.00      0    H  
ATOM   1477  HB3 LEU A 124      38.650  68.727  54.114  0.00 99.00      0    H  
ATOM   1478  HG  LEU A 124      39.780  70.930  55.543  0.00 99.00      0    H  
ATOM   1479 HD11 LEU A 124      37.120  70.811  54.424  0.00 99.00      0    H  
ATOM   1480 HD12 LEU A 124      37.658  72.013  55.391  0.00 99.00      0    H  
ATOM   1481 HD13 LEU A 124      38.297  71.814  53.901  0.00 99.00      0    H  
ATOM   1482 HD21 LEU A 124      39.192  69.168  56.952  0.00 99.00      0    H  
ATOM   1483 HD22 LEU A 124      38.209  70.446  57.220  0.00 99.00      0    H  
ATOM   1484 HD23 LEU A 124      37.674  69.171  56.349  0.00 99.00      0    H  
ATOM   1485  N   ILE A 125      41.097  67.276  52.486  1.00  0.82      0    N  
ATOM   1486  CA  ILE A 125      41.264  66.083  51.649  1.00  0.82      0    C  
ATOM   1487  C   ILE A 125      42.237  65.085  52.274  1.00  0.82      0    C  
ATOM   1488  O   ILE A 125      41.915  63.907  52.410  1.00  0.82      0    O  
ATOM   1489  CB  ILE A 125      41.707  66.450  50.221  1.00  0.82      0    C  
ATOM   1490  CG1 ILE A 125      40.572  67.191  49.471  1.00  0.82      0    C  
ATOM   1491  CG2 ILE A 125      42.151  65.204  49.417  1.00  0.82      0    C  
ATOM   1492  CD1 ILE A 125      41.025  67.862  48.166  1.00  0.82      0    C  
ATOM   1493  H   ILE A 125      41.301  68.246  52.141  0.00 99.00      0    H  
ATOM   1494  HA  ILE A 125      40.365  65.631  51.623  0.00 99.00      0    H  
ATOM   1495  HB  ILE A 125      42.479  67.071  50.284  0.00 99.00      0    H  
ATOM   1496 HG12 ILE A 125      39.855  66.534  49.261  0.00 99.00      0    H  
ATOM   1497 HG13 ILE A 125      40.208  67.892  50.076  0.00 99.00      0    H  
ATOM   1498 HG21 ILE A 125      42.479  65.498  48.526  0.00 99.00      0    H  
ATOM   1499 HG22 ILE A 125      42.878  64.744  49.915  0.00 99.00      0    H  
ATOM   1500 HG23 ILE A 125      41.371  64.596  49.311  0.00 99.00      0    H  
ATOM   1501 HD11 ILE A 125      41.384  67.163  47.555  0.00 99.00      0    H  
ATOM   1502 HD12 ILE A 125      40.242  68.313  47.749  0.00 99.00      0    H  
ATOM   1503 HD13 ILE A 125      41.732  68.529  48.378  0.00 99.00      0    H  
ATOM   1504  N   ILE A 126      43.414  65.544  52.757  1.00  0.80      0    N  
ATOM   1505  CA  ILE A 126      44.379  64.709  53.472  1.00  0.80      0    C  
ATOM   1506  C   ILE A 126      43.803  64.090  54.751  1.00  0.80      0    C  
ATOM   1507  O   ILE A 126      43.925  62.887  54.992  1.00  0.80      0    O  
ATOM   1508  CB  ILE A 126      45.651  65.506  53.802  1.00  0.80      0    C  
ATOM   1509  CG1 ILE A 126      46.389  65.924  52.508  1.00  0.80      0    C  
ATOM   1510  CG2 ILE A 126      46.590  64.677  54.697  1.00  0.80      0    C  
ATOM   1511  CD1 ILE A 126      47.660  66.762  52.726  1.00  0.80      0    C  
ATOM   1512  H   ILE A 126      43.570  66.564  52.569  0.00 99.00      0    H  
ATOM   1513  HA  ILE A 126      44.598  63.938  52.856  0.00 99.00      0    H  
ATOM   1514  HB  ILE A 126      45.384  66.338  54.277  0.00 99.00      0    H  
ATOM   1515 HG12 ILE A 126      46.637  65.096  52.006  0.00 99.00      0    H  
ATOM   1516 HG13 ILE A 126      45.754  66.457  51.947  0.00 99.00      0    H  
ATOM   1517 HG21 ILE A 126      47.385  65.228  54.932  0.00 99.00      0    H  
ATOM   1518 HG22 ILE A 126      46.102  64.415  55.525  0.00 99.00      0    H  
ATOM   1519 HG23 ILE A 126      46.877  63.863  54.201  0.00 99.00      0    H  
ATOM   1520 HD11 ILE A 126      48.302  66.232  53.270  0.00 99.00      0    H  
ATOM   1521 HD12 ILE A 126      48.056  66.977  51.839  0.00 99.00      0    H  
ATOM   1522 HD13 ILE A 126      47.412  67.599  53.204  0.00 99.00      0    H  
ATOM   1523  N   SER A 127      43.122  64.888  55.599  1.00  0.81      0    N  
ATOM   1524  CA  SER A 127      42.492  64.414  56.829  1.00  0.81      0    C  
ATOM   1525  C   SER A 127      41.388  63.394  56.614  1.00  0.81      0    C  
ATOM   1526  O   SER A 127      41.334  62.377  57.305  1.00  0.81      0    O  
ATOM   1527  CB  SER A 127      41.875  65.572  57.651  1.00  0.81      0    C  
ATOM   1528  OG  SER A 127      42.905  66.418  58.154  1.00  0.81      0    O  
ATOM   1529  H   SER A 127      43.087  65.890  55.289  0.00 99.00      0    H  
ATOM   1530  HA  SER A 127      43.216  63.975  57.398  0.00 99.00      0    H  
ATOM   1531  HB2 SER A 127      41.282  66.097  57.059  0.00 99.00      0    H  
ATOM   1532  HB3 SER A 127      41.372  65.185  58.410  0.00 99.00      0    H  
ATOM   1533  HG  SER A 127      43.227  67.016  57.423  0.00 99.00      0    H  
ATOM   1534  N   PHE A 128      40.485  63.620  55.634  1.00  0.81      0    N  
ATOM   1535  CA  PHE A 128      39.459  62.657  55.251  1.00  0.81      0    C  
ATOM   1536  C   PHE A 128      40.020  61.384  54.635  1.00  0.81      0    C  
ATOM   1537  O   PHE A 128      39.601  60.290  55.010  1.00  0.81      0    O  
ATOM   1538  CB  PHE A 128      38.417  63.265  54.274  1.00  0.81      0    C  
ATOM   1539  CG  PHE A 128      37.312  63.951  55.031  1.00  0.81      0    C  
ATOM   1540  CD1 PHE A 128      36.305  63.178  55.635  1.00  0.81      0    C  
ATOM   1541  CD2 PHE A 128      37.240  65.350  55.129  1.00  0.81      0    C  
ATOM   1542  CE1 PHE A 128      35.246  63.790  56.319  1.00  0.81      0    C  
ATOM   1543  CE2 PHE A 128      36.190  65.968  55.819  1.00  0.81      0    C  
ATOM   1544  CZ  PHE A 128      35.190  65.187  56.412  1.00  0.81      0    C  
ATOM   1545  H   PHE A 128      40.594  64.556  55.176  0.00 99.00      0    H  
ATOM   1546  HA  PHE A 128      38.981  62.383  56.104  0.00 99.00      0    H  
ATOM   1547  HB2 PHE A 128      38.878  63.928  53.730  0.00 99.00      0    H  
ATOM   1548  HB3 PHE A 128      38.033  62.531  53.762  0.00 99.00      0    H  
ATOM   1549  HD1 PHE A 128      36.343  62.190  55.579  0.00 99.00      0    H  
ATOM   1550  HD2 PHE A 128      37.946  65.909  54.702  0.00 99.00      0    H  
ATOM   1551  HE1 PHE A 128      34.533  63.224  56.737  0.00 99.00      0    H  
ATOM   1552  HE2 PHE A 128      36.158  66.973  55.885  0.00 99.00      0    H  
ATOM   1553  HZ  PHE A 128      34.439  65.620  56.901  0.00 99.00      0    H  
ATOM   1554  N   ASP A 129      41.013  61.478  53.720  1.00  0.80      0    N  
ATOM   1555  CA  ASP A 129      41.672  60.316  53.142  1.00  0.80      0    C  
ATOM   1556  C   ASP A 129      42.322  59.457  54.223  1.00  0.80      0    C  
ATOM   1557  O   ASP A 129      42.151  58.237  54.292  1.00  0.80      0    O  
ATOM   1558  CB  ASP A 129      42.761  60.787  52.137  1.00  0.80      0    C  
ATOM   1559  CG  ASP A 129      43.404  59.610  51.431  1.00  0.80      0    C  
ATOM   1560  OD1 ASP A 129      42.686  58.887  50.703  1.00  0.80      0    O  
ATOM   1561  OD2 ASP A 129      44.623  59.375  51.621  1.00  0.80      0    O1-
ATOM   1562  H   ASP A 129      41.258  62.463  53.471  0.00 99.00      0    H  
ATOM   1563  HA  ASP A 129      40.959  59.751  52.708  0.00 99.00      0    H  
ATOM   1564  HB2 ASP A 129      42.319  61.364  51.472  0.00 99.00      0    H  
ATOM   1565  HB3 ASP A 129      43.446  61.274  52.650  0.00 99.00      0    H  
ATOM   1566  N   ARG A 130      43.052  60.103  55.156  1.00  0.72      0    N  
ATOM   1567  CA  ARG A 130      43.658  59.390  56.249  1.00  0.72      0    C  
ATOM   1568  C   ARG A 130      42.667  58.737  57.198  1.00  0.72      0    C  
ATOM   1569  O   ARG A 130      42.867  57.600  57.622  1.00  0.72      0    O  
ATOM   1570  CB  ARG A 130      44.671  60.242  57.051  1.00  0.72      0    C  
ATOM   1571  CG  ARG A 130      45.511  59.382  58.025  1.00  0.72      0    C  
ATOM   1572  CD  ARG A 130      46.288  58.265  57.315  1.00  0.72      0    C  
ATOM   1573  NE  ARG A 130      46.957  57.448  58.366  1.00  0.72      0    N  
ATOM   1574  CZ  ARG A 130      47.379  56.194  58.158  1.00  0.72      0    C  
ATOM   1575  NH1 ARG A 130      47.641  55.419  59.202  1.00  0.72      0    N1+
ATOM   1576  NH2 ARG A 130      47.489  55.676  56.941  1.00  0.72      0    N1+
ATOM   1577  H   ARG A 130      43.125  61.124  55.005  0.00 99.00      0    H  
ATOM   1578  HA  ARG A 130      44.266  58.658  55.871  0.00 99.00      0    H  
ATOM   1579  HB2 ARG A 130      45.288  60.669  56.416  0.00 99.00      0    H  
ATOM   1580  HB3 ARG A 130      44.171  60.899  57.584  0.00 99.00      0    H  
ATOM   1581  HG2 ARG A 130      46.168  59.970  58.492  0.00 99.00      0    H  
ATOM   1582  HG3 ARG A 130      44.901  58.960  58.692  0.00 99.00      0    H  
ATOM   1583  HD2 ARG A 130      45.654  57.706  56.832  0.00 99.00      0    H  
ATOM   1584  HD3 ARG A 130      46.967  58.674  56.749  0.00 99.00      0    H  
ATOM   1585  HE  ARG A 130      47.092  57.860  59.259  0.00 99.00      0    H  
ATOM   1586 HH11 ARG A 130      47.515  55.733  60.135  0.00 99.00      0    H  
ATOM   1587 HH12 ARG A 130      47.979  54.477  59.044  0.00 99.00      0    H  
ATOM   1588 HH21 ARG A 130      47.222  56.257  56.158  0.00 99.00      0    H  
ATOM   1589 HH22 ARG A 130      47.817  54.758  56.803  0.00 99.00      0    H  
ATOM   1590  N   TYR A 131      41.559  59.424  57.527  1.00  0.79      0    N  
ATOM   1591  CA  TYR A 131      40.470  58.867  58.303  1.00  0.79      0    C  
ATOM   1592  C   TYR A 131      39.852  57.632  57.645  1.00  0.79      0    C  
ATOM   1593  O   TYR A 131      39.752  56.585  58.277  1.00  0.79      0    O  
ATOM   1594  CB  TYR A 131      39.446  60.012  58.531  1.00  0.79      0    C  
ATOM   1595  CG  TYR A 131      38.164  59.569  59.172  1.00  0.79      0    C  
ATOM   1596  CD1 TYR A 131      38.081  59.322  60.550  1.00  0.79      0    C  
ATOM   1597  CD2 TYR A 131      37.023  59.408  58.370  1.00  0.79      0    C  
ATOM   1598  CE1 TYR A 131      36.869  58.889  61.107  1.00  0.79      0    C  
ATOM   1599  CE2 TYR A 131      35.817  58.966  58.928  1.00  0.79      0    C  
ATOM   1600  CZ  TYR A 131      35.748  58.695  60.298  1.00  0.79      0    C  
ATOM   1601  OH  TYR A 131      34.565  58.205  60.882  1.00  0.79      0    O  
ATOM   1602  H   TYR A 131      41.560  60.411  57.164  0.00 99.00      0    H  
ATOM   1603  HA  TYR A 131      40.830  58.586  59.208  0.00 99.00      0    H  
ATOM   1604  HB2 TYR A 131      39.882  60.691  59.116  0.00 99.00      0    H  
ATOM   1605  HB3 TYR A 131      39.240  60.411  57.641  0.00 99.00      0    H  
ATOM   1606  HD1 TYR A 131      38.871  59.451  61.129  0.00 99.00      0    H  
ATOM   1607  HD2 TYR A 131      37.071  59.610  57.401  0.00 99.00      0    H  
ATOM   1608  HE1 TYR A 131      36.809  58.719  62.094  0.00 99.00      0    H  
ATOM   1609  HE2 TYR A 131      35.014  58.845  58.353  0.00 99.00      0    H  
ATOM   1610  HH  TYR A 131      34.562  58.461  61.842  0.00 99.00      0    H  
ATOM   1611  N   PHE A 132      39.503  57.690  56.347  1.00  0.78      0    N  
ATOM   1612  CA  PHE A 132      38.959  56.560  55.609  1.00  0.78      0    C  
ATOM   1613  C   PHE A 132      39.907  55.372  55.448  1.00  0.78      0    C  
ATOM   1614  O   PHE A 132      39.468  54.223  55.473  1.00  0.78      0    O  
ATOM   1615  CB  PHE A 132      38.436  57.004  54.219  1.00  0.78      0    C  
ATOM   1616  CG  PHE A 132      37.242  57.922  54.288  1.00  0.78      0    C  
ATOM   1617  CD1 PHE A 132      36.190  57.745  55.209  1.00  0.78      0    C  
ATOM   1618  CD2 PHE A 132      37.160  58.981  53.368  1.00  0.78      0    C  
ATOM   1619  CE1 PHE A 132      35.106  58.634  55.233  1.00  0.78      0    C  
ATOM   1620  CE2 PHE A 132      36.078  59.870  53.389  1.00  0.78      0    C  
ATOM   1621  CZ  PHE A 132      35.054  59.698  54.326  1.00  0.78      0    C  
ATOM   1622  H   PHE A 132      39.661  58.634  55.915  0.00 99.00      0    H  
ATOM   1623  HA  PHE A 132      38.155  56.218  56.140  0.00 99.00      0    H  
ATOM   1624  HB2 PHE A 132      39.169  57.484  53.768  0.00 99.00      0    H  
ATOM   1625  HB3 PHE A 132      38.172  56.190  53.730  0.00 99.00      0    H  
ATOM   1626  HD1 PHE A 132      36.216  56.988  55.845  0.00 99.00      0    H  
ATOM   1627  HD2 PHE A 132      37.883  59.100  52.692  0.00 99.00      0    H  
ATOM   1628  HE1 PHE A 132      34.371  58.499  55.902  0.00 99.00      0    H  
ATOM   1629  HE2 PHE A 132      36.043  60.629  52.727  0.00 99.00      0    H  
ATOM   1630  HZ  PHE A 132      34.285  60.332  54.351  0.00 99.00      0    H  
ATOM   1631  N   CYS A 133      41.229  55.600  55.295  1.00  0.76      0    N  
ATOM   1632  CA  CYS A 133      42.240  54.543  55.332  1.00  0.76      0    C  
ATOM   1633  C   CYS A 133      42.282  53.774  56.645  1.00  0.76      0    C  
ATOM   1634  O   CYS A 133      42.448  52.557  56.651  1.00  0.76      0    O  
ATOM   1635  CB  CYS A 133      43.660  55.116  55.067  1.00  0.76      0    C  
ATOM   1636  SG  CYS A 133      43.989  55.338  53.296  1.00  0.76      0    S  
ATOM   1637  H   CYS A 133      41.464  56.610  55.147  0.00 99.00      0    H  
ATOM   1638  HA  CYS A 133      42.029  53.882  54.587  0.00 99.00      0    H  
ATOM   1639  HB2 CYS A 133      43.719  55.993  55.510  0.00 99.00      0    H  
ATOM   1640  HB3 CYS A 133      44.315  54.476  55.431  0.00 99.00      0    H  
ATOM   1641  HG  CYS A 133      43.268  54.892  52.768  0.00 99.00      0    H  
ATOM   1642  N   VAL A 134      42.149  54.477  57.785  1.00  0.73      0    N  
ATOM   1643  CA  VAL A 134      42.102  53.864  59.105  1.00  0.73      0    C  
ATOM   1644  C   VAL A 134      40.740  53.237  59.426  1.00  0.73      0    C  
ATOM   1645  O   VAL A 134      40.664  52.132  59.958  1.00  0.73      0    O  
ATOM   1646  CB  VAL A 134      42.537  54.862  60.182  1.00  0.73      0    C  
ATOM   1647  CG1 VAL A 134      42.597  54.198  61.570  1.00  0.73      0    C  
ATOM   1648  CG2 VAL A 134      43.951  55.379  59.845  1.00  0.73      0    C  
ATOM   1649  H   VAL A 134      42.082  55.513  57.632  0.00 99.00      0    H  
ATOM   1650  HA  VAL A 134      42.794  53.123  59.135  0.00 99.00      0    H  
ATOM   1651  HB  VAL A 134      41.844  55.577  60.242  0.00 99.00      0    H  
ATOM   1652 HG11 VAL A 134      43.296  54.651  62.117  0.00 99.00      0    H  
ATOM   1653 HG12 VAL A 134      41.708  54.289  62.012  0.00 99.00      0    H  
ATOM   1654 HG13 VAL A 134      42.824  53.234  61.459  0.00 99.00      0    H  
ATOM   1655 HG21 VAL A 134      44.415  54.699  59.284  0.00 99.00      0    H  
ATOM   1656 HG22 VAL A 134      43.867  56.238  59.346  0.00 99.00      0    H  
ATOM   1657 HG23 VAL A 134      44.450  55.522  60.695  0.00 99.00      0    H  
ATOM   1658  N   THR A 135      39.608  53.910  59.112  1.00  0.73      0    N  
ATOM   1659  CA  THR A 135      38.272  53.433  59.497  1.00  0.73      0    C  
ATOM   1660  C   THR A 135      37.642  52.448  58.544  1.00  0.73      0    C  
ATOM   1661  O   THR A 135      36.710  51.736  58.914  1.00  0.73      0    O  
ATOM   1662  CB  THR A 135      37.244  54.541  59.729  1.00  0.73      0    C  
ATOM   1663  CG2 THR A 135      37.765  55.471  60.827  1.00  0.73      0    C  
ATOM   1664  OG1 THR A 135      37.017  55.359  58.587  1.00  0.73      0    O  
ATOM   1665  H   THR A 135      39.771  54.787  58.579  0.00 99.00      0    H  
ATOM   1666  HA  THR A 135      38.355  52.989  60.417  0.00 99.00      0    H  
ATOM   1667  HB  THR A 135      36.339  54.104  59.992  0.00 99.00      0    H  
ATOM   1668  HG1 THR A 135      37.846  55.881  58.354  0.00 99.00      0    H  
ATOM   1669 HG21 THR A 135      38.632  55.119  61.182  0.00 99.00      0    H  
ATOM   1670 HG22 THR A 135      37.908  56.387  60.451  0.00 99.00      0    H  
ATOM   1671 HG23 THR A 135      37.097  55.519  61.571  0.00 99.00      0    H  
ATOM   1672  N   LYS A 136      38.140  52.326  57.299  1.00  0.68      0    N  
ATOM   1673  CA  LYS A 136      37.627  51.347  56.354  1.00  0.68      0    C  
ATOM   1674  C   LYS A 136      38.743  50.556  55.674  1.00  0.68      0    C  
ATOM   1675  O   LYS A 136      38.878  50.655  54.448  1.00  0.68      0    O  
ATOM   1676  CB  LYS A 136      36.746  52.024  55.272  1.00  0.68      0    C  
ATOM   1677  CG  LYS A 136      35.499  52.710  55.852  1.00  0.68      0    C  
ATOM   1678  CD  LYS A 136      34.443  53.067  54.792  1.00  0.68      0    C  
ATOM   1679  CE  LYS A 136      34.948  54.034  53.718  1.00  0.68      0    C  
ATOM   1680  NZ  LYS A 136      33.846  54.365  52.785  1.00  0.68      0    N1+
ATOM   1681  H   LYS A 136      38.913  52.988  57.084  0.00 99.00      0    H  
ATOM   1682  HA  LYS A 136      37.028  50.696  56.848  0.00 99.00      0    H  
ATOM   1683  HB2 LYS A 136      37.295  52.710  54.815  0.00 99.00      0    H  
ATOM   1684  HB3 LYS A 136      36.450  51.324  54.636  0.00 99.00      0    H  
ATOM   1685  HG2 LYS A 136      35.077  52.096  56.528  0.00 99.00      0    H  
ATOM   1686  HG3 LYS A 136      35.781  53.555  56.319  0.00 99.00      0    H  
ATOM   1687  HD2 LYS A 136      34.147  52.222  54.343  0.00 99.00      0    H  
ATOM   1688  HD3 LYS A 136      33.660  53.487  55.253  0.00 99.00      0    H  
ATOM   1689  HE2 LYS A 136      35.272  54.863  54.162  0.00 99.00      0    H  
ATOM   1690  HE3 LYS A 136      35.690  53.598  53.219  0.00 99.00      0    H  
ATOM   1691  HZ1 LYS A 136      33.865  53.736  52.007  0.00 99.00      0    H  
ATOM   1692  HZ2 LYS A 136      32.969  54.281  53.259  0.00 99.00      0    H  
ATOM   1693  HZ3 LYS A 136      33.956  55.303  52.456  0.00 99.00      0    H  
ATOM   1694  N   PRO A 137      39.538  49.729  56.381  1.00  0.65      0    N  
ATOM   1695  CA  PRO A 137      40.820  49.212  55.889  1.00  0.65      0    C  
ATOM   1696  C   PRO A 137      40.664  48.200  54.775  1.00  0.65      0    C  
ATOM   1697  O   PRO A 137      41.647  47.852  54.124  1.00  0.65      0    O  
ATOM   1698  CB  PRO A 137      41.455  48.509  57.111  1.00  0.65      0    C  
ATOM   1699  CG  PRO A 137      40.678  49.018  58.327  1.00  0.65      0    C  
ATOM   1700  CD  PRO A 137      39.290  49.308  57.768  1.00  0.65      0    C  
ATOM   1701  HA  PRO A 137      41.421  49.980  55.599  0.00 99.00      0    H  
ATOM   1702  HB2 PRO A 137      41.365  47.515  57.035  0.00 99.00      0    H  
ATOM   1703  HB3 PRO A 137      42.423  48.747  57.195  0.00 99.00      0    H  
ATOM   1704  HG2 PRO A 137      40.641  48.315  59.025  0.00 99.00      0    H  
ATOM   1705  HG3 PRO A 137      41.100  49.843  58.678  0.00 99.00      0    H  
ATOM   1706  HD2 PRO A 137      38.716  48.487  57.794  0.00 99.00      0    H  
ATOM   1707  HD3 PRO A 137      38.841  50.039  58.288  0.00 99.00      0    H  
ATOM   1708  N   LEU A 138      39.449  47.656  54.609  1.00  0.56      0    N  
ATOM   1709  CA  LEU A 138      39.122  46.679  53.597  1.00  0.56      0    C  
ATOM   1710  C   LEU A 138      38.658  47.332  52.304  1.00  0.56      0    C  
ATOM   1711  O   LEU A 138      39.126  46.992  51.224  1.00  0.56      0    O  
ATOM   1712  CB  LEU A 138      38.015  45.707  54.104  1.00  0.56      0    C  
ATOM   1713  CG  LEU A 138      38.449  44.658  55.162  1.00  0.56      0    C  
ATOM   1714  CD1 LEU A 138      39.640  43.819  54.676  1.00  0.56      0    C  
ATOM   1715  CD2 LEU A 138      38.722  45.235  56.561  1.00  0.56      0    C  
ATOM   1716  H   LEU A 138      38.739  48.019  55.306  0.00 99.00      0    H  
ATOM   1717  HA  LEU A 138      39.948  46.129  53.394  0.00 99.00      0    H  
ATOM   1718  HB2 LEU A 138      37.298  46.258  54.513  0.00 99.00      0    H  
ATOM   1719  HB3 LEU A 138      37.672  45.209  53.318  0.00 99.00      0    H  
ATOM   1720  HG  LEU A 138      37.673  44.054  55.348  0.00 99.00      0    H  
ATOM   1721 HD11 LEU A 138      40.413  44.423  54.493  0.00 99.00      0    H  
ATOM   1722 HD12 LEU A 138      39.886  43.159  55.383  0.00 99.00      0    H  
ATOM   1723 HD13 LEU A 138      39.382  43.338  53.840  0.00 99.00      0    H  
ATOM   1724 HD21 LEU A 138      37.891  45.669  56.903  0.00 99.00      0    H  
ATOM   1725 HD22 LEU A 138      38.993  44.494  57.173  0.00 99.00      0    H  
ATOM   1726 HD23 LEU A 138      39.456  45.909  56.499  0.00 99.00      0    H  
ATOM   1727  N   THR A 139      37.710  48.297  52.361  1.00  0.67      0    N  
ATOM   1728  CA  THR A 139      37.061  48.768  51.134  1.00  0.67      0    C  
ATOM   1729  C   THR A 139      37.733  49.987  50.540  1.00  0.67      0    C  
ATOM   1730  O   THR A 139      37.729  50.180  49.329  1.00  0.67      0    O  
ATOM   1731  CB  THR A 139      35.542  49.028  51.234  1.00  0.67      0    C  
ATOM   1732  CG2 THR A 139      34.840  47.938  52.048  1.00  0.67      0    C  
ATOM   1733  OG1 THR A 139      35.164  50.254  51.859  1.00  0.67      0    O  
ATOM   1734  H   THR A 139      37.503  48.647  53.300  0.00 99.00      0    H  
ATOM   1735  HA  THR A 139      37.095  48.016  50.452  0.00 99.00      0    H  
ATOM   1736  HB  THR A 139      35.147  49.029  50.266  0.00 99.00      0    H  
ATOM   1737  HG1 THR A 139      35.658  50.373  52.728  0.00 99.00      0    H  
ATOM   1738 HG21 THR A 139      35.420  47.123  52.088  0.00 99.00      0    H  
ATOM   1739 HG22 THR A 139      34.670  48.270  52.977  0.00 99.00      0    H  
ATOM   1740 HG23 THR A 139      33.969  47.704  51.614  0.00 99.00      0    H  
ATOM   1741  N   TYR A 140      38.292  50.888  51.375  1.00  0.69      0    N  
ATOM   1742  CA  TYR A 140      38.936  52.106  50.904  1.00  0.69      0    C  
ATOM   1743  C   TYR A 140      40.278  51.953  50.180  1.00  0.69      0    C  
ATOM   1744  O   TYR A 140      40.402  52.616  49.150  1.00  0.69      0    O  
ATOM   1745  CB  TYR A 140      38.977  53.162  52.041  1.00  0.69      0    C  
ATOM   1746  CG  TYR A 140      39.293  54.555  51.549  1.00  0.69      0    C  
ATOM   1747  CD1 TYR A 140      38.441  55.252  50.670  1.00  0.69      0    C  
ATOM   1748  CD2 TYR A 140      40.453  55.194  52.006  1.00  0.69      0    C  
ATOM   1749  CE1 TYR A 140      38.751  56.557  50.261  1.00  0.69      0    C  
ATOM   1750  CE2 TYR A 140      40.746  56.510  51.625  1.00  0.69      0    C  
ATOM   1751  CZ  TYR A 140      39.906  57.178  50.729  1.00  0.69      0    C  
ATOM   1752  OH  TYR A 140      40.207  58.461  50.251  1.00  0.69      0    O  
ATOM   1753  H   TYR A 140      38.218  50.628  52.383  0.00 99.00      0    H  
ATOM   1754  HA  TYR A 140      38.287  52.577  50.254  0.00 99.00      0    H  
ATOM   1755  HB2 TYR A 140      38.086  53.172  52.476  0.00 99.00      0    H  
ATOM   1756  HB3 TYR A 140      39.680  52.886  52.685  0.00 99.00      0    H  
ATOM   1757  HD1 TYR A 140      37.614  54.816  50.336  0.00 99.00      0    H  
ATOM   1758  HD2 TYR A 140      41.076  54.709  52.609  0.00 99.00      0    H  
ATOM   1759  HE1 TYR A 140      38.139  57.040  49.633  0.00 99.00      0    H  
ATOM   1760  HE2 TYR A 140      41.551  56.969  51.991  0.00 99.00      0    H  
ATOM   1761  HH  TYR A 140      41.176  58.631  50.395  0.00 99.00      0    H  
ATOM   1762  N   PRO A 141      41.282  51.152  50.564  1.00  0.68      0    N  
ATOM   1763  CA  PRO A 141      42.610  51.216  49.948  1.00  0.68      0    C  
ATOM   1764  C   PRO A 141      42.660  50.904  48.464  1.00  0.68      0    C  
ATOM   1765  O   PRO A 141      43.501  51.466  47.771  1.00  0.68      0    O  
ATOM   1766  CB  PRO A 141      43.448  50.227  50.770  1.00  0.68      0    C  
ATOM   1767  CG  PRO A 141      42.819  50.298  52.160  1.00  0.68      0    C  
ATOM   1768  CD  PRO A 141      41.330  50.436  51.845  1.00  0.68      0    C  
ATOM   1769  HA  PRO A 141      43.040  52.132  50.136  0.00 99.00      0    H  
ATOM   1770  HB2 PRO A 141      43.373  49.305  50.406  0.00 99.00      0    H  
ATOM   1771  HB3 PRO A 141      44.400  50.508  50.808  0.00 99.00      0    H  
ATOM   1772  HG2 PRO A 141      42.999  49.465  52.659  0.00 99.00      0    H  
ATOM   1773  HG3 PRO A 141      43.152  51.091  52.645  0.00 99.00      0    H  
ATOM   1774  HD2 PRO A 141      40.899  49.533  51.767  0.00 99.00      0    H  
ATOM   1775  HD3 PRO A 141      40.861  50.957  52.565  0.00 99.00      0    H  
ATOM   1776  N   ALA A 142      41.773  50.021  47.966  1.00  0.68      0    N  
ATOM   1777  CA  ALA A 142      41.675  49.653  46.566  1.00  0.68      0    C  
ATOM   1778  C   ALA A 142      41.003  50.717  45.698  1.00  0.68      0    C  
ATOM   1779  O   ALA A 142      41.153  50.735  44.480  1.00  0.68      0    O  
ATOM   1780  CB  ALA A 142      40.870  48.342  46.463  1.00  0.68      0    C  
ATOM   1781  H   ALA A 142      41.141  49.613  48.710  0.00 99.00      0    H  
ATOM   1782  HA  ALA A 142      42.613  49.493  46.202  0.00 99.00      0    H  
ATOM   1783  HB1 ALA A 142      40.926  48.000  45.529  0.00 99.00      0    H  
ATOM   1784  HB2 ALA A 142      41.256  47.674  47.094  0.00 99.00      0    H  
ATOM   1785  HB3 ALA A 142      39.920  48.525  46.701  0.00 99.00      0    H  
ATOM   1786  N   ARG A 143      40.260  51.663  46.311  1.00  0.64      0    N  
ATOM   1787  CA  ARG A 143      39.665  52.774  45.587  1.00  0.64      0    C  
ATOM   1788  C   ARG A 143      40.606  53.964  45.498  1.00  0.64      0    C  
ATOM   1789  O   ARG A 143      40.359  54.907  44.748  1.00  0.64      0    O  
ATOM   1790  CB  ARG A 143      38.373  53.280  46.277  1.00  0.64      0    C  
ATOM   1791  CG  ARG A 143      37.212  52.270  46.237  1.00  0.64      0    C  
ATOM   1792  CD  ARG A 143      35.855  52.889  46.592  1.00  0.64      0    C  
ATOM   1793  NE  ARG A 143      35.919  53.283  48.045  1.00  0.64      0    N  
ATOM   1794  CZ  ARG A 143      35.537  52.472  49.040  1.00  0.64      0    C  
ATOM   1795  NH1 ARG A 143      35.732  52.803  50.317  1.00  0.64      0    N1+
ATOM   1796  NH2 ARG A 143      35.034  51.269  48.801  1.00  0.64      0    N1+
ATOM   1797  H   ARG A 143      40.158  51.519  47.337  0.00 99.00      0    H  
ATOM   1798  HA  ARG A 143      39.441  52.469  44.648  0.00 99.00      0    H  
ATOM   1799  HB2 ARG A 143      38.584  53.466  47.227  0.00 99.00      0    H  
ATOM   1800  HB3 ARG A 143      38.078  54.103  45.812  0.00 99.00      0    H  
ATOM   1801  HG2 ARG A 143      37.145  51.885  45.316  0.00 99.00      0    H  
ATOM   1802  HG3 ARG A 143      37.396  51.534  46.890  0.00 99.00      0    H  
ATOM   1803  HD2 ARG A 143      35.727  53.689  46.059  0.00 99.00      0    H  
ATOM   1804  HD3 ARG A 143      35.166  52.214  46.483  0.00 99.00      0    H  
ATOM   1805  HE  ARG A 143      36.262  54.187  48.258  0.00 99.00      0    H  
ATOM   1806 HH11 ARG A 143      36.152  53.679  50.545  0.00 99.00      0    H  
ATOM   1807 HH12 ARG A 143      35.456  52.174  51.042  0.00 99.00      0    H  
ATOM   1808 HH21 ARG A 143      34.925  50.979  47.841  0.00 99.00      0    H  
ATOM   1809 HH22 ARG A 143      34.771  50.670  49.542  0.00 99.00      0    H  
ATOM   1810  N   ARG A 144      41.722  53.957  46.252  1.00  0.66      0    N  
ATOM   1811  CA  ARG A 144      42.678  55.044  46.205  1.00  0.66      0    C  
ATOM   1812  C   ARG A 144      43.583  54.970  44.986  1.00  0.66      0    C  
ATOM   1813  O   ARG A 144      44.575  54.247  44.956  1.00  0.66      0    O  
ATOM   1814  CB  ARG A 144      43.593  55.097  47.448  1.00  0.66      0    C  
ATOM   1815  CG  ARG A 144      42.862  55.381  48.771  1.00  0.66      0    C  
ATOM   1816  CD  ARG A 144      43.702  56.204  49.762  1.00  0.66      0    C  
ATOM   1817  NE  ARG A 144      45.013  55.503  49.953  1.00  0.66      0    N  
ATOM   1818  CZ  ARG A 144      46.103  56.119  50.427  1.00  0.66      0    C  
ATOM   1819  NH1 ARG A 144      46.103  57.322  50.987  1.00  0.66      0    N1+
ATOM   1820  NH2 ARG A 144      47.298  55.542  50.293  1.00  0.66      0    N1+
ATOM   1821  H   ARG A 144      41.823  53.117  46.853  0.00 99.00      0    H  
ATOM   1822  HA  ARG A 144      42.173  55.924  46.177  0.00 99.00      0    H  
ATOM   1823  HB2 ARG A 144      44.049  54.217  47.534  0.00 99.00      0    H  
ATOM   1824  HB3 ARG A 144      44.263  55.819  47.309  0.00 99.00      0    H  
ATOM   1825  HG2 ARG A 144      42.024  55.892  48.581  0.00 99.00      0    H  
ATOM   1826  HG3 ARG A 144      42.631  54.514  49.212  0.00 99.00      0    H  
ATOM   1827  HD2 ARG A 144      43.867  57.082  49.373  0.00 99.00      0    H  
ATOM   1828  HD3 ARG A 144      43.232  56.233  50.616  0.00 99.00      0    H  
ATOM   1829  HE  ARG A 144      45.062  54.544  49.715  0.00 99.00      0    H  
ATOM   1830 HH11 ARG A 144      45.215  57.795  51.077  0.00 99.00      0    H  
ATOM   1831 HH12 ARG A 144      46.937  57.739  51.304  0.00 99.00      0    H  
ATOM   1832 HH21 ARG A 144      47.366  54.644  49.856  0.00 99.00      0    H  
ATOM   1833 HH22 ARG A 144      48.116  56.003  50.627  0.00 99.00      0    H  
ATOM   1834  N   THR A 145      43.274  55.766  43.949  1.00  0.75      0    N  
ATOM   1835  CA  THR A 145      44.059  55.808  42.725  1.00  0.75      0    C  
ATOM   1836  C   THR A 145      44.629  57.191  42.521  1.00  0.75      0    C  
ATOM   1837  O   THR A 145      44.154  58.190  43.060  1.00  0.75      0    O  
ATOM   1838  CB  THR A 145      43.317  55.367  41.458  1.00  0.75      0    C  
ATOM   1839  CG2 THR A 145      42.688  53.986  41.681  1.00  0.75      0    C  
ATOM   1840  OG1 THR A 145      42.256  56.234  41.080  1.00  0.75      0    O  
ATOM   1841  H   THR A 145      42.420  56.349  44.105  0.00 99.00      0    H  
ATOM   1842  HA  THR A 145      44.820  55.156  42.812  0.00 99.00      0    H  
ATOM   1843  HB  THR A 145      43.997  55.333  40.672  0.00 99.00      0    H  
ATOM   1844  HG1 THR A 145      41.478  56.141  41.714  0.00 99.00      0    H  
ATOM   1845 HG21 THR A 145      43.390  53.280  41.585  0.00 99.00      0    H  
ATOM   1846 HG22 THR A 145      42.295  53.942  42.600  0.00 99.00      0    H  
ATOM   1847 HG23 THR A 145      41.968  53.834  41.004  0.00 99.00      0    H  
ATOM   1848  N   THR A 146      45.702  57.286  41.713  1.00  0.71      0    N  
ATOM   1849  CA  THR A 146      46.351  58.537  41.334  1.00  0.71      0    C  
ATOM   1850  C   THR A 146      45.427  59.469  40.575  1.00  0.71      0    C  
ATOM   1851  O   THR A 146      45.436  60.681  40.778  1.00  0.71      0    O  
ATOM   1852  CB  THR A 146      47.614  58.312  40.514  1.00  0.71      0    C  
ATOM   1853  CG2 THR A 146      48.626  57.521  41.355  1.00  0.71      0    C  
ATOM   1854  OG1 THR A 146      47.353  57.538  39.348  1.00  0.71      0    O  
ATOM   1855  H   THR A 146      46.041  56.345  41.368  0.00 99.00      0    H  
ATOM   1856  HA  THR A 146      46.654  59.006  42.181  0.00 99.00      0    H  
ATOM   1857  HB  THR A 146      47.985  59.226  40.212  0.00 99.00      0    H  
ATOM   1858  HG1 THR A 146      46.369  57.543  39.132  0.00 99.00      0    H  
ATOM   1859 HG21 THR A 146      48.238  57.339  42.259  0.00 99.00      0    H  
ATOM   1860 HG22 THR A 146      48.832  56.654  40.900  0.00 99.00      0    H  
ATOM   1861 HG23 THR A 146      49.467  58.054  41.453  0.00 99.00      0    H  
ATOM   1862  N   LYS A 147      44.566  58.903  39.702  1.00  0.72      0    N  
ATOM   1863  CA  LYS A 147      43.516  59.620  39.003  1.00  0.72      0    C  
ATOM   1864  C   LYS A 147      42.501  60.250  39.938  1.00  0.72      0    C  
ATOM   1865  O   LYS A 147      42.184  61.424  39.793  1.00  0.72      0    O  
ATOM   1866  CB  LYS A 147      42.764  58.697  38.009  1.00  0.72      0    C  
ATOM   1867  CG  LYS A 147      43.672  58.160  36.891  1.00  0.72      0    C  
ATOM   1868  CD  LYS A 147      42.897  57.373  35.817  1.00  0.72      0    C  
ATOM   1869  CE  LYS A 147      43.800  56.832  34.702  1.00  0.72      0    C  
ATOM   1870  NZ  LYS A 147      42.994  56.099  33.698  1.00  0.72      0    N1+
ATOM   1871  H   LYS A 147      44.735  57.868  39.576  0.00 99.00      0    H  
ATOM   1872  HA  LYS A 147      43.940  60.356  38.442  0.00 99.00      0    H  
ATOM   1873  HB2 LYS A 147      42.406  57.928  38.516  0.00 99.00      0    H  
ATOM   1874  HB3 LYS A 147      42.036  59.223  37.594  0.00 99.00      0    H  
ATOM   1875  HG2 LYS A 147      44.133  58.933  36.449  0.00 99.00      0    H  
ATOM   1876  HG3 LYS A 147      44.361  57.555  37.295  0.00 99.00      0    H  
ATOM   1877  HD2 LYS A 147      42.442  56.602  36.257  0.00 99.00      0    H  
ATOM   1878  HD3 LYS A 147      42.218  57.979  35.408  0.00 99.00      0    H  
ATOM   1879  HE2 LYS A 147      44.261  57.600  34.266  0.00 99.00      0    H  
ATOM   1880  HE3 LYS A 147      44.472  56.217  35.107  0.00 99.00      0    H  
ATOM   1881  HZ1 LYS A 147      42.407  55.433  34.161  0.00 99.00      0    H  
ATOM   1882  HZ2 LYS A 147      42.425  56.746  33.188  0.00 99.00      0    H  
ATOM   1883  HZ3 LYS A 147      43.603  55.621  33.064  0.00 99.00      0    H  
ATOM   1884  N   MET A 148      42.012  59.518  40.963  1.00  0.73      0    N  
ATOM   1885  CA  MET A 148      41.154  60.098  41.984  1.00  0.73      0    C  
ATOM   1886  C   MET A 148      41.834  61.198  42.790  1.00  0.73      0    C  
ATOM   1887  O   MET A 148      41.265  62.269  42.980  1.00  0.73      0    O  
ATOM   1888  CB  MET A 148      40.601  59.006  42.934  1.00  0.73      0    C  
ATOM   1889  CG  MET A 148      39.527  58.108  42.282  1.00  0.73      0    C  
ATOM   1890  SD  MET A 148      38.089  58.988  41.582  1.00  0.73      0    S  
ATOM   1891  CE  MET A 148      37.489  59.801  43.093  1.00  0.73      0    C  
ATOM   1892  H   MET A 148      42.305  58.522  40.948  0.00 99.00      0    H  
ATOM   1893  HA  MET A 148      40.346  60.506  41.522  0.00 99.00      0    H  
ATOM   1894  HB2 MET A 148      41.359  58.422  43.232  0.00 99.00      0    H  
ATOM   1895  HB3 MET A 148      40.194  59.450  43.735  0.00 99.00      0    H  
ATOM   1896  HG2 MET A 148      39.991  57.538  41.555  0.00 99.00      0    H  
ATOM   1897  HG3 MET A 148      39.220  57.418  42.989  0.00 99.00      0    H  
ATOM   1898  HE1 MET A 148      36.743  59.261  43.475  0.00 99.00      0    H  
ATOM   1899  HE2 MET A 148      38.239  59.860  43.747  0.00 99.00      0    H  
ATOM   1900  HE3 MET A 148      37.166  60.715  42.861  0.00 99.00      0    H  
ATOM   1901  N   ALA A 149      43.098  61.002  43.222  1.00  0.78      0    N  
ATOM   1902  CA  ALA A 149      43.860  62.034  43.907  1.00  0.78      0    C  
ATOM   1903  C   ALA A 149      44.065  63.304  43.080  1.00  0.78      0    C  
ATOM   1904  O   ALA A 149      43.840  64.414  43.561  1.00  0.78      0    O  
ATOM   1905  CB  ALA A 149      45.236  61.476  44.322  1.00  0.78      0    C  
ATOM   1906  H   ALA A 149      43.468  60.049  43.018  0.00 99.00      0    H  
ATOM   1907  HA  ALA A 149      43.369  62.289  44.763  0.00 99.00      0    H  
ATOM   1908  HB1 ALA A 149      45.216  61.251  45.293  0.00 99.00      0    H  
ATOM   1909  HB2 ALA A 149      45.429  60.657  43.788  0.00 99.00      0    H  
ATOM   1910  HB3 ALA A 149      45.932  62.167  44.148  0.00 99.00      0    H  
ATOM   1911  N   GLY A 150      44.435  63.156  41.787  1.00  0.79      0    N  
ATOM   1912  CA  GLY A 150      44.592  64.263  40.849  1.00  0.79      0    C  
ATOM   1913  C   GLY A 150      43.302  64.967  40.507  1.00  0.79      0    C  
ATOM   1914  O   GLY A 150      43.261  66.188  40.385  1.00  0.79      0    O  
ATOM   1915  H   GLY A 150      44.601  62.152  41.519  0.00 99.00      0    H  
ATOM   1916  HA2 GLY A 150      45.252  64.937  41.241  0.00 99.00      0    H  
ATOM   1917  HA3 GLY A 150      45.023  63.911  39.992  0.00 99.00      0    H  
ATOM   1918  N   LEU A 151      42.196  64.214  40.375  1.00  0.79      0    N  
ATOM   1919  CA  LEU A 151      40.865  64.753  40.169  1.00  0.79      0    C  
ATOM   1920  C   LEU A 151      40.344  65.555  41.360  1.00  0.79      0    C  
ATOM   1921  O   LEU A 151      39.862  66.676  41.206  1.00  0.79      0    O  
ATOM   1922  CB  LEU A 151      39.904  63.582  39.843  1.00  0.79      0    C  
ATOM   1923  CG  LEU A 151      38.472  63.959  39.413  1.00  0.79      0    C  
ATOM   1924  CD1 LEU A 151      38.460  64.866  38.173  1.00  0.79      0    C  
ATOM   1925  CD2 LEU A 151      37.659  62.681  39.149  1.00  0.79      0    C  
ATOM   1926  H   LEU A 151      42.392  63.179  40.436  0.00 99.00      0    H  
ATOM   1927  HA  LEU A 151      40.886  65.369  39.360  0.00 99.00      0    H  
ATOM   1928  HB2 LEU A 151      40.309  63.060  39.098  0.00 99.00      0    H  
ATOM   1929  HB3 LEU A 151      39.830  63.018  40.659  0.00 99.00      0    H  
ATOM   1930  HG  LEU A 151      38.022  64.435  40.173  0.00 99.00      0    H  
ATOM   1931 HD11 LEU A 151      38.900  64.389  37.415  0.00 99.00      0    H  
ATOM   1932 HD12 LEU A 151      37.515  65.082  37.935  0.00 99.00      0    H  
ATOM   1933 HD13 LEU A 151      38.957  65.707  38.378  0.00 99.00      0    H  
ATOM   1934 HD21 LEU A 151      37.625  62.137  39.985  0.00 99.00      0    H  
ATOM   1935 HD22 LEU A 151      36.734  62.934  38.871  0.00 99.00      0    H  
ATOM   1936 HD23 LEU A 151      38.100  62.158  38.422  0.00 99.00      0    H  
ATOM   1937  N   MET A 152      40.480  65.032  42.599  1.00  0.77      0    N  
ATOM   1938  CA  MET A 152      40.100  65.748  43.808  1.00  0.77      0    C  
ATOM   1939  C   MET A 152      40.896  67.020  44.077  1.00  0.77      0    C  
ATOM   1940  O   MET A 152      40.322  68.048  44.434  1.00  0.77      0    O  
ATOM   1941  CB  MET A 152      40.140  64.841  45.060  1.00  0.77      0    C  
ATOM   1942  CG  MET A 152      39.062  63.737  45.019  1.00  0.77      0    C  
ATOM   1943  SD  MET A 152      38.478  63.195  46.652  1.00  0.77      0    S  
ATOM   1944  CE  MET A 152      37.453  64.669  46.948  1.00  0.77      0    C  
ATOM   1945  H   MET A 152      40.883  64.067  42.603  0.00 99.00      0    H  
ATOM   1946  HA  MET A 152      39.115  66.011  43.722  0.00 99.00      0    H  
ATOM   1947  HB2 MET A 152      41.034  64.403  45.116  0.00 99.00      0    H  
ATOM   1948  HB3 MET A 152      39.984  65.400  45.871  0.00 99.00      0    H  
ATOM   1949  HG2 MET A 152      38.277  64.084  44.448  0.00 99.00      0    H  
ATOM   1950  HG3 MET A 152      39.444  62.942  44.486  0.00 99.00      0    H  
ATOM   1951  HE1 MET A 152      36.691  64.417  47.538  0.00 99.00      0    H  
ATOM   1952  HE2 MET A 152      38.012  65.366  47.389  0.00 99.00      0    H  
ATOM   1953  HE3 MET A 152      37.113  65.005  46.074  0.00 99.00      0    H  
ATOM   1954  N   ILE A 153      42.236  67.021  43.893  1.00  0.83      0    N  
ATOM   1955  CA  ILE A 153      43.021  68.253  43.990  1.00  0.83      0    C  
ATOM   1956  C   ILE A 153      42.669  69.273  42.910  1.00  0.83      0    C  
ATOM   1957  O   ILE A 153      42.552  70.462  43.197  1.00  0.83      0    O  
ATOM   1958  CB  ILE A 153      44.538  68.050  44.086  1.00  0.83      0    C  
ATOM   1959  CG1 ILE A 153      45.151  67.487  42.782  1.00  0.83      0    C  
ATOM   1960  CG2 ILE A 153      44.810  67.158  45.315  1.00  0.83      0    C  
ATOM   1961  CD1 ILE A 153      46.662  67.224  42.793  1.00  0.83      0    C  
ATOM   1962  H   ILE A 153      42.640  66.093  43.683  0.00 99.00      0    H  
ATOM   1963  HA  ILE A 153      42.774  68.674  44.876  0.00 99.00      0    H  
ATOM   1964  HB  ILE A 153      44.964  68.941  44.257  0.00 99.00      0    H  
ATOM   1965 HG12 ILE A 153      44.679  66.626  42.561  0.00 99.00      0    H  
ATOM   1966 HG13 ILE A 153      44.950  68.138  42.040  0.00 99.00      0    H  
ATOM   1967 HG21 ILE A 153      45.793  67.081  45.447  0.00 99.00      0    H  
ATOM   1968 HG22 ILE A 153      44.391  67.575  46.116  0.00 99.00      0    H  
ATOM   1969 HG23 ILE A 153      44.416  66.258  45.155  0.00 99.00      0    H  
ATOM   1970 HD11 ILE A 153      46.867  66.560  43.506  0.00 99.00      0    H  
ATOM   1971 HD12 ILE A 153      46.932  66.866  41.904  0.00 99.00      0    H  
ATOM   1972 HD13 ILE A 153      47.135  68.081  42.976  0.00 99.00      0    H  
ATOM   1973  N   ALA A 154      42.435  68.842  41.649  1.00  0.85      0    N  
ATOM   1974  CA  ALA A 154      41.985  69.705  40.571  1.00  0.85      0    C  
ATOM   1975  C   ALA A 154      40.631  70.340  40.859  1.00  0.85      0    C  
ATOM   1976  O   ALA A 154      40.456  71.548  40.712  1.00  0.85      0    O  
ATOM   1977  CB  ALA A 154      41.926  68.902  39.257  1.00  0.85      0    C  
ATOM   1978  H   ALA A 154      42.613  67.813  41.527  0.00 99.00      0    H  
ATOM   1979  HA  ALA A 154      42.665  70.447  40.441  0.00 99.00      0    H  
ATOM   1980  HB1 ALA A 154      42.420  69.401  38.549  0.00 99.00      0    H  
ATOM   1981  HB2 ALA A 154      42.348  68.011  39.402  0.00 99.00      0    H  
ATOM   1982  HB3 ALA A 154      40.973  68.787  38.989  0.00 99.00      0    H  
ATOM   1983  N   ALA A 155      39.668  69.548  41.375  1.00  0.84      0    N  
ATOM   1984  CA  ALA A 155      38.403  70.040  41.879  1.00  0.84      0    C  
ATOM   1985  C   ALA A 155      38.567  71.056  43.013  1.00  0.84      0    C  
ATOM   1986  O   ALA A 155      37.935  72.108  42.999  1.00  0.84      0    O  
ATOM   1987  CB  ALA A 155      37.537  68.846  42.335  1.00  0.84      0    C  
ATOM   1988  H   ALA A 155      39.931  68.528  41.374  0.00 99.00      0    H  
ATOM   1989  HA  ALA A 155      37.899  70.492  41.122  0.00 99.00      0    H  
ATOM   1990  HB1 ALA A 155      37.387  68.240  41.559  0.00 99.00      0    H  
ATOM   1991  HB2 ALA A 155      38.015  68.358  43.060  0.00 99.00      0    H  
ATOM   1992  HB3 ALA A 155      36.665  69.189  42.672  0.00 99.00      0    H  
ATOM   1993  N   ALA A 156      39.472  70.810  43.986  1.00  0.84      0    N  
ATOM   1994  CA  ALA A 156      39.783  71.757  45.044  1.00  0.84      0    C  
ATOM   1995  C   ALA A 156      40.320  73.117  44.575  1.00  0.84      0    C  
ATOM   1996  O   ALA A 156      39.839  74.164  45.002  1.00  0.84      0    O  
ATOM   1997  CB  ALA A 156      40.804  71.134  46.022  1.00  0.84      0    C  
ATOM   1998  H   ALA A 156      39.927  69.870  43.902  0.00 99.00      0    H  
ATOM   1999  HA  ALA A 156      38.933  71.927  45.592  0.00 99.00      0    H  
ATOM   2000  HB1 ALA A 156      40.500  70.217  46.265  0.00 99.00      0    H  
ATOM   2001  HB2 ALA A 156      41.693  71.091  45.576  0.00 99.00      0    H  
ATOM   2002  HB3 ALA A 156      40.858  71.703  46.837  0.00 99.00      0    H  
ATOM   2003  N   TRP A 157      41.305  73.149  43.650  1.00  0.78      0    N  
ATOM   2004  CA  TRP A 157      41.803  74.391  43.064  1.00  0.78      0    C  
ATOM   2005  C   TRP A 157      40.762  75.126  42.225  1.00  0.78      0    C  
ATOM   2006  O   TRP A 157      40.618  76.344  42.336  1.00  0.78      0    O  
ATOM   2007  CB  TRP A 157      43.082  74.174  42.212  1.00  0.78      0    C  
ATOM   2008  CG  TRP A 157      44.328  73.864  43.026  1.00  0.78      0    C  
ATOM   2009  CD1 TRP A 157      44.886  72.653  43.323  1.00  0.78      0    C  
ATOM   2010  CD2 TRP A 157      45.186  74.858  43.621  1.00  0.78      0    C  
ATOM   2011  CE2 TRP A 157      46.213  74.164  44.295  1.00  0.78      0    C  
ATOM   2012  CE3 TRP A 157      45.151  76.252  43.608  1.00  0.78      0    C  
ATOM   2013  NE1 TRP A 157      46.001  72.823  44.112  1.00  0.78      0    N  
ATOM   2014  CZ2 TRP A 157      47.213  74.843  44.975  1.00  0.78      0    C  
ATOM   2015  CZ3 TRP A 157      46.180  76.939  44.271  1.00  0.78      0    C  
ATOM   2016  CH2 TRP A 157      47.195  76.246  44.948  1.00  0.78      0    C  
ATOM   2017  H   TRP A 157      41.673  72.206  43.396  0.00 99.00      0    H  
ATOM   2018  HA  TRP A 157      42.067  75.006  43.828  0.00 99.00      0    H  
ATOM   2019  HB2 TRP A 157      42.932  73.406  41.605  0.00 99.00      0    H  
ATOM   2020  HB3 TRP A 157      43.267  75.002  41.700  0.00 99.00      0    H  
ATOM   2021  HD1 TRP A 157      44.538  71.769  43.014  0.00 99.00      0    H  
ATOM   2022  HE1 TRP A 157      46.563  72.090  44.489  0.00 99.00      0    H  
ATOM   2023  HE3 TRP A 157      44.433  76.754  43.151  0.00 99.00      0    H  
ATOM   2024  HZ2 TRP A 157      47.930  74.348  45.474  0.00 99.00      0    H  
ATOM   2025  HZ3 TRP A 157      46.179  77.931  44.255  0.00 99.00      0    H  
ATOM   2026  HH2 TRP A 157      47.910  76.750  45.414  0.00 99.00      0    H  
ATOM   2027  N   VAL A 158      39.981  74.399  41.393  1.00  0.83      0    N  
ATOM   2028  CA  VAL A 158      38.876  74.959  40.619  1.00  0.83      0    C  
ATOM   2029  C   VAL A 158      37.799  75.564  41.504  1.00  0.83      0    C  
ATOM   2030  O   VAL A 158      37.410  76.714  41.308  1.00  0.83      0    O  
ATOM   2031  CB  VAL A 158      38.264  73.907  39.691  1.00  0.83      0    C  
ATOM   2032  CG1 VAL A 158      36.933  74.368  39.057  1.00  0.83      0    C  
ATOM   2033  CG2 VAL A 158      39.275  73.602  38.571  1.00  0.83      0    C  
ATOM   2034  H   VAL A 158      40.248  73.384  41.357  0.00 99.00      0    H  
ATOM   2035  HA  VAL A 158      39.248  75.695  40.032  0.00 99.00      0    H  
ATOM   2036  HB  VAL A 158      38.046  73.095  40.238  0.00 99.00      0    H  
ATOM   2037 HG11 VAL A 158      36.182  73.880  39.493  0.00 99.00      0    H  
ATOM   2038 HG12 VAL A 158      36.831  75.349  39.199  0.00 99.00      0    H  
ATOM   2039 HG13 VAL A 158      36.952  74.164  38.082  0.00 99.00      0    H  
ATOM   2040 HG21 VAL A 158      39.139  74.254  37.829  0.00 99.00      0    H  
ATOM   2041 HG22 VAL A 158      40.198  73.688  38.939  0.00 99.00      0    H  
ATOM   2042 HG23 VAL A 158      39.121  72.673  38.243  0.00 99.00      0    H  
ATOM   2043  N   LEU A 159      37.343  74.853  42.557  1.00  0.81      0    N  
ATOM   2044  CA  LEU A 159      36.385  75.385  43.513  1.00  0.81      0    C  
ATOM   2045  C   LEU A 159      36.894  76.627  44.239  1.00  0.81      0    C  
ATOM   2046  O   LEU A 159      36.193  77.633  44.304  1.00  0.81      0    O  
ATOM   2047  CB  LEU A 159      36.001  74.316  44.568  1.00  0.81      0    C  
ATOM   2048  CG  LEU A 159      35.018  73.213  44.116  1.00  0.81      0    C  
ATOM   2049  CD1 LEU A 159      34.773  72.245  45.286  1.00  0.81      0    C  
ATOM   2050  CD2 LEU A 159      33.679  73.766  43.607  1.00  0.81      0    C  
ATOM   2051  H   LEU A 159      37.744  73.890  42.616  0.00 99.00      0    H  
ATOM   2052  HA  LEU A 159      35.537  75.636  43.015  0.00 99.00      0    H  
ATOM   2053  HB2 LEU A 159      36.840  73.864  44.856  0.00 99.00      0    H  
ATOM   2054  HB3 LEU A 159      35.582  74.789  45.336  0.00 99.00      0    H  
ATOM   2055  HG  LEU A 159      35.418  72.717  43.358  0.00 99.00      0    H  
ATOM   2056 HD11 LEU A 159      34.384  72.751  46.052  0.00 99.00      0    H  
ATOM   2057 HD12 LEU A 159      34.138  71.533  44.993  0.00 99.00      0    H  
ATOM   2058 HD13 LEU A 159      35.641  71.834  45.557  0.00 99.00      0    H  
ATOM   2059 HD21 LEU A 159      33.847  74.363  42.824  0.00 99.00      0    H  
ATOM   2060 HD22 LEU A 159      33.093  73.005  43.332  0.00 99.00      0    H  
ATOM   2061 HD23 LEU A 159      33.239  74.284  44.338  0.00 99.00      0    H  
ATOM   2062  N   SER A 160      38.151  76.638  44.736  1.00  0.81      0    N  
ATOM   2063  CA  SER A 160      38.742  77.827  45.354  1.00  0.81      0    C  
ATOM   2064  C   SER A 160      38.819  79.028  44.436  1.00  0.81      0    C  
ATOM   2065  O   SER A 160      38.512  80.149  44.837  1.00  0.81      0    O  
ATOM   2066  CB  SER A 160      40.198  77.600  45.816  1.00  0.81      0    C  
ATOM   2067  OG  SER A 160      40.248  76.585  46.809  1.00  0.81      0    O  
ATOM   2068  H   SER A 160      38.652  75.732  44.639  0.00 99.00      0    H  
ATOM   2069  HA  SER A 160      38.161  78.078  46.154  0.00 99.00      0    H  
ATOM   2070  HB2 SER A 160      40.736  77.319  45.034  0.00 99.00      0    H  
ATOM   2071  HB3 SER A 160      40.542  78.447  46.198  0.00 99.00      0    H  
ATOM   2072  HG  SER A 160      40.124  75.693  46.378  0.00 99.00      0    H  
ATOM   2073  N   PHE A 161      39.227  78.817  43.166  1.00  0.80      0    N  
ATOM   2074  CA  PHE A 161      39.263  79.858  42.155  1.00  0.80      0    C  
ATOM   2075  C   PHE A 161      37.879  80.411  41.824  1.00  0.80      0    C  
ATOM   2076  O   PHE A 161      37.663  81.620  41.870  1.00  0.80      0    O  
ATOM   2077  CB  PHE A 161      39.972  79.311  40.885  1.00  0.80      0    C  
ATOM   2078  CG  PHE A 161      40.146  80.373  39.828  1.00  0.80      0    C  
ATOM   2079  CD1 PHE A 161      41.191  81.308  39.907  1.00  0.80      0    C  
ATOM   2080  CD2 PHE A 161      39.225  80.467  38.772  1.00  0.80      0    C  
ATOM   2081  CE1 PHE A 161      41.315  82.320  38.944  1.00  0.80      0    C  
ATOM   2082  CE2 PHE A 161      39.340  81.480  37.812  1.00  0.80      0    C  
ATOM   2083  CZ  PHE A 161      40.388  82.405  37.897  1.00  0.80      0    C  
ATOM   2084  H   PHE A 161      39.515  77.825  42.983  0.00 99.00      0    H  
ATOM   2085  HA  PHE A 161      39.797  80.629  42.540  0.00 99.00      0    H  
ATOM   2086  HB2 PHE A 161      40.858  78.997  41.157  0.00 99.00      0    H  
ATOM   2087  HB3 PHE A 161      39.408  78.599  40.519  0.00 99.00      0    H  
ATOM   2088  HD1 PHE A 161      41.847  81.255  40.645  0.00 99.00      0    H  
ATOM   2089  HD2 PHE A 161      38.484  79.806  38.706  0.00 99.00      0    H  
ATOM   2090  HE1 PHE A 161      42.067  82.978  39.012  0.00 99.00      0    H  
ATOM   2091  HE2 PHE A 161      38.666  81.539  37.065  0.00 99.00      0    H  
ATOM   2092  HZ  PHE A 161      40.478  83.125  37.214  0.00 99.00      0    H  
ATOM   2093  N   VAL A 162      36.894  79.534  41.543  1.00  0.83      0    N  
ATOM   2094  CA  VAL A 162      35.526  79.923  41.222  1.00  0.83      0    C  
ATOM   2095  C   VAL A 162      34.838  80.649  42.376  1.00  0.83      0    C  
ATOM   2096  O   VAL A 162      34.152  81.645  42.167  1.00  0.83      0    O  
ATOM   2097  CB  VAL A 162      34.704  78.735  40.716  1.00  0.83      0    C  
ATOM   2098  CG1 VAL A 162      33.233  79.127  40.462  1.00  0.83      0    C  
ATOM   2099  CG2 VAL A 162      35.320  78.244  39.389  1.00  0.83      0    C  
ATOM   2100  H   VAL A 162      37.210  78.531  41.578  0.00 99.00      0    H  
ATOM   2101  HA  VAL A 162      35.556  80.557  40.432  0.00 99.00      0    H  
ATOM   2102  HB  VAL A 162      34.688  78.038  41.431  0.00 99.00      0    H  
ATOM   2103 HG11 VAL A 162      32.643  78.389  40.777  0.00 99.00      0    H  
ATOM   2104 HG12 VAL A 162      33.030  79.963  40.964  0.00 99.00      0    H  
ATOM   2105 HG13 VAL A 162      33.102  79.275  39.485  0.00 99.00      0    H  
ATOM   2106 HG21 VAL A 162      35.962  77.508  39.588  0.00 99.00      0    H  
ATOM   2107 HG22 VAL A 162      34.588  77.913  38.800  0.00 99.00      0    H  
ATOM   2108 HG23 VAL A 162      35.793  79.006  38.955  0.00 99.00      0    H  
ATOM   2109  N   LEU A 163      35.028  80.204  43.634  1.00  0.75      0    N  
ATOM   2110  CA  LEU A 163      34.530  80.922  44.798  1.00  0.75      0    C  
ATOM   2111  C   LEU A 163      35.120  82.314  45.047  1.00  0.75      0    C  
ATOM   2112  O   LEU A 163      34.382  83.271  45.276  1.00  0.75      0    O  
ATOM   2113  CB  LEU A 163      34.771  80.076  46.078  1.00  0.75      0    C  
ATOM   2114  CG  LEU A 163      33.869  78.831  46.217  1.00  0.75      0    C  
ATOM   2115  CD1 LEU A 163      34.240  78.054  47.489  1.00  0.75      0    C  
ATOM   2116  CD2 LEU A 163      32.375  79.187  46.235  1.00  0.75      0    C  
ATOM   2117  H   LEU A 163      35.558  79.309  43.690  0.00 99.00      0    H  
ATOM   2118  HA  LEU A 163      33.511  81.027  44.700  0.00 99.00      0    H  
ATOM   2119  HB2 LEU A 163      35.708  79.763  46.057  0.00 99.00      0    H  
ATOM   2120  HB3 LEU A 163      34.599  80.657  46.857  0.00 99.00      0    H  
ATOM   2121  HG  LEU A 163      34.003  78.247  45.424  0.00 99.00      0    H  
ATOM   2122 HD11 LEU A 163      34.113  78.646  48.283  0.00 99.00      0    H  
ATOM   2123 HD12 LEU A 163      33.650  77.253  47.567  0.00 99.00      0    H  
ATOM   2124 HD13 LEU A 163      35.194  77.767  47.431  0.00 99.00      0    H  
ATOM   2125 HD21 LEU A 163      32.138  79.648  45.382  0.00 99.00      0    H  
ATOM   2126 HD22 LEU A 163      31.840  78.349  46.326  0.00 99.00      0    H  
ATOM   2127 HD23 LEU A 163      32.192  79.791  47.008  0.00 99.00      0    H  
ATOM   2128  N   TRP A 164      36.453  82.457  45.028  1.00  0.72      0    N  
ATOM   2129  CA  TRP A 164      37.084  83.711  45.473  1.00  0.72      0    C  
ATOM   2130  C   TRP A 164      37.415  84.701  44.346  1.00  0.72      0    C  
ATOM   2131  O   TRP A 164      37.190  85.900  44.521  1.00  0.72      0    O  
ATOM   2132  CB  TRP A 164      38.311  83.408  46.342  1.00  0.72      0    C  
ATOM   2133  CG  TRP A 164      37.995  82.917  47.719  1.00  0.72      0    C  
ATOM   2134  CD1 TRP A 164      38.076  81.637  48.142  1.00  0.72      0    C  
ATOM   2135  CD2 TRP A 164      37.483  83.684  48.851  1.00  0.72      0    C  
ATOM   2136  CE2 TRP A 164      37.308  82.796  49.956  1.00  0.72      0    C  
ATOM   2137  CE3 TRP A 164      37.154  85.046  49.059  1.00  0.72      0    C  
ATOM   2138  NE1 TRP A 164      37.679  81.563  49.462  1.00  0.72      0    N  
ATOM   2139  CZ2 TRP A 164      36.848  83.241  51.209  1.00  0.72      0    C  
ATOM   2140  CZ3 TRP A 164      36.692  85.503  50.311  1.00  0.72      0    C  
ATOM   2141  CH2 TRP A 164      36.542  84.604  51.385  1.00  0.72      0    C  
ATOM   2142  H   TRP A 164      37.049  81.658  44.839  0.00 99.00      0    H  
ATOM   2143  HA  TRP A 164      36.405  84.267  46.124  0.00 99.00      0    H  
ATOM   2144  HB2 TRP A 164      38.930  82.664  45.852  0.00 99.00      0    H  
ATOM   2145  HB3 TRP A 164      38.922  84.304  46.457  0.00 99.00      0    H  
ATOM   2146  HD1 TRP A 164      38.407  80.812  47.527  0.00 99.00      0    H  
ATOM   2147  HE1 TRP A 164      37.668  80.679  49.980  0.00 99.00      0    H  
ATOM   2148  HE3 TRP A 164      37.273  85.748  48.248  0.00 99.00      0    H  
ATOM   2149  HZ2 TRP A 164      36.732  82.545  52.027  0.00 99.00      0    H  
ATOM   2150  HZ3 TRP A 164      36.466  86.551  50.450  0.00 99.00      0    H  
ATOM   2151  HH2 TRP A 164      36.198  84.962  52.345  0.00 99.00      0    H  
ATOM   2152  N   ALA A 165      37.950  84.206  43.220  1.00  0.82      0    N  
ATOM   2153  CA  ALA A 165      38.439  85.071  42.162  1.00  0.82      0    C  
ATOM   2154  C   ALA A 165      37.409  86.013  41.527  1.00  0.82      0    C  
ATOM   2155  O   ALA A 165      37.738  87.196  41.420  1.00  0.82      0    O  
ATOM   2156  CB  ALA A 165      39.165  84.253  41.075  1.00  0.82      0    C  
ATOM   2157  H   ALA A 165      37.957  83.168  43.171  0.00 99.00      0    H  
ATOM   2158  HA  ALA A 165      39.203  85.649  42.538  0.00 99.00      0    H  
ATOM   2159  HB1 ALA A 165      38.632  83.436  40.874  0.00 99.00      0    H  
ATOM   2160  HB2 ALA A 165      39.254  84.811  40.255  0.00 99.00      0    H  
ATOM   2161  HB3 ALA A 165      40.067  83.996  41.411  0.00 99.00      0    H  
ATOM   2162  N   PRO A 166      36.178  85.670  41.129  1.00  0.80      0    N  
ATOM   2163  CA  PRO A 166      35.295  86.632  40.481  1.00  0.80      0    C  
ATOM   2164  C   PRO A 166      34.777  87.668  41.457  1.00  0.80      0    C  
ATOM   2165  O   PRO A 166      34.580  88.815  41.064  1.00  0.80      0    O  
ATOM   2166  CB  PRO A 166      34.164  85.775  39.886  1.00  0.80      0    C  
ATOM   2167  CG  PRO A 166      34.150  84.515  40.752  1.00  0.80      0    C  
ATOM   2168  CD  PRO A 166      35.629  84.311  41.080  1.00  0.80      0    C  
ATOM   2169  HA  PRO A 166      35.762  87.076  39.700  0.00 99.00      0    H  
ATOM   2170  HB2 PRO A 166      33.287  86.246  39.950  0.00 99.00      0    H  
ATOM   2171  HB3 PRO A 166      34.355  85.539  38.937  0.00 99.00      0    H  
ATOM   2172  HG2 PRO A 166      33.624  84.672  41.574  0.00 99.00      0    H  
ATOM   2173  HG3 PRO A 166      33.794  83.751  40.236  0.00 99.00      0    H  
ATOM   2174  HD2 PRO A 166      35.735  83.849  41.962  0.00 99.00      0    H  
ATOM   2175  HD3 PRO A 166      36.078  83.767  40.368  0.00 99.00      0    H  
ATOM   2176  N   ALA A 167      34.545  87.316  42.735  1.00  0.75      0    N  
ATOM   2177  CA  ALA A 167      34.125  88.282  43.728  1.00  0.75      0    C  
ATOM   2178  C   ALA A 167      35.188  89.335  44.007  1.00  0.75      0    C  
ATOM   2179  O   ALA A 167      34.910  90.530  44.003  1.00  0.75      0    O  
ATOM   2180  CB  ALA A 167      33.737  87.560  45.033  1.00  0.75      0    C  
ATOM   2181  H   ALA A 167      34.694  86.307  42.931  0.00 99.00      0    H  
ATOM   2182  HA  ALA A 167      33.289  88.753  43.395  0.00 99.00      0    H  
ATOM   2183  HB1 ALA A 167      32.771  87.719  45.217  0.00 99.00      0    H  
ATOM   2184  HB2 ALA A 167      33.906  86.584  44.927  0.00 99.00      0    H  
ATOM   2185  HB3 ALA A 167      34.289  87.921  45.780  0.00 99.00      0    H  
ATOM   2186  N   ILE A 168      36.458  88.930  44.205  1.00  0.74      0    N  
ATOM   2187  CA  ILE A 168      37.550  89.867  44.438  1.00  0.74      0    C  
ATOM   2188  C   ILE A 168      37.832  90.756  43.236  1.00  0.74      0    C  
ATOM   2189  O   ILE A 168      37.905  91.976  43.361  1.00  0.74      0    O  
ATOM   2190  CB  ILE A 168      38.799  89.129  44.915  1.00  0.74      0    C  
ATOM   2191  CG1 ILE A 168      38.472  88.420  46.255  1.00  0.74      0    C  
ATOM   2192  CG2 ILE A 168      39.980  90.112  45.081  1.00  0.74      0    C  
ATOM   2193  CD1 ILE A 168      39.571  87.494  46.782  1.00  0.74      0    C  
ATOM   2194  H   ILE A 168      36.582  87.896  44.176  0.00 99.00      0    H  
ATOM   2195  HA  ILE A 168      37.244  90.478  45.184  0.00 99.00      0    H  
ATOM   2196  HB  ILE A 168      39.023  88.429  44.258  0.00 99.00      0    H  
ATOM   2197 HG12 ILE A 168      38.287  89.123  46.941  0.00 99.00      0    H  
ATOM   2198 HG13 ILE A 168      37.639  87.881  46.122  0.00 99.00      0    H  
ATOM   2199 HG21 ILE A 168      40.781  89.605  45.383  0.00 99.00      0    H  
ATOM   2200 HG22 ILE A 168      40.162  90.547  44.205  0.00 99.00      0    H  
ATOM   2201 HG23 ILE A 168      39.735  90.798  45.759  0.00 99.00      0    H  
ATOM   2202 HD11 ILE A 168      40.399  88.028  46.930  0.00 99.00      0    H  
ATOM   2203 HD12 ILE A 168      39.268  87.089  47.640  0.00 99.00      0    H  
ATOM   2204 HD13 ILE A 168      39.741  86.780  46.109  0.00 99.00      0    H  
ATOM   2205  N   LEU A 169      37.929  90.177  42.024  1.00  0.73      0    N  
ATOM   2206  CA  LEU A 169      38.179  90.941  40.815  1.00  0.73      0    C  
ATOM   2207  C   LEU A 169      37.049  91.873  40.391  1.00  0.73      0    C  
ATOM   2208  O   LEU A 169      37.290  92.994  39.937  1.00  0.73      0    O  
ATOM   2209  CB  LEU A 169      38.574  89.997  39.650  1.00  0.73      0    C  
ATOM   2210  CG  LEU A 169      39.871  89.187  39.898  1.00  0.73      0    C  
ATOM   2211  CD1 LEU A 169      40.286  88.441  38.623  1.00  0.73      0    C  
ATOM   2212  CD2 LEU A 169      41.040  90.043  40.408  1.00  0.73      0    C  
ATOM   2213  H   LEU A 169      37.809  89.142  42.040  0.00 99.00      0    H  
ATOM   2214  HA  LEU A 169      39.019  91.510  40.960  0.00 99.00      0    H  
ATOM   2215  HB2 LEU A 169      37.843  89.350  39.526  0.00 99.00      0    H  
ATOM   2216  HB3 LEU A 169      38.721  90.550  38.850  0.00 99.00      0    H  
ATOM   2217  HG  LEU A 169      39.702  88.530  40.626  0.00 99.00      0    H  
ATOM   2218 HD11 LEU A 169      40.447  89.103  37.893  0.00 99.00      0    H  
ATOM   2219 HD12 LEU A 169      41.122  87.926  38.802  0.00 99.00      0    H  
ATOM   2220 HD13 LEU A 169      39.555  87.816  38.356  0.00 99.00      0    H  
ATOM   2221 HD21 LEU A 169      40.781  90.470  41.273  0.00 99.00      0    H  
ATOM   2222 HD22 LEU A 169      41.838  89.459  40.545  0.00 99.00      0    H  
ATOM   2223 HD23 LEU A 169      41.249  90.748  39.732  0.00 99.00      0    H  
ATOM   2224  N   PHE A 170      35.775  91.439  40.513  1.00  0.70      0    N  
ATOM   2225  CA  PHE A 170      34.676  92.159  39.897  1.00  0.70      0    C  
ATOM   2226  C   PHE A 170      33.734  92.861  40.864  1.00  0.70      0    C  
ATOM   2227  O   PHE A 170      32.847  93.578  40.408  1.00  0.70      0    O  
ATOM   2228  CB  PHE A 170      33.854  91.244  38.948  1.00  0.70      0    C  
ATOM   2229  CG  PHE A 170      34.756  90.595  37.923  1.00  0.70      0    C  
ATOM   2230  CD1 PHE A 170      35.535  91.360  37.035  1.00  0.70      0    C  
ATOM   2231  CD2 PHE A 170      34.854  89.196  37.863  1.00  0.70      0    C  
ATOM   2232  CE1 PHE A 170      36.407  90.742  36.129  1.00  0.70      0    C  
ATOM   2233  CE2 PHE A 170      35.736  88.571  36.973  1.00  0.70      0    C  
ATOM   2234  CZ  PHE A 170      36.513  89.346  36.104  1.00  0.70      0    C  
ATOM   2235  H   PHE A 170      35.670  90.575  41.069  0.00 99.00      0    H  
ATOM   2236  HA  PHE A 170      35.091  92.890  39.313  0.00 99.00      0    H  
ATOM   2237  HB2 PHE A 170      33.452  90.545  39.490  0.00 99.00      0    H  
ATOM   2238  HB3 PHE A 170      33.213  91.806  38.481  0.00 99.00      0    H  
ATOM   2239  HD1 PHE A 170      35.468  92.349  37.050  0.00 99.00      0    H  
ATOM   2240  HD2 PHE A 170      34.286  88.639  38.466  0.00 99.00      0    H  
ATOM   2241  HE1 PHE A 170      36.950  91.304  35.502  0.00 99.00      0    H  
ATOM   2242  HE2 PHE A 170      35.806  87.566  36.961  0.00 99.00      0    H  
ATOM   2243  HZ  PHE A 170      37.142  88.909  35.468  0.00 99.00      0    H  
ATOM   2244  N   TRP A 171      33.912  92.773  42.209  1.00  0.67      0    N  
ATOM   2245  CA  TRP A 171      33.033  93.445  43.177  1.00  0.67      0    C  
ATOM   2246  C   TRP A 171      32.921  94.953  42.967  1.00  0.67      0    C  
ATOM   2247  O   TRP A 171      31.842  95.526  43.064  1.00  0.67      0    O  
ATOM   2248  CB  TRP A 171      33.448  93.167  44.651  1.00  0.67      0    C  
ATOM   2249  CG  TRP A 171      32.589  93.844  45.716  1.00  0.67      0    C  
ATOM   2250  CD1 TRP A 171      32.733  95.081  46.282  1.00  0.67      0    C  
ATOM   2251  CD2 TRP A 171      31.362  93.301  46.231  1.00  0.67      0    C  
ATOM   2252  CE2 TRP A 171      30.835  94.257  47.126  1.00  0.67      0    C  
ATOM   2253  CE3 TRP A 171      30.700  92.101  45.982  1.00  0.67      0    C  
ATOM   2254  NE1 TRP A 171      31.696  95.333  47.156  1.00  0.67      0    N  
ATOM   2255  CZ2 TRP A 171      29.638  94.025  47.791  1.00  0.67      0    C  
ATOM   2256  CZ3 TRP A 171      29.492  91.867  46.655  1.00  0.67      0    C  
ATOM   2257  CH2 TRP A 171      28.968  92.814  47.549  1.00  0.67      0    C  
ATOM   2258  H   TRP A 171      34.727  92.187  42.486  0.00 99.00      0    H  
ATOM   2259  HA  TRP A 171      32.103  93.051  43.065  0.00 99.00      0    H  
ATOM   2260  HB2 TRP A 171      33.394  92.187  44.816  0.00 99.00      0    H  
ATOM   2261  HB3 TRP A 171      34.381  93.488  44.784  0.00 99.00      0    H  
ATOM   2262  HD1 TRP A 171      33.481  95.715  46.092  0.00 99.00      0    H  
ATOM   2263  HE1 TRP A 171      31.586  96.147  47.712  0.00 99.00      0    H  
ATOM   2264  HE3 TRP A 171      31.056  91.426  45.353  0.00 99.00      0    H  
ATOM   2265  HZ2 TRP A 171      29.260  94.702  48.428  0.00 99.00      0    H  
ATOM   2266  HZ3 TRP A 171      29.009  91.017  46.490  0.00 99.00      0    H  
ATOM   2267  HH2 TRP A 171      28.115  92.630  48.017  0.00 99.00      0    H  
ATOM   2268  N   GLN A 172      34.034  95.615  42.605  1.00  0.69      0    N  
ATOM   2269  CA  GLN A 172      34.091  97.015  42.217  1.00  0.69      0    C  
ATOM   2270  C   GLN A 172      33.108  97.398  41.101  1.00  0.69      0    C  
ATOM   2271  O   GLN A 172      32.471  98.446  41.151  1.00  0.69      0    O  
ATOM   2272  CB  GLN A 172      35.557  97.358  41.821  1.00  0.69      0    C  
ATOM   2273  CG  GLN A 172      36.207  96.414  40.767  1.00  0.69      0    C  
ATOM   2274  CD  GLN A 172      37.688  96.745  40.531  1.00  0.69      0    C  
ATOM   2275  NE2 GLN A 172      38.495  95.730  40.147  0.00 99.00      0    N  
ATOM   2276  OE1 GLN A 172      38.126  97.879  40.726  0.00 99.00      0    O  
ATOM   2277  H   GLN A 172      34.900  94.998  42.629  0.00 99.00      0    H  
ATOM   2278  HA  GLN A 172      33.855  97.578  43.033  0.00 99.00      0    H  
ATOM   2279  HB2 GLN A 172      35.576  98.287  41.446  0.00 99.00      0    H  
ATOM   2280  HB3 GLN A 172      36.126  97.325  42.646  0.00 99.00      0    H  
ATOM   2281  HG2 GLN A 172      36.138  95.483  41.102  0.00 99.00      0    H  
ATOM   2282  HG3 GLN A 172      35.716  96.520  39.912  0.00 99.00      0    H  
ATOM   2283 HE21 GLN A 172      39.461  95.889  39.966  0.00 99.00      0    H  
ATOM   2284 HE22 GLN A 172      38.079  94.805  40.052  0.00 99.00      0    H  
ATOM   2285  N   PHE A 173      32.914  96.527  40.089  1.00  0.72      0    N  
ATOM   2286  CA  PHE A 173      31.946  96.725  39.022  1.00  0.72      0    C  
ATOM   2287  C   PHE A 173      30.525  96.336  39.439  1.00  0.72      0    C  
ATOM   2288  O   PHE A 173      29.558  96.905  38.943  1.00  0.72      0    O  
ATOM   2289  CB  PHE A 173      32.334  95.916  37.753  1.00  0.72      0    C  
ATOM   2290  CG  PHE A 173      33.759  96.195  37.340  1.00  0.72      0    C  
ATOM   2291  CD1 PHE A 173      34.721  95.188  37.496  1.00  0.72      0    C  
ATOM   2292  CD2 PHE A 173      34.161  97.436  36.817  1.00  0.72      0    C  
ATOM   2293  CE1 PHE A 173      36.067  95.414  37.188  1.00  0.72      0    C  
ATOM   2294  CE2 PHE A 173      35.505  97.665  36.481  1.00  0.72      0    C  
ATOM   2295  CZ  PHE A 173      36.459  96.657  36.679  1.00  0.72      0    C  
ATOM   2296  H   PHE A 173      33.538  95.681  40.147  0.00 99.00      0    H  
ATOM   2297  HA  PHE A 173      31.924  97.716  38.820  0.00 99.00      0    H  
ATOM   2298  HB2 PHE A 173      32.256  94.970  37.974  0.00 99.00      0    H  
ATOM   2299  HB3 PHE A 173      31.742  96.201  37.032  0.00 99.00      0    H  
ATOM   2300  HD1 PHE A 173      34.444  94.292  37.831  0.00 99.00      0    H  
ATOM   2301  HD2 PHE A 173      33.490  98.155  36.684  0.00 99.00      0    H  
ATOM   2302  HE1 PHE A 173      36.739  94.688  37.334  0.00 99.00      0    H  
ATOM   2303  HE2 PHE A 173      35.778  98.557  36.099  0.00 99.00      0    H  
ATOM   2304  HZ  PHE A 173      37.416  96.823  36.458  0.00 99.00      0    H  
ATOM   2305  N   VAL A 174      30.360  95.389  40.396  1.00  0.81      0    N  
ATOM   2306  CA  VAL A 174      29.068  95.004  40.980  1.00  0.81      0    C  
ATOM   2307  C   VAL A 174      28.407  96.155  41.728  1.00  0.81      0    C  
ATOM   2308  O   VAL A 174      27.212  96.402  41.591  1.00  0.81      0    O  
ATOM   2309  CB  VAL A 174      29.177  93.791  41.919  1.00  0.81      0    C  
ATOM   2310  CG1 VAL A 174      27.831  93.466  42.608  1.00  0.81      0    C  
ATOM   2311  CG2 VAL A 174      29.628  92.558  41.114  1.00  0.81      0    C  
ATOM   2312  H   VAL A 174      31.269  94.942  40.690  0.00 99.00      0    H  
ATOM   2313  HA  VAL A 174      28.456  94.730  40.223  0.00 99.00      0    H  
ATOM   2314  HB  VAL A 174      29.818  94.021  42.650  0.00 99.00      0    H  
ATOM   2315 HG11 VAL A 174      28.011  92.934  43.431  0.00 99.00      0    H  
ATOM   2316 HG12 VAL A 174      27.377  94.320  42.845  0.00 99.00      0    H  
ATOM   2317 HG13 VAL A 174      27.266  92.941  41.978  0.00 99.00      0    H  
ATOM   2318 HG21 VAL A 174      28.966  92.389  40.388  0.00 99.00      0    H  
ATOM   2319 HG22 VAL A 174      30.527  92.741  40.724  0.00 99.00      0    H  
ATOM   2320 HG23 VAL A 174      29.673  91.773  41.727  0.00 99.00      0    H  
ATOM   2321  N   VAL A 175      29.183  96.919  42.525  1.00  0.74      0    N  
ATOM   2322  CA  VAL A 175      28.648  98.058  43.267  1.00  0.74      0    C  
ATOM   2323  C   VAL A 175      28.792  99.365  42.499  1.00  0.74      0    C  
ATOM   2324  O   VAL A 175      28.305 100.409  42.927  1.00  0.74      0    O  
ATOM   2325  CB  VAL A 175      29.303  98.222  44.642  1.00  0.74      0    C  
ATOM   2326  CG1 VAL A 175      28.951  97.003  45.517  1.00  0.74      0    C  
ATOM   2327  CG2 VAL A 175      30.829  98.415  44.541  1.00  0.74      0    C  
ATOM   2328  H   VAL A 175      30.178  96.624  42.559  0.00 99.00      0    H  
ATOM   2329  HA  VAL A 175      27.662  97.895  43.422  0.00 99.00      0    H  
ATOM   2330  HB  VAL A 175      28.902  99.010  45.085  0.00 99.00      0    H  
ATOM   2331 HG11 VAL A 175      29.503  96.226  45.227  0.00 99.00      0    H  
ATOM   2332 HG12 VAL A 175      29.144  97.221  46.470  0.00 99.00      0    H  
ATOM   2333 HG13 VAL A 175      27.983  96.793  45.406  0.00 99.00      0    H  
ATOM   2334 HG21 VAL A 175      31.207  97.690  43.971  0.00 99.00      0    H  
ATOM   2335 HG22 VAL A 175      31.013  99.305  44.131  0.00 99.00      0    H  
ATOM   2336 HG23 VAL A 175      31.219  98.371  45.457  0.00 99.00      0    H  
ATOM   2337  N   GLY A 176      29.460  99.342  41.325  1.00  0.78      0    N  
ATOM   2338  CA  GLY A 176      29.605 100.499  40.441  1.00  0.78      0    C  
ATOM   2339  C   GLY A 176      30.635 101.509  40.883  1.00  0.78      0    C  
ATOM   2340  O   GLY A 176      30.754 102.587  40.308  1.00  0.78      0    O  
ATOM   2341  H   GLY A 176      29.873  98.400  41.102  0.00 99.00      0    H  
ATOM   2342  HA2 GLY A 176      29.838 100.166  39.501  0.00 99.00      0    H  
ATOM   2343  HA3 GLY A 176      28.694 100.960  40.352  0.00 99.00      0    H  
ATOM   2344  N   LYS A 177      31.402 101.197  41.939  1.00  0.67      0    N  
ATOM   2345  CA  LYS A 177      32.362 102.110  42.509  1.00  0.67      0    C  
ATOM   2346  C   LYS A 177      33.521 101.368  43.149  1.00  0.67      0    C  
ATOM   2347  O   LYS A 177      33.362 100.394  43.885  1.00  0.67      0    O  
ATOM   2348  CB  LYS A 177      31.697 103.030  43.567  1.00  0.67      0    C  
ATOM   2349  CG  LYS A 177      32.610 104.151  44.097  1.00  0.67      0    C  
ATOM   2350  CD  LYS A 177      31.875 105.120  45.037  1.00  0.67      0    C  
ATOM   2351  CE  LYS A 177      32.782 106.239  45.560  1.00  0.67      0    C  
ATOM   2352  NZ  LYS A 177      32.020 107.148  46.447  1.00  0.67      0    N1+
ATOM   2353  H   LYS A 177      31.234 100.229  42.306  0.00 99.00      0    H  
ATOM   2354  HA  LYS A 177      32.727 102.707  41.778  0.00 99.00      0    H  
ATOM   2355  HB2 LYS A 177      30.899 103.451  43.149  0.00 99.00      0    H  
ATOM   2356  HB3 LYS A 177      31.422 102.462  44.337  0.00 99.00      0    H  
ATOM   2357  HG2 LYS A 177      33.372 103.736  44.597  0.00 99.00      0    H  
ATOM   2358  HG3 LYS A 177      32.969 104.669  43.319  0.00 99.00      0    H  
ATOM   2359  HD2 LYS A 177      31.118 105.534  44.537  0.00 99.00      0    H  
ATOM   2360  HD3 LYS A 177      31.527 104.605  45.817  0.00 99.00      0    H  
ATOM   2361  HE2 LYS A 177      33.535 105.827  46.068  0.00 99.00      0    H  
ATOM   2362  HE3 LYS A 177      33.138 106.750  44.781  0.00 99.00      0    H  
ATOM   2363  HZ1 LYS A 177      32.656 107.692  46.996  0.00 99.00      0    H  
ATOM   2364  HZ2 LYS A 177      31.453 107.759  45.893  0.00 99.00      0    H  
ATOM   2365  HZ3 LYS A 177      31.434 106.610  47.054  0.00 99.00      0    H  
ATOM   2366  N   ARG A 178      34.746 101.871  42.927  1.00  0.59      0    N  
ATOM   2367  CA  ARG A 178      35.927 101.403  43.609  1.00  0.59      0    C  
ATOM   2368  C   ARG A 178      36.142 102.296  44.821  1.00  0.59      0    C  
ATOM   2369  O   ARG A 178      36.286 103.510  44.704  1.00  0.59      0    O  
ATOM   2370  CB  ARG A 178      37.131 101.425  42.635  1.00  0.59      0    C  
ATOM   2371  CG  ARG A 178      38.520 101.156  43.255  1.00  0.59      0    C  
ATOM   2372  CD  ARG A 178      39.110  99.821  42.815  1.00  0.59      0    C  
ATOM   2373  NE  ARG A 178      40.491  99.694  43.387  1.00  0.59      0    N  
ATOM   2374  CZ  ARG A 178      41.078  98.492  43.468  1.00  0.59      0    C  
ATOM   2375  NH1 ARG A 178      40.469  97.420  42.985  1.00  0.59      0    N1+
ATOM   2376  NH2 ARG A 178      42.269  98.332  44.033  1.00  0.59      0    N1+
ATOM   2377  H   ARG A 178      34.757 102.637  42.209  0.00 99.00      0    H  
ATOM   2378  HA  ARG A 178      35.781 100.469  43.924  0.00 99.00      0    H  
ATOM   2379  HB2 ARG A 178      36.973 100.729  41.933  0.00 99.00      0    H  
ATOM   2380  HB3 ARG A 178      37.163 102.327  42.203  0.00 99.00      0    H  
ATOM   2381  HG2 ARG A 178      39.144 101.883  42.976  0.00 99.00      0    H  
ATOM   2382  HG3 ARG A 178      38.433 101.148  44.249  0.00 99.00      0    H  
ATOM   2383  HD2 ARG A 178      38.557  99.097  43.172  0.00 99.00      0    H  
ATOM   2384  HD3 ARG A 178      39.174  99.811  41.838  0.00 99.00      0    H  
ATOM   2385  HE  ARG A 178      40.947 100.492  43.695  0.00 99.00      0    H  
ATOM   2386 HH11 ARG A 178      39.581  97.488  42.538  0.00 99.00      0    H  
ATOM   2387 HH12 ARG A 178      40.910  96.517  43.068  0.00 99.00      0    H  
ATOM   2388 HH21 ARG A 178      42.739  99.152  44.389  0.00 99.00      0    H  
ATOM   2389 HH22 ARG A 178      42.684  97.439  44.103  0.00 99.00      0    H  
ATOM   2390  N   THR A 179      36.112 101.712  46.037  1.00  0.65      0    N  
ATOM   2391  CA  THR A 179      36.240 102.472  47.282  1.00  0.65      0    C  
ATOM   2392  C   THR A 179      37.621 102.336  47.879  1.00  0.65      0    C  
ATOM   2393  O   THR A 179      37.959 103.019  48.842  1.00  0.65      0    O  
ATOM   2394  CB  THR A 179      35.248 102.059  48.372  1.00  0.65      0    C  
ATOM   2395  CG2 THR A 179      33.812 102.215  47.853  1.00  0.65      0    C  
ATOM   2396  OG1 THR A 179      35.383 100.695  48.757  1.00  0.65      0    O  
ATOM   2397  H   THR A 179      35.990 100.678  46.007  0.00 99.00      0    H  
ATOM   2398  HA  THR A 179      36.072 103.447  47.074  0.00 99.00      0    H  
ATOM   2399  HB  THR A 179      35.413 102.644  49.210  0.00 99.00      0    H  
ATOM   2400  HG1 THR A 179      35.579 100.118  47.955  0.00 99.00      0    H  
ATOM   2401 HG21 THR A 179      33.830 102.623  46.940  0.00 99.00      0    H  
ATOM   2402 HG22 THR A 179      33.374 101.317  47.809  0.00 99.00      0    H  
ATOM   2403 HG23 THR A 179      33.296 102.807  48.472  0.00 99.00      0    H  
ATOM   2404  N   VAL A 180      38.466 101.460  47.297  1.00  0.71      0    N  
ATOM   2405  CA  VAL A 180      39.865 101.310  47.655  1.00  0.71      0    C  
ATOM   2406  C   VAL A 180      40.629 102.556  47.216  1.00  0.71      0    C  
ATOM   2407  O   VAL A 180      40.723 102.792  46.008  1.00  0.71      0    O  
ATOM   2408  CB  VAL A 180      40.491 100.069  47.022  1.00  0.71      0    C  
ATOM   2409  CG1 VAL A 180      41.992  99.921  47.351  1.00  0.71      0    C  
ATOM   2410  CG2 VAL A 180      39.733  98.824  47.508  1.00  0.71      0    C  
ATOM   2411  H   VAL A 180      38.003 100.884  46.543  0.00 99.00      0    H  
ATOM   2412  HA  VAL A 180      39.933 101.243  48.651  0.00 99.00      0    H  
ATOM   2413  HB  VAL A 180      40.432 100.161  46.025  0.00 99.00      0    H  
ATOM   2414 HG11 VAL A 180      42.302  99.024  47.049  0.00 99.00      0    H  
ATOM   2415 HG12 VAL A 180      42.499 100.635  46.875  0.00 99.00      0    H  
ATOM   2416 HG13 VAL A 180      42.118 100.012  48.335  0.00 99.00      0    H  
ATOM   2417 HG21 VAL A 180      38.930  98.690  46.932  0.00 99.00      0    H  
ATOM   2418 HG22 VAL A 180      40.337  98.033  47.443  0.00 99.00      0    H  
ATOM   2419 HG23 VAL A 180      39.455  98.965  48.456  0.00 99.00      0    H  
ATOM   2420  N   PRO A 181      41.156 103.386  48.121  1.00  0.61      0    N  
ATOM   2421  CA  PRO A 181      41.913 104.570  47.762  1.00  0.61      0    C  
ATOM   2422  C   PRO A 181      43.180 104.217  47.015  1.00  0.61      0    C  
ATOM   2423  O   PRO A 181      43.754 103.145  47.220  1.00  0.61      0    O  
ATOM   2424  CB  PRO A 181      42.221 105.245  49.114  1.00  0.61      0    C  
ATOM   2425  CG  PRO A 181      42.210 104.117  50.151  1.00  0.61      0    C  
ATOM   2426  CD  PRO A 181      41.363 103.017  49.516  1.00  0.61      0    C  
ATOM   2427  HA  PRO A 181      41.344 105.211  47.222  0.00 99.00      0    H  
ATOM   2428  HB2 PRO A 181      43.120 105.687  49.096  0.00 99.00      0    H  
ATOM   2429  HB3 PRO A 181      41.524 105.927  49.340  0.00 99.00      0    H  
ATOM   2430  HG2 PRO A 181      43.138 103.800  50.318  0.00 99.00      0    H  
ATOM   2431  HG3 PRO A 181      41.799 104.439  50.998  0.00 99.00      0    H  
ATOM   2432  HD2 PRO A 181      41.834 102.122  49.588  0.00 99.00      0    H  
ATOM   2433  HD3 PRO A 181      40.476 102.927  50.003  0.00 99.00      0    H  
ATOM   2434  N   ASP A 182      43.649 105.133  46.154  1.00  0.59      0    N  
ATOM   2435  CA  ASP A 182      44.956 105.063  45.550  1.00  0.59      0    C  
ATOM   2436  C   ASP A 182      46.053 104.929  46.625  1.00  0.59      0    C  
ATOM   2437  O   ASP A 182      46.006 105.586  47.667  1.00  0.59      0    O  
ATOM   2438  CB  ASP A 182      45.094 106.296  44.627  1.00  0.59      0    C  
ATOM   2439  CG  ASP A 182      46.293 106.145  43.718  1.00  0.59      0    C  
ATOM   2440  OD1 ASP A 182      47.387 106.595  44.132  1.00  0.59      0    O  
ATOM   2441  OD2 ASP A 182      46.119 105.542  42.630  1.00  0.59      0    O1-
ATOM   2442  H   ASP A 182      42.965 105.911  45.963  0.00 99.00      0    H  
ATOM   2443  HA  ASP A 182      44.998 104.223  44.997  0.00 99.00      0    H  
ATOM   2444  HB2 ASP A 182      44.278 106.353  44.082  0.00 99.00      0    H  
ATOM   2445  HB3 ASP A 182      45.216 107.085  45.199  0.00 99.00      0    H  
ATOM   2446  N   ASN A 183      46.985 103.972  46.408  1.00  0.67      0    N  
ATOM   2447  CA  ASN A 183      48.081 103.586  47.286  1.00  0.67      0    C  
ATOM   2448  C   ASN A 183      47.744 102.486  48.296  1.00  0.67      0    C  
ATOM   2449  O   ASN A 183      48.628 102.008  49.005  1.00  0.67      0    O  
ATOM   2450  CB  ASN A 183      48.769 104.764  48.032  1.00  0.67      0    C  
ATOM   2451  CG  ASN A 183      49.305 105.792  47.045  1.00  0.67      0    C  
ATOM   2452  ND2 ASN A 183      50.297 105.396  46.221  1.00  0.67      0    N  
ATOM   2453  OD1 ASN A 183      48.806 106.913  46.992  1.00  0.67      0    O  
ATOM   2454  H   ASN A 183      46.831 103.487  45.458  0.00 99.00      0    H  
ATOM   2455  HA  ASN A 183      48.826 103.219  46.692  0.00 99.00      0    H  
ATOM   2456  HB2 ASN A 183      48.096 105.194  48.609  0.00 99.00      0    H  
ATOM   2457  HB3 ASN A 183      49.520 104.396  48.553  0.00 99.00      0    H  
ATOM   2458 HD21 ASN A 183      50.625 104.452  46.292  0.00 99.00      0    H  
ATOM   2459 HD22 ASN A 183      50.681 106.027  45.567  0.00 99.00      0    H  
ATOM   2460  N   GLN A 184      46.474 102.076  48.389  1.00  0.65      0    N  
ATOM   2461  CA  GLN A 184      46.047 100.982  49.263  1.00  0.65      0    C  
ATOM   2462  C   GLN A 184      45.842  99.672  48.502  1.00  0.65      0    C  
ATOM   2463  O   GLN A 184      45.832  99.653  47.271  1.00  0.65      0    O  
ATOM   2464  CB  GLN A 184      44.767 101.386  50.033  1.00  0.65      0    C  
ATOM   2465  CG  GLN A 184      45.028 101.897  51.464  1.00  0.65      0    C  
ATOM   2466  CD  GLN A 184      45.621 100.833  52.393  1.00  0.65      0    C  
ATOM   2467  NE2 GLN A 184      45.950 101.210  53.619  0.00 99.00      0    N  
ATOM   2468  OE1 GLN A 184      45.819  99.681  52.008  0.00 99.00      0    O  
ATOM   2469  H   GLN A 184      45.760 102.478  47.790  0.00 99.00      0    H  
ATOM   2470  HA  GLN A 184      46.842 100.764  49.976  0.00 99.00      0    H  
ATOM   2471  HB2 GLN A 184      44.233 102.138  49.462  0.00 99.00      0    H  
ATOM   2472  HB3 GLN A 184      44.065 100.553  50.100  0.00 99.00      0    H  
ATOM   2473  HG2 GLN A 184      45.701 102.754  51.426  0.00 99.00      0    H  
ATOM   2474  HG3 GLN A 184      44.095 102.248  51.904  0.00 99.00      0    H  
ATOM   2475 HE21 GLN A 184      46.404 100.553  54.236  0.00 99.00      0    H  
ATOM   2476 HE22 GLN A 184      45.811 102.158  53.933  0.00 99.00      0    H  
ATOM   2477  N   CYS A 185      45.644  98.600  49.274  1.00  0.71      0    N  
ATOM   2478  CA  CYS A 185      45.197  97.320  48.763  1.00  0.71      0    C  
ATOM   2479  C   CYS A 185      44.429  96.590  49.868  1.00  0.71      0    C  
ATOM   2480  O   CYS A 185      44.994  96.342  50.930  1.00  0.71      0    O  
ATOM   2481  CB  CYS A 185      46.385  96.502  48.219  1.00  0.71      0    C  
ATOM   2482  SG  CYS A 185      45.857  95.051  47.276  1.00  0.71      0    S  
ATOM   2483  H   CYS A 185      45.659  98.686  50.289  0.00 99.00      0    H  
ATOM   2484  HA  CYS A 185      44.494  97.524  47.955  0.00 99.00      0    H  
ATOM   2485  HB2 CYS A 185      46.995  97.113  47.554  0.00 99.00      0    H  
ATOM   2486  HB3 CYS A 185      47.037  96.182  49.033  0.00 99.00      0    H  
ATOM   2487  N   PHE A 186      43.156  96.277  49.607  1.00  0.64      0    N  
ATOM   2488  CA  PHE A 186      42.255  95.535  50.482  1.00  0.64      0    C  
ATOM   2489  C   PHE A 186      40.988  95.195  49.682  1.00  0.64      0    C  
ATOM   2490  O   PHE A 186      40.734  95.814  48.648  1.00  0.64      0    O  
ATOM   2491  CB  PHE A 186      41.941  96.309  51.789  1.00  0.64      0    C  
ATOM   2492  CG  PHE A 186      41.275  97.674  51.660  1.00  0.64      0    C  
ATOM   2493  CD1 PHE A 186      39.882  97.783  51.453  1.00  0.64      0    C  
ATOM   2494  CD2 PHE A 186      42.062  98.845  51.644  1.00  0.64      0    C  
ATOM   2495  CE1 PHE A 186      39.296  99.031  51.299  1.00  0.64      0    C  
ATOM   2496  CE2 PHE A 186      41.453 100.085  51.509  1.00  0.64      0    C  
ATOM   2497  CZ  PHE A 186      40.077 100.178  51.339  1.00  0.64      0    C  
ATOM   2498  H   PHE A 186      42.728  96.509  48.719  0.00 99.00      0    H  
ATOM   2499  HA  PHE A 186      42.747  94.595  50.739  0.00 99.00      0    H  
ATOM   2500  HB2 PHE A 186      41.287  95.692  52.407  0.00 99.00      0    H  
ATOM   2501  HB3 PHE A 186      42.849  96.420  52.382  0.00 99.00      0    H  
ATOM   2502  HD1 PHE A 186      39.261  96.899  51.432  0.00 99.00      0    H  
ATOM   2503  HD2 PHE A 186      43.134  98.780  51.772  0.00 99.00      0    H  
ATOM   2504  HE1 PHE A 186      38.227  99.111  51.157  0.00 99.00      0    H  
ATOM   2505  HE2 PHE A 186      42.054 100.980  51.550  0.00 99.00      0    H  
ATOM   2506  HZ  PHE A 186      39.605 101.145  51.240  0.00 99.00      0    H  
ATOM   2507  N   ILE A 187      40.216  94.217  50.164  1.00  0.66      0    N  
ATOM   2508  CA  ILE A 187      38.940  93.830  49.573  1.00  0.66      0    C  
ATOM   2509  C   ILE A 187      37.802  94.692  50.153  1.00  0.66      0    C  
ATOM   2510  O   ILE A 187      37.625  94.737  51.371  1.00  0.66      0    O  
ATOM   2511  CB  ILE A 187      38.659  92.320  49.820  1.00  0.66      0    C  
ATOM   2512  CG1 ILE A 187      39.501  91.450  48.863  1.00  0.66      0    C  
ATOM   2513  CG2 ILE A 187      37.190  91.889  49.701  1.00  0.66      0    C  
ATOM   2514  CD1 ILE A 187      39.745  90.030  49.383  1.00  0.66      0    C  
ATOM   2515  H   ILE A 187      40.444  93.774  51.039  0.00 99.00      0    H  
ATOM   2516  HA  ILE A 187      38.985  93.989  48.492  0.00 99.00      0    H  
ATOM   2517  HB  ILE A 187      38.966  92.096  50.843  0.00 99.00      0    H  
ATOM   2518 HG12 ILE A 187      39.016  91.403  47.888  0.00 99.00      0    H  
ATOM   2519 HG13 ILE A 187      40.464  91.916  48.674  0.00 99.00      0    H  
ATOM   2520 HG21 ILE A 187      37.098  90.813  49.825  0.00 99.00      0    H  
ATOM   2521 HG22 ILE A 187      36.557  92.334  50.464  0.00 99.00      0    H  
ATOM   2522 HG23 ILE A 187      36.789  92.154  48.724  0.00 99.00      0    H  
ATOM   2523 HD11 ILE A 187      38.874  89.389  49.245  0.00 99.00      0    H  
ATOM   2524 HD12 ILE A 187      40.580  89.565  48.860  0.00 99.00      0    H  
ATOM   2525 HD13 ILE A 187      39.985  90.037  50.445  0.00 99.00      0    H  
ATOM   2526  N   GLN A 188      37.028  95.313  49.255  1.00  0.59      0    N  
ATOM   2527  CA  GLN A 188      35.869  96.118  49.612  1.00  0.59      0    C  
ATOM   2528  C   GLN A 188      34.736  95.408  50.350  1.00  0.59      0    C  
ATOM   2529  O   GLN A 188      34.162  95.950  51.292  1.00  0.59      0    O  
ATOM   2530  CB  GLN A 188      35.246  96.734  48.339  1.00  0.59      0    C  
ATOM   2531  CG  GLN A 188      36.214  97.662  47.577  1.00  0.59      0    C  
ATOM   2532  CD  GLN A 188      35.607  98.324  46.337  1.00  0.59      0    C  
ATOM   2533  NE2 GLN A 188      34.296  98.652  46.355  0.00 99.00      0    N  
ATOM   2534  OE1 GLN A 188      36.322  98.580  45.369  0.00 99.00      0    O  
ATOM   2535  H   GLN A 188      37.328  95.151  48.259  0.00 99.00      0    H  
ATOM   2536  HA  GLN A 188      36.197  96.883  50.220  0.00 99.00      0    H  
ATOM   2537  HB2 GLN A 188      34.981  95.999  47.725  0.00 99.00      0    H  
ATOM   2538  HB3 GLN A 188      34.450  97.271  48.600  0.00 99.00      0    H  
ATOM   2539  HG2 GLN A 188      36.518  98.383  48.205  0.00 99.00      0    H  
ATOM   2540  HG3 GLN A 188      37.009  97.121  47.292  0.00 99.00      0    H  
ATOM   2541 HE21 GLN A 188      33.863  99.093  45.586  0.00 99.00      0    H  
ATOM   2542 HE22 GLN A 188      33.769  98.423  47.204  0.00 99.00      0    H  
ATOM   2543  N   PHE A 189      34.361  94.174  49.945  1.00  0.54      0    N  
ATOM   2544  CA  PHE A 189      33.182  93.509  50.485  1.00  0.54      0    C  
ATOM   2545  C   PHE A 189      33.361  93.021  51.920  1.00  0.54      0    C  
ATOM   2546  O   PHE A 189      32.392  92.836  52.651  1.00  0.54      0    O  
ATOM   2547  CB  PHE A 189      32.652  92.393  49.537  1.00  0.54      0    C  
ATOM   2548  CG  PHE A 189      33.636  91.303  49.210  1.00  0.54      0    C  
ATOM   2549  CD1 PHE A 189      33.857  90.244  50.105  1.00  0.54      0    C  
ATOM   2550  CD2 PHE A 189      34.288  91.284  47.966  1.00  0.54      0    C  
ATOM   2551  CE1 PHE A 189      34.737  89.203  49.779  1.00  0.54      0    C  
ATOM   2552  CE2 PHE A 189      35.159  90.242  47.631  1.00  0.54      0    C  
ATOM   2553  CZ  PHE A 189      35.390  89.203  48.540  1.00  0.54      0    C  
ATOM   2554  H   PHE A 189      34.983  93.757  49.227  0.00 99.00      0    H  
ATOM   2555  HA  PHE A 189      32.437  94.199  50.504  0.00 99.00      0    H  
ATOM   2556  HB2 PHE A 189      31.867  91.981  49.983  0.00 99.00      0    H  
ATOM   2557  HB3 PHE A 189      32.383  92.835  48.690  0.00 99.00      0    H  
ATOM   2558  HD1 PHE A 189      33.386  90.229  50.977  0.00 99.00      0    H  
ATOM   2559  HD2 PHE A 189      34.126  92.021  47.316  0.00 99.00      0    H  
ATOM   2560  HE1 PHE A 189      34.895  88.464  50.437  0.00 99.00      0    H  
ATOM   2561  HE2 PHE A 189      35.620  90.245  46.733  0.00 99.00      0    H  
ATOM   2562  HZ  PHE A 189      36.016  88.464  48.310  0.00 99.00      0    H  
ATOM   2563  N   LEU A 190      34.618  92.878  52.359  1.00  0.54      0    N  
ATOM   2564  CA  LEU A 190      34.983  92.492  53.722  1.00  0.54      0    C  
ATOM   2565  C   LEU A 190      34.923  93.676  54.714  1.00  0.54      0    C  
ATOM   2566  O   LEU A 190      35.287  93.510  55.874  1.00  0.54      0    O  
ATOM   2567  CB  LEU A 190      36.355  91.782  53.697  1.00  0.54      0    C  
ATOM   2568  CG  LEU A 190      36.357  90.422  52.951  1.00  0.54      0    C  
ATOM   2569  CD1 LEU A 190      37.787  89.883  52.779  1.00  0.54      0    C  
ATOM   2570  CD2 LEU A 190      35.422  89.359  53.574  1.00  0.54      0    C  
ATOM   2571  H   LEU A 190      35.382  93.112  51.741  0.00 99.00      0    H  
ATOM   2572  HA  LEU A 190      34.242  91.786  54.095  0.00 99.00      0    H  
ATOM   2573  HB2 LEU A 190      37.085  92.455  53.243  0.00 99.00      0    H  
ATOM   2574  HB3 LEU A 190      36.709  91.619  54.716  0.00 99.00      0    H  
ATOM   2575  HG  LEU A 190      35.985  90.611  51.947  0.00 99.00      0    H  
ATOM   2576 HD11 LEU A 190      38.006  89.084  53.487  0.00 99.00      0    H  
ATOM   2577 HD12 LEU A 190      37.934  89.476  51.778  0.00 99.00      0    H  
ATOM   2578 HD13 LEU A 190      38.543  90.653  52.930  0.00 99.00      0    H  
ATOM   2579 HD21 LEU A 190      34.592  89.138  52.903  0.00 99.00      0    H  
ATOM   2580 HD22 LEU A 190      35.925  88.411  53.765  0.00 99.00      0    H  
ATOM   2581 HD23 LEU A 190      34.992  89.680  54.520  0.00 99.00      0    H  
ATOM   2582  N   SER A 191      34.430  94.840  54.264  1.00  0.53      0    N  
ATOM   2583  CA  SER A 191      34.082  95.959  55.137  1.00  0.53      0    C  
ATOM   2584  C   SER A 191      32.983  95.604  56.144  1.00  0.53      0    C  
ATOM   2585  O   SER A 191      33.052  95.971  57.312  1.00  0.53      0    O  
ATOM   2586  CB  SER A 191      33.666  97.217  54.317  1.00  0.53      0    C  
ATOM   2587  OG  SER A 191      33.470  98.361  55.151  1.00  0.53      0    O  
ATOM   2588  H   SER A 191      34.312  94.871  53.221  0.00 99.00      0    H  
ATOM   2589  HA  SER A 191      34.908  96.215  55.663  0.00 99.00      0    H  
ATOM   2590  HB2 SER A 191      34.387  97.413  53.660  0.00 99.00      0    H  
ATOM   2591  HB3 SER A 191      32.815  97.011  53.842  0.00 99.00      0    H  
ATOM   2592  HG  SER A 191      34.045  98.278  55.961  0.00 99.00      0    H  
ATOM   2593  N   ASN A 192      31.941  94.843  55.727  1.00  0.56      0    N  
ATOM   2594  CA  ASN A 192      30.878  94.381  56.616  1.00  0.56      0    C  
ATOM   2595  C   ASN A 192      31.368  93.321  57.629  1.00  0.56      0    C  
ATOM   2596  O   ASN A 192      31.753  92.236  57.187  1.00  0.56      0    O  
ATOM   2597  CB  ASN A 192      29.705  93.791  55.763  1.00  0.56      0    C  
ATOM   2598  CG  ASN A 192      28.509  93.336  56.605  1.00  0.56      0    C  
ATOM   2599  ND2 ASN A 192      27.574  92.586  55.979  0.00 99.00      0    N  
ATOM   2600  OD1 ASN A 192      28.403  93.595  57.802  0.00 99.00      0    O  
ATOM   2601  H   ASN A 192      31.973  94.619  54.706  0.00 99.00      0    H  
ATOM   2602  HA  ASN A 192      30.572  95.176  57.160  0.00 99.00      0    H  
ATOM   2603  HB2 ASN A 192      29.403  94.499  55.134  0.00 99.00      0    H  
ATOM   2604  HB3 ASN A 192      30.060  93.009  55.262  0.00 99.00      0    H  
ATOM   2605 HD21 ASN A 192      27.710  92.363  55.014  0.00 99.00      0    H  
ATOM   2606 HD22 ASN A 192      26.780  92.271  56.475  0.00 99.00      0    H  
ATOM   2607  N   PRO A 193      31.318  93.498  58.958  1.00  0.70      0    N  
ATOM   2608  CA  PRO A 193      31.735  92.471  59.909  1.00  0.70      0    C  
ATOM   2609  C   PRO A 193      30.989  91.142  59.832  1.00  0.70      0    C  
ATOM   2610  O   PRO A 193      31.522  90.125  60.268  1.00  0.70      0    O  
ATOM   2611  CB  PRO A 193      31.569  93.122  61.291  1.00  0.70      0    C  
ATOM   2612  CG  PRO A 193      31.586  94.632  61.043  1.00  0.70      0    C  
ATOM   2613  CD  PRO A 193      31.039  94.777  59.623  1.00  0.70      0    C  
ATOM   2614  HA  PRO A 193      32.751  92.310  59.834  0.00 99.00      0    H  
ATOM   2615  HB2 PRO A 193      30.699  92.853  61.713  0.00 99.00      0    H  
ATOM   2616  HB3 PRO A 193      32.321  92.865  61.902  0.00 99.00      0    H  
ATOM   2617  HG2 PRO A 193      30.999  95.091  61.697  0.00 99.00      0    H  
ATOM   2618  HG3 PRO A 193      32.515  94.976  61.102  0.00 99.00      0    H  
ATOM   2619  HD2 PRO A 193      30.049  94.963  59.641  0.00 99.00      0    H  
ATOM   2620  HD3 PRO A 193      31.494  95.538  59.143  0.00 99.00      0    H  
ATOM   2621  N   ALA A 194      29.738  91.100  59.327  1.00  0.71      0    N  
ATOM   2622  CA  ALA A 194      28.992  89.858  59.200  1.00  0.71      0    C  
ATOM   2623  C   ALA A 194      29.610  88.861  58.216  1.00  0.71      0    C  
ATOM   2624  O   ALA A 194      29.724  87.668  58.500  1.00  0.71      0    O  
ATOM   2625  CB  ALA A 194      27.540  90.157  58.780  1.00  0.71      0    C  
ATOM   2626  H   ALA A 194      29.367  92.030  59.042  0.00 99.00      0    H  
ATOM   2627  HA  ALA A 194      28.943  89.411  60.115  0.00 99.00      0    H  
ATOM   2628  HB1 ALA A 194      27.130  90.776  59.445  0.00 99.00      0    H  
ATOM   2629  HB2 ALA A 194      27.544  90.581  57.878  0.00 99.00      0    H  
ATOM   2630  HB3 ALA A 194      27.028  89.303  58.751  0.00 99.00      0    H  
ATOM   2631  N   VAL A 195      30.063  89.343  57.033  1.00  0.72      0    N  
ATOM   2632  CA  VAL A 195      30.758  88.515  56.052  1.00  0.72      0    C  
ATOM   2633  C   VAL A 195      32.122  88.072  56.557  1.00  0.72      0    C  
ATOM   2634  O   VAL A 195      32.524  86.929  56.363  1.00  0.72      0    O  
ATOM   2635  CB  VAL A 195      30.819  89.118  54.640  1.00  0.72      0    C  
ATOM   2636  CG1 VAL A 195      31.809  90.285  54.504  1.00  0.72      0    C  
ATOM   2637  CG2 VAL A 195      31.165  88.036  53.595  1.00  0.72      0    C  
ATOM   2638  H   VAL A 195      29.867  90.359  56.894  0.00 99.00      0    H  
ATOM   2639  HA  VAL A 195      30.201  87.688  55.891  0.00 99.00      0    H  
ATOM   2640  HB  VAL A 195      29.909  89.491  54.423  0.00 99.00      0    H  
ATOM   2641 HG11 VAL A 195      32.015  90.647  55.411  0.00 99.00      0    H  
ATOM   2642 HG12 VAL A 195      32.646  89.955  54.074  0.00 99.00      0    H  
ATOM   2643 HG13 VAL A 195      31.398  90.998  53.941  0.00 99.00      0    H  
ATOM   2644 HG21 VAL A 195      30.433  87.998  52.921  0.00 99.00      0    H  
ATOM   2645 HG22 VAL A 195      32.025  88.280  53.156  0.00 99.00      0    H  
ATOM   2646 HG23 VAL A 195      31.252  87.159  54.060  0.00 99.00      0    H  
ATOM   2647  N   THR A 196      32.865  88.925  57.288  1.00  0.72      0    N  
ATOM   2648  CA  THR A 196      34.178  88.537  57.835  1.00  0.72      0    C  
ATOM   2649  C   THR A 196      34.054  87.487  58.962  1.00  0.72      0    C  
ATOM   2650  O   THR A 196      34.817  86.522  58.962  1.00  0.72      0    O  
ATOM   2651  CB  THR A 196      35.003  89.741  58.348  1.00  0.72      0    C  
ATOM   2652  CG2 THR A 196      35.319  90.758  57.254  1.00  0.72      0    C  
ATOM   2653  OG1 THR A 196      34.370  90.432  59.400  1.00  0.72      0    O  
ATOM   2654  H   THR A 196      32.541  89.857  57.517  0.00 99.00      0    H  
ATOM   2655  HA  THR A 196      34.758  88.084  57.030  0.00 99.00      0    H  
ATOM   2656  HB  THR A 196      35.952  89.367  58.740  0.00 99.00      0    H  
ATOM   2657  HG1 THR A 196      34.879  91.227  59.583  0.00 99.00      0    H  
ATOM   2658 HG21 THR A 196      35.886  91.603  57.645  0.00 99.00      0    H  
ATOM   2659 HG22 THR A 196      35.929  90.300  56.478  0.00 99.00      0    H  
ATOM   2660 HG23 THR A 196      34.414  91.150  56.788  0.00 99.00      0    H  
ATOM   2661  N   PHE A 197      33.046  87.629  59.837  1.00  0.69      0    N  
ATOM   2662  CA  PHE A 197      32.746  86.613  60.831  1.00  0.69      0    C  
ATOM   2663  C   PHE A 197      32.290  85.284  60.228  1.00  0.69      0    C  
ATOM   2664  O   PHE A 197      32.830  84.229  60.551  1.00  0.69      0    O  
ATOM   2665  CB  PHE A 197      31.669  87.157  61.810  1.00  0.69      0    C  
ATOM   2666  CG  PHE A 197      31.791  86.521  63.169  1.00  0.69      0    C  
ATOM   2667  CD1 PHE A 197      31.223  85.267  63.451  1.00  0.69      0    C  
ATOM   2668  CD2 PHE A 197      32.506  87.186  64.179  1.00  0.69      0    C  
ATOM   2669  CE1 PHE A 197      31.376  84.685  64.718  1.00  0.69      0    C  
ATOM   2670  CE2 PHE A 197      32.653  86.614  65.448  1.00  0.69      0    C  
ATOM   2671  CZ  PHE A 197      32.091  85.359  65.716  1.00  0.69      0    C  
ATOM   2672  H   PHE A 197      32.512  88.529  59.755  0.00 99.00      0    H  
ATOM   2673  HA  PHE A 197      33.609  86.421  61.331  0.00 99.00      0    H  
ATOM   2674  HB2 PHE A 197      31.816  88.117  61.902  0.00 99.00      0    H  
ATOM   2675  HB3 PHE A 197      30.795  86.930  61.438  0.00 99.00      0    H  
ATOM   2676  HD1 PHE A 197      30.712  84.788  62.753  0.00 99.00      0    H  
ATOM   2677  HD2 PHE A 197      32.913  88.075  63.988  0.00 99.00      0    H  
ATOM   2678  HE1 PHE A 197      30.970  83.787  64.902  0.00 99.00      0    H  
ATOM   2679  HE2 PHE A 197      33.161  87.108  66.164  0.00 99.00      0    H  
ATOM   2680  HZ  PHE A 197      32.198  84.943  66.614  0.00 99.00      0    H  
ATOM   2681  N   GLY A 198      31.324  85.293  59.278  1.00  0.77      0    N  
ATOM   2682  CA  GLY A 198      30.835  84.062  58.653  1.00  0.77      0    C  
ATOM   2683  C   GLY A 198      31.852  83.374  57.776  1.00  0.77      0    C  
ATOM   2684  O   GLY A 198      31.948  82.148  57.768  1.00  0.77      0    O  
ATOM   2685  H   GLY A 198      30.972  86.239  59.041  0.00 99.00      0    H  
ATOM   2686  HA2 GLY A 198      30.529  83.421  59.386  0.00 99.00      0    H  
ATOM   2687  HA3 GLY A 198      30.004  84.282  58.102  0.00 99.00      0    H  
ATOM   2688  N   THR A 199      32.719  84.127  57.077  1.00  0.72      0    N  
ATOM   2689  CA  THR A 199      33.844  83.533  56.343  1.00  0.72      0    C  
ATOM   2690  C   THR A 199      34.940  82.997  57.290  1.00  0.72      0    C  
ATOM   2691  O   THR A 199      35.468  81.930  56.996  1.00  0.72      0    O  
ATOM   2692  CB  THR A 199      34.483  84.486  55.298  1.00  0.72      0    C  
ATOM   2693  CG2 THR A 199      33.541  84.796  54.125  1.00  0.72      0    C  
ATOM   2694  OG1 THR A 199      34.880  85.714  55.869  1.00  0.72      0    O  
ATOM   2695  H   THR A 199      32.661  85.139  57.087  0.00 99.00      0    H  
ATOM   2696  HA  THR A 199      33.462  82.672  55.788  0.00 99.00      0    H  
ATOM   2697  HB  THR A 199      35.382  84.019  54.891  0.00 99.00      0    H  
ATOM   2698  HG1 THR A 199      34.075  86.232  56.043  0.00 99.00      0    H  
ATOM   2699 HG21 THR A 199      32.578  85.178  54.460  0.00 99.00      0    H  
ATOM   2700 HG22 THR A 199      33.977  85.531  53.447  0.00 99.00      0    H  
ATOM   2701 HG23 THR A 199      33.344  83.895  53.543  0.00 99.00      0    H  
ATOM   2702  N   ALA A 200      35.215  83.642  58.437  1.00  0.76      0    N  
ATOM   2703  CA  ALA A 200      36.129  83.105  59.453  1.00  0.76      0    C  
ATOM   2704  C   ALA A 200      35.649  81.755  60.022  1.00  0.76      0    C  
ATOM   2705  O   ALA A 200      36.442  80.811  60.104  1.00  0.76      0    O  
ATOM   2706  CB  ALA A 200      36.354  84.132  60.574  1.00  0.76      0    C  
ATOM   2707  H   ALA A 200      34.814  84.559  58.611  0.00 99.00      0    H  
ATOM   2708  HA  ALA A 200      37.091  82.928  58.967  0.00 99.00      0    H  
ATOM   2709  HB1 ALA A 200      35.426  84.387  61.085  0.00 99.00      0    H  
ATOM   2710  HB2 ALA A 200      37.048  83.747  61.322  0.00 99.00      0    H  
ATOM   2711  HB3 ALA A 200      36.781  85.054  60.180  0.00 99.00      0    H  
ATOM   2712  N   ILE A 201      34.351  81.673  60.360  1.00  0.78      0    N  
ATOM   2713  CA  ILE A 201      33.748  80.415  60.796  1.00  0.78      0    C  
ATOM   2714  C   ILE A 201      33.762  79.326  59.726  1.00  0.78      0    C  
ATOM   2715  O   ILE A 201      34.247  78.223  59.972  1.00  0.78      0    O  
ATOM   2716  CB  ILE A 201      32.316  80.633  61.302  1.00  0.78      0    C  
ATOM   2717  CG1 ILE A 201      32.271  81.604  62.511  1.00  0.78      0    C  
ATOM   2718  CG2 ILE A 201      31.611  79.301  61.661  1.00  0.78      0    C  
ATOM   2719  CD1 ILE A 201      33.114  81.197  63.726  1.00  0.78      0    C  
ATOM   2720  H   ILE A 201      33.822  82.572  60.300  0.00 99.00      0    H  
ATOM   2721  HA  ILE A 201      34.323  80.076  61.559  0.00 99.00      0    H  
ATOM   2722  HB  ILE A 201      31.782  81.048  60.567  0.00 99.00      0    H  
ATOM   2723 HG12 ILE A 201      32.577  82.506  62.197  0.00 99.00      0    H  
ATOM   2724 HG13 ILE A 201      31.314  81.687  62.803  0.00 99.00      0    H  
ATOM   2725 HG21 ILE A 201      30.665  79.493  61.897  0.00 99.00      0    H  
ATOM   2726 HG22 ILE A 201      31.652  78.695  60.874  0.00 99.00      0    H  
ATOM   2727 HG23 ILE A 201      32.080  78.889  62.435  0.00 99.00      0    H  
ATOM   2728 HD11 ILE A 201      34.068  81.133  63.448  0.00 99.00      0    H  
ATOM   2729 HD12 ILE A 201      33.010  81.888  64.435  0.00 99.00      0    H  
ATOM   2730 HD13 ILE A 201      32.794  80.315  64.058  0.00 99.00      0    H  
ATOM   2731  N   ALA A 202      33.279  79.611  58.499  1.00  0.78      0    N  
ATOM   2732  CA  ALA A 202      33.218  78.645  57.416  1.00  0.78      0    C  
ATOM   2733  C   ALA A 202      34.566  78.256  56.801  1.00  0.78      0    C  
ATOM   2734  O   ALA A 202      34.771  77.101  56.436  1.00  0.78      0    O  
ATOM   2735  CB  ALA A 202      32.231  79.141  56.341  1.00  0.78      0    C  
ATOM   2736  H   ALA A 202      32.950  80.604  58.404  0.00 99.00      0    H  
ATOM   2737  HA  ALA A 202      32.772  77.789  57.766  0.00 99.00      0    H  
ATOM   2738  HB1 ALA A 202      32.745  79.563  55.599  0.00 99.00      0    H  
ATOM   2739  HB2 ALA A 202      31.710  78.365  55.996  0.00 99.00      0    H  
ATOM   2740  HB3 ALA A 202      31.615  79.809  56.750  0.00 99.00      0    H  
ATOM   2741  N   ALA A 203      35.510  79.202  56.679  1.00  0.77      0    N  
ATOM   2742  CA  ALA A 203      36.782  78.968  55.983  1.00  0.77      0    C  
ATOM   2743  C   ALA A 203      37.947  78.574  56.904  1.00  0.77      0    C  
ATOM   2744  O   ALA A 203      38.947  78.094  56.376  1.00  0.77      0    O  
ATOM   2745  CB  ALA A 203      37.166  80.199  55.147  1.00  0.77      0    C  
ATOM   2746  H   ALA A 203      35.333  80.160  56.974  0.00 99.00      0    H  
ATOM   2747  HA  ALA A 203      36.663  78.146  55.273  0.00 99.00      0    H  
ATOM   2748  HB1 ALA A 203      37.492  81.025  55.776  0.00 99.00      0    H  
ATOM   2749  HB2 ALA A 203      37.991  79.963  54.474  0.00 99.00      0    H  
ATOM   2750  HB3 ALA A 203      36.333  80.543  54.534  0.00 99.00      0    H  
ATOM   2751  N   PHE A 204      37.836  78.766  58.228  1.00  0.80      0    N  
ATOM   2752  CA  PHE A 204      38.910  78.400  59.156  1.00  0.80      0    C  
ATOM   2753  C   PHE A 204      38.403  77.573  60.336  1.00  0.80      0    C  
ATOM   2754  O   PHE A 204      38.731  76.389  60.411  1.00  0.80      0    O  
ATOM   2755  CB  PHE A 204      39.748  79.625  59.579  1.00  0.80      0    C  
ATOM   2756  CG  PHE A 204      40.900  79.319  60.528  1.00  0.80      0    C  
ATOM   2757  CD1 PHE A 204      42.067  78.695  60.039  1.00  0.80      0    C  
ATOM   2758  CD2 PHE A 204      40.764  79.515  61.920  1.00  0.80      0    C  
ATOM   2759  CE1 PHE A 204      43.089  78.345  60.914  1.00  0.80      0    C  
ATOM   2760  CE2 PHE A 204      41.800  79.167  62.777  1.00  0.80      0    C  
ATOM   2761  CZ  PHE A 204      42.960  78.591  62.275  1.00  0.80      0    C  
ATOM   2762  H   PHE A 204      37.001  79.189  58.614  0.00 99.00      0    H  
ATOM   2763  HA  PHE A 204      39.610  77.728  58.653  0.00 99.00      0    H  
ATOM   2764  HB2 PHE A 204      40.177  80.064  58.682  0.00 99.00      0    H  
ATOM   2765  HB3 PHE A 204      39.116  80.400  60.013  0.00 99.00      0    H  
ATOM   2766  HD1 PHE A 204      42.166  78.485  58.985  0.00 99.00      0    H  
ATOM   2767  HD2 PHE A 204      39.860  79.947  62.324  0.00 99.00      0    H  
ATOM   2768  HE1 PHE A 204      43.982  77.870  60.535  0.00 99.00      0    H  
ATOM   2769  HE2 PHE A 204      41.700  79.335  63.840  0.00 99.00      0    H  
ATOM   2770  HZ  PHE A 204      43.758  78.315  62.950  0.00 99.00      0    H  
ATOM   2771  N   TYR A 205      37.606  78.185  61.229  1.00  0.82      0    N  
ATOM   2772  CA  TYR A 205      37.268  77.533  62.490  1.00  0.82      0    C  
ATOM   2773  C   TYR A 205      36.522  76.213  62.346  1.00  0.82      0    C  
ATOM   2774  O   TYR A 205      36.895  75.219  62.966  1.00  0.82      0    O  
ATOM   2775  CB  TYR A 205      36.455  78.464  63.425  1.00  0.82      0    C  
ATOM   2776  CG  TYR A 205      37.334  79.583  63.905  1.00  0.82      0    C  
ATOM   2777  CD1 TYR A 205      38.284  79.345  64.913  1.00  0.82      0    C  
ATOM   2778  CD2 TYR A 205      37.235  80.869  63.353  1.00  0.82      0    C  
ATOM   2779  CE1 TYR A 205      39.119  80.378  65.360  1.00  0.82      0    C  
ATOM   2780  CE2 TYR A 205      38.074  81.902  63.792  1.00  0.82      0    C  
ATOM   2781  CZ  TYR A 205      39.010  81.655  64.803  1.00  0.82      0    C  
ATOM   2782  OH  TYR A 205      39.837  82.692  65.275  1.00  0.82      0    O  
ATOM   2783  H   TYR A 205      37.256  79.116  60.945  0.00 99.00      0    H  
ATOM   2784  HA  TYR A 205      38.139  77.348  62.992  0.00 99.00      0    H  
ATOM   2785  HB2 TYR A 205      35.714  78.836  62.907  0.00 99.00      0    H  
ATOM   2786  HB3 TYR A 205      36.161  77.935  64.193  0.00 99.00      0    H  
ATOM   2787  HD1 TYR A 205      38.365  78.440  65.313  0.00 99.00      0    H  
ATOM   2788  HD2 TYR A 205      36.566  81.049  62.644  0.00 99.00      0    H  
ATOM   2789  HE1 TYR A 205      39.793  80.200  66.076  0.00 99.00      0    H  
ATOM   2790  HE2 TYR A 205      38.005  82.809  63.387  0.00 99.00      0    H  
ATOM   2791  HH  TYR A 205      39.832  83.425  64.604  0.00 99.00      0    H  
ATOM   2792  N   LEU A 206      35.487  76.137  61.489  1.00  0.83      0    N  
ATOM   2793  CA  LEU A 206      34.813  74.880  61.209  1.00  0.83      0    C  
ATOM   2794  C   LEU A 206      35.699  73.827  60.520  1.00  0.83      0    C  
ATOM   2795  O   LEU A 206      35.721  72.703  61.026  1.00  0.83      0    O  
ATOM   2796  CB  LEU A 206      33.486  75.146  60.451  1.00  0.83      0    C  
ATOM   2797  CG  LEU A 206      32.672  73.898  60.053  1.00  0.83      0    C  
ATOM   2798  CD1 LEU A 206      32.043  73.210  61.273  1.00  0.83      0    C  
ATOM   2799  CD2 LEU A 206      31.607  74.272  59.012  1.00  0.83      0    C  
ATOM   2800  H   LEU A 206      35.224  77.044  61.058  0.00 99.00      0    H  
ATOM   2801  HA  LEU A 206      34.486  74.482  62.089  0.00 99.00      0    H  
ATOM   2802  HB2 LEU A 206      32.911  75.700  61.040  0.00 99.00      0    H  
ATOM   2803  HB3 LEU A 206      33.710  75.634  59.617  0.00 99.00      0    H  
ATOM   2804  HG  LEU A 206      33.281  73.251  59.588  0.00 99.00      0    H  
ATOM   2805 HD11 LEU A 206      31.431  73.852  61.732  0.00 99.00      0    H  
ATOM   2806 HD12 LEU A 206      31.528  72.411  60.969  0.00 99.00      0    H  
ATOM   2807 HD13 LEU A 206      32.767  72.927  61.899  0.00 99.00      0    H  
ATOM   2808 HD21 LEU A 206      32.057  74.645  58.202  0.00 99.00      0    H  
ATOM   2809 HD22 LEU A 206      31.089  73.455  58.765  0.00 99.00      0    H  
ATOM   2810 HD23 LEU A 206      30.993  74.956  59.402  0.00 99.00      0    H  
ATOM   2811  N   PRO A 207      36.494  74.067  59.461  1.00  0.83      0    N  
ATOM   2812  CA  PRO A 207      37.503  73.125  58.982  1.00  0.83      0    C  
ATOM   2813  C   PRO A 207      38.488  72.641  60.023  1.00  0.83      0    C  
ATOM   2814  O   PRO A 207      38.760  71.444  60.056  1.00  0.83      0    O  
ATOM   2815  CB  PRO A 207      38.203  73.858  57.832  1.00  0.83      0    C  
ATOM   2816  CG  PRO A 207      37.121  74.781  57.276  1.00  0.83      0    C  
ATOM   2817  CD  PRO A 207      36.322  75.177  58.520  1.00  0.83      0    C  
ATOM   2818  HA  PRO A 207      37.047  72.326  58.520  0.00 99.00      0    H  
ATOM   2819  HB2 PRO A 207      38.974  74.394  58.164  0.00 99.00      0    H  
ATOM   2820  HB3 PRO A 207      38.506  73.221  57.130  0.00 99.00      0    H  
ATOM   2821  HG2 PRO A 207      37.533  75.576  56.854  0.00 99.00      0    H  
ATOM   2822  HG3 PRO A 207      36.551  74.290  56.633  0.00 99.00      0    H  
ATOM   2823  HD2 PRO A 207      36.674  76.036  58.908  0.00 99.00      0    H  
ATOM   2824  HD3 PRO A 207      35.350  75.307  58.290  0.00 99.00      0    H  
ATOM   2825  N   VAL A 208      39.022  73.525  60.893  1.00  0.85      0    N  
ATOM   2826  CA  VAL A 208      39.913  73.136  61.983  1.00  0.85      0    C  
ATOM   2827  C   VAL A 208      39.251  72.160  62.947  1.00  0.85      0    C  
ATOM   2828  O   VAL A 208      39.829  71.126  63.272  1.00  0.85      0    O  
ATOM   2829  CB  VAL A 208      40.454  74.357  62.730  1.00  0.85      0    C  
ATOM   2830  CG1 VAL A 208      41.183  73.972  64.035  1.00  0.85      0    C  
ATOM   2831  CG2 VAL A 208      41.441  75.098  61.808  1.00  0.85      0    C  
ATOM   2832  H   VAL A 208      38.736  74.515  60.712  0.00 99.00      0    H  
ATOM   2833  HA  VAL A 208      40.719  72.676  61.579  0.00 99.00      0    H  
ATOM   2834  HB  VAL A 208      39.677  74.928  63.002  0.00 99.00      0    H  
ATOM   2835 HG11 VAL A 208      40.507  73.705  64.716  0.00 99.00      0    H  
ATOM   2836 HG12 VAL A 208      41.799  73.211  63.849  0.00 99.00      0    H  
ATOM   2837 HG13 VAL A 208      41.702  74.758  64.360  0.00 99.00      0    H  
ATOM   2838 HG21 VAL A 208      41.973  74.425  61.300  0.00 99.00      0    H  
ATOM   2839 HG22 VAL A 208      40.923  75.672  61.179  0.00 99.00      0    H  
ATOM   2840 HG23 VAL A 208      42.044  75.660  62.369  0.00 99.00      0    H  
ATOM   2841  N   VAL A 209      37.987  72.401  63.368  1.00  0.84      0    N  
ATOM   2842  CA  VAL A 209      37.222  71.459  64.191  1.00  0.84      0    C  
ATOM   2843  C   VAL A 209      37.046  70.102  63.514  1.00  0.84      0    C  
ATOM   2844  O   VAL A 209      37.255  69.060  64.136  1.00  0.84      0    O  
ATOM   2845  CB  VAL A 209      35.855  72.022  64.591  1.00  0.84      0    C  
ATOM   2846  CG1 VAL A 209      35.002  70.981  65.351  1.00  0.84      0    C  
ATOM   2847  CG2 VAL A 209      36.068  73.244  65.506  1.00  0.84      0    C  
ATOM   2848  H   VAL A 209      37.609  73.321  63.051  0.00 99.00      0    H  
ATOM   2849  HA  VAL A 209      37.733  71.313  65.052  0.00 99.00      0    H  
ATOM   2850  HB  VAL A 209      35.350  72.241  63.757  0.00 99.00      0    H  
ATOM   2851 HG11 VAL A 209      35.590  70.230  65.638  0.00 99.00      0    H  
ATOM   2852 HG12 VAL A 209      34.593  71.419  66.147  0.00 99.00      0    H  
ATOM   2853 HG13 VAL A 209      34.289  70.643  64.743  0.00 99.00      0    H  
ATOM   2854 HG21 VAL A 209      37.022  73.526  65.446  0.00 99.00      0    H  
ATOM   2855 HG22 VAL A 209      35.471  73.981  65.200  0.00 99.00      0    H  
ATOM   2856 HG23 VAL A 209      35.843  72.986  66.442  0.00 99.00      0    H  
ATOM   2857  N   ILE A 210      36.721  70.076  62.202  1.00  0.84      0    N  
ATOM   2858  CA  ILE A 210      36.619  68.848  61.417  1.00  0.84      0    C  
ATOM   2859  C   ILE A 210      37.940  68.084  61.374  1.00  0.84      0    C  
ATOM   2860  O   ILE A 210      37.979  66.892  61.667  1.00  0.84      0    O  
ATOM   2861  CB  ILE A 210      36.138  69.137  59.988  1.00  0.84      0    C  
ATOM   2862  CG1 ILE A 210      34.718  69.758  59.990  1.00  0.84      0    C  
ATOM   2863  CG2 ILE A 210      36.162  67.858  59.116  1.00  0.84      0    C  
ATOM   2864  CD1 ILE A 210      34.319  70.367  58.638  1.00  0.84      0    C  
ATOM   2865  H   ILE A 210      36.548  71.029  61.798  0.00 99.00      0    H  
ATOM   2866  HA  ILE A 210      35.961  68.257  61.901  0.00 99.00      0    H  
ATOM   2867  HB  ILE A 210      36.754  69.803  59.578  0.00 99.00      0    H  
ATOM   2868 HG12 ILE A 210      34.067  69.048  60.226  0.00 99.00      0    H  
ATOM   2869 HG13 ILE A 210      34.695  70.474  60.678  0.00 99.00      0    H  
ATOM   2870 HG21 ILE A 210      35.905  68.099  58.186  0.00 99.00      0    H  
ATOM   2871 HG22 ILE A 210      37.081  67.478  59.130  0.00 99.00      0    H  
ATOM   2872 HG23 ILE A 210      35.515  67.203  59.491  0.00 99.00      0    H  
ATOM   2873 HD11 ILE A 210      34.339  69.652  57.946  0.00 99.00      0    H  
ATOM   2874 HD12 ILE A 210      33.401  70.744  58.715  0.00 99.00      0    H  
ATOM   2875 HD13 ILE A 210      34.967  71.086  58.407  0.00 99.00      0    H  
ATOM   2876  N   MET A 211      39.079  68.756  61.085  1.00  0.81      0    N  
ATOM   2877  CA  MET A 211      40.401  68.136  61.088  1.00  0.81      0    C  
ATOM   2878  C   MET A 211      40.780  67.572  62.451  1.00  0.81      0    C  
ATOM   2879  O   MET A 211      41.292  66.457  62.545  1.00  0.81      0    O  
ATOM   2880  CB  MET A 211      41.519  69.133  60.683  1.00  0.81      0    C  
ATOM   2881  CG  MET A 211      41.421  69.709  59.258  1.00  0.81      0    C  
ATOM   2882  SD  MET A 211      42.575  71.093  59.001  1.00  0.81      0    S  
ATOM   2883  CE  MET A 211      41.779  71.714  57.498  1.00  0.81      0    C  
ATOM   2884  H   MET A 211      38.919  69.766  60.859  0.00 99.00      0    H  
ATOM   2885  HA  MET A 211      40.389  67.370  60.426  0.00 99.00      0    H  
ATOM   2886  HB2 MET A 211      41.512  69.907  61.336  0.00 99.00      0    H  
ATOM   2887  HB3 MET A 211      42.413  68.667  60.773  0.00 99.00      0    H  
ATOM   2888  HG2 MET A 211      41.607  68.958  58.595  0.00 99.00      0    H  
ATOM   2889  HG3 MET A 211      40.461  70.007  59.097  0.00 99.00      0    H  
ATOM   2890  HE1 MET A 211      42.272  71.370  56.702  0.00 99.00      0    H  
ATOM   2891  HE2 MET A 211      40.834  71.396  57.474  0.00 99.00      0    H  
ATOM   2892  HE3 MET A 211      41.801  72.712  57.506  0.00 99.00      0    H  
ATOM   2893  N   THR A 212      40.501  68.318  63.544  1.00  0.82      0    N  
ATOM   2894  CA  THR A 212      40.714  67.860  64.917  1.00  0.82      0    C  
ATOM   2895  C   THR A 212      39.928  66.599  65.243  1.00  0.82      0    C  
ATOM   2896  O   THR A 212      40.514  65.624  65.702  1.00  0.82      0    O  
ATOM   2897  CB  THR A 212      40.361  68.918  65.965  1.00  0.82      0    C  
ATOM   2898  CG2 THR A 212      40.780  68.487  67.377  1.00  0.82      0    C  
ATOM   2899  OG1 THR A 212      41.079  70.117  65.721  1.00  0.82      0    O  
ATOM   2900  H   THR A 212      40.114  69.265  63.312  0.00 99.00      0    H  
ATOM   2901  HA  THR A 212      41.701  67.660  65.035  0.00 99.00      0    H  
ATOM   2902  HB  THR A 212      39.358  69.124  65.901  0.00 99.00      0    H  
ATOM   2903  HG1 THR A 212      40.744  70.570  64.885  0.00 99.00      0    H  
ATOM   2904 HG21 THR A 212      39.985  68.125  67.865  0.00 99.00      0    H  
ATOM   2905 HG22 THR A 212      41.484  67.779  67.314  0.00 99.00      0    H  
ATOM   2906 HG23 THR A 212      41.145  69.276  67.872  0.00 99.00      0    H  
ATOM   2907  N   VAL A 213      38.603  66.533  64.946  1.00  0.84      0    N  
ATOM   2908  CA  VAL A 213      37.794  65.317  65.126  1.00  0.84      0    C  
ATOM   2909  C   VAL A 213      38.287  64.155  64.270  1.00  0.84      0    C  
ATOM   2910  O   VAL A 213      38.453  63.036  64.750  1.00  0.84      0    O  
ATOM   2911  CB  VAL A 213      36.296  65.543  64.870  1.00  0.84      0    C  
ATOM   2912  CG1 VAL A 213      35.481  64.241  65.053  1.00  0.84      0    C  
ATOM   2913  CG2 VAL A 213      35.758  66.591  65.863  1.00  0.84      0    C  
ATOM   2914  H   VAL A 213      38.213  67.428  64.578  0.00 99.00      0    H  
ATOM   2915  HA  VAL A 213      37.863  65.042  66.097  0.00 99.00      0    H  
ATOM   2916  HB  VAL A 213      36.181  65.813  63.916  0.00 99.00      0    H  
ATOM   2917 HG11 VAL A 213      34.531  64.479  65.233  0.00 99.00      0    H  
ATOM   2918 HG12 VAL A 213      35.547  63.701  64.219  0.00 99.00      0    H  
ATOM   2919 HG13 VAL A 213      35.857  63.731  65.821  0.00 99.00      0    H  
ATOM   2920 HG21 VAL A 213      35.876  66.244  66.790  0.00 99.00      0    H  
ATOM   2921 HG22 VAL A 213      36.271  67.438  65.745  0.00 99.00      0    H  
ATOM   2922 HG23 VAL A 213      34.792  66.745  65.674  0.00 99.00      0    H  
ATOM   2923  N   LEU A 214      38.611  64.391  62.983  1.00  0.81      0    N  
ATOM   2924  CA  LEU A 214      39.160  63.354  62.126  1.00  0.81      0    C  
ATOM   2925  C   LEU A 214      40.490  62.789  62.616  1.00  0.81      0    C  
ATOM   2926  O   LEU A 214      40.655  61.574  62.690  1.00  0.81      0    O  
ATOM   2927  CB  LEU A 214      39.323  63.872  60.681  1.00  0.81      0    C  
ATOM   2928  CG  LEU A 214      37.997  64.159  59.947  1.00  0.81      0    C  
ATOM   2929  CD1 LEU A 214      38.309  64.692  58.548  1.00  0.81      0    C  
ATOM   2930  CD2 LEU A 214      37.071  62.940  59.847  1.00  0.81      0    C  
ATOM   2931  H   LEU A 214      38.433  65.366  62.673  0.00 99.00      0    H  
ATOM   2932  HA  LEU A 214      38.491  62.588  62.077  0.00 99.00      0    H  
ATOM   2933  HB2 LEU A 214      39.829  64.719  60.718  0.00 99.00      0    H  
ATOM   2934  HB3 LEU A 214      39.804  63.183  60.165  0.00 99.00      0    H  
ATOM   2935  HG  LEU A 214      37.490  64.841  60.456  0.00 99.00      0    H  
ATOM   2936 HD11 LEU A 214      38.834  64.008  58.043  0.00 99.00      0    H  
ATOM   2937 HD12 LEU A 214      37.454  64.880  58.067  0.00 99.00      0    H  
ATOM   2938 HD13 LEU A 214      38.842  65.534  58.626  0.00 99.00      0    H  
ATOM   2939 HD21 LEU A 214      36.842  62.625  60.767  0.00 99.00      0    H  
ATOM   2940 HD22 LEU A 214      36.237  63.200  59.362  0.00 99.00      0    H  
ATOM   2941 HD23 LEU A 214      37.539  62.212  59.348  0.00 99.00      0    H  
ATOM   2942  N   TYR A 215      41.451  63.642  63.036  1.00  0.77      0    N  
ATOM   2943  CA  TYR A 215      42.691  63.205  63.662  1.00  0.77      0    C  
ATOM   2944  C   TYR A 215      42.465  62.440  64.976  1.00  0.77      0    C  
ATOM   2945  O   TYR A 215      43.105  61.416  65.217  1.00  0.77      0    O  
ATOM   2946  CB  TYR A 215      43.685  64.398  63.807  1.00  0.77      0    C  
ATOM   2947  CG  TYR A 215      44.952  63.966  64.502  1.00  0.77      0    C  
ATOM   2948  CD1 TYR A 215      45.048  64.138  65.892  1.00  0.77      0    C  
ATOM   2949  CD2 TYR A 215      45.963  63.259  63.827  1.00  0.77      0    C  
ATOM   2950  CE1 TYR A 215      46.116  63.586  66.607  1.00  0.77      0    C  
ATOM   2951  CE2 TYR A 215      47.038  62.706  64.543  1.00  0.77      0    C  
ATOM   2952  CZ  TYR A 215      47.113  62.878  65.932  1.00  0.77      0    C  
ATOM   2953  OH  TYR A 215      48.195  62.359  66.666  1.00  0.77      0    O  
ATOM   2954  H   TYR A 215      41.216  64.649  62.867  0.00 99.00      0    H  
ATOM   2955  HA  TYR A 215      43.170  62.581  63.022  0.00 99.00      0    H  
ATOM   2956  HB2 TYR A 215      43.905  64.713  62.903  0.00 99.00      0    H  
ATOM   2957  HB3 TYR A 215      43.243  65.090  64.347  0.00 99.00      0    H  
ATOM   2958  HD1 TYR A 215      44.350  64.658  66.374  0.00 99.00      0    H  
ATOM   2959  HD2 TYR A 215      45.918  63.149  62.847  0.00 99.00      0    H  
ATOM   2960  HE1 TYR A 215      46.165  63.697  67.599  0.00 99.00      0    H  
ATOM   2961  HE2 TYR A 215      47.745  62.194  64.065  0.00 99.00      0    H  
ATOM   2962  HH  TYR A 215      48.636  61.658  66.118  0.00 99.00      0    H  
ATOM   2963  N   ILE A 216      41.523  62.880  65.840  1.00  0.78      0    N  
ATOM   2964  CA  ILE A 216      41.153  62.171  67.066  1.00  0.78      0    C  
ATOM   2965  C   ILE A 216      40.707  60.738  66.787  1.00  0.78      0    C  
ATOM   2966  O   ILE A 216      41.229  59.788  67.369  1.00  0.78      0    O  
ATOM   2967  CB  ILE A 216      40.058  62.943  67.814  1.00  0.78      0    C  
ATOM   2968  CG1 ILE A 216      40.666  64.191  68.496  1.00  0.78      0    C  
ATOM   2969  CG2 ILE A 216      39.305  62.071  68.849  1.00  0.78      0    C  
ATOM   2970  CD1 ILE A 216      39.606  65.204  68.947  1.00  0.78      0    C  
ATOM   2971  H   ILE A 216      41.079  63.783  65.547  0.00 99.00      0    H  
ATOM   2972  HA  ILE A 216      41.993  62.108  67.619  0.00 99.00      0    H  
ATOM   2973  HB  ILE A 216      39.390  63.258  67.153  0.00 99.00      0    H  
ATOM   2974 HG12 ILE A 216      41.183  63.895  69.288  0.00 99.00      0    H  
ATOM   2975 HG13 ILE A 216      41.271  64.635  67.847  0.00 99.00      0    H  
ATOM   2976 HG21 ILE A 216      38.576  62.612  69.254  0.00 99.00      0    H  
ATOM   2977 HG22 ILE A 216      38.926  61.278  68.384  0.00 99.00      0    H  
ATOM   2978 HG23 ILE A 216      39.947  61.782  69.551  0.00 99.00      0    H  
ATOM   2979 HD11 ILE A 216      38.997  64.762  69.599  0.00 99.00      0    H  
ATOM   2980 HD12 ILE A 216      40.063  65.978  69.375  0.00 99.00      0    H  
ATOM   2981 HD13 ILE A 216      39.093  65.508  68.150  0.00 99.00      0    H  
ATOM   2982  N   HIS A 217      39.789  60.532  65.825  1.00  0.74      0    N  
ATOM   2983  CA  HIS A 217      39.381  59.210  65.377  1.00  0.74      0    C  
ATOM   2984  C   HIS A 217      40.485  58.390  64.705  1.00  0.74      0    C  
ATOM   2985  O   HIS A 217      40.559  57.181  64.914  1.00  0.74      0    O  
ATOM   2986  CB  HIS A 217      38.122  59.263  64.487  1.00  0.74      0    C  
ATOM   2987  CG  HIS A 217      36.855  59.498  65.261  1.00  0.74      0    C  
ATOM   2988  CD2 HIS A 217      35.771  58.693  65.424  0.00 99.00      0    C  
ATOM   2989  ND1 HIS A 217      36.682  60.671  65.964  0.00 99.00      0    N  
ATOM   2990  CE1 HIS A 217      35.504  60.566  66.539  0.00 99.00      0    C  
ATOM   2991  NE2 HIS A 217      34.907  59.387  66.246  0.00 99.00      0    N  
ATOM   2992  H   HIS A 217      39.394  61.420  65.428  0.00 99.00      0    H  
ATOM   2993  HA  HIS A 217      39.052  58.683  66.189  0.00 99.00      0    H  
ATOM   2994  HB2 HIS A 217      38.228  60.004  63.821  0.00 99.00      0    H  
ATOM   2995  HB3 HIS A 217      38.037  58.392  63.997  0.00 99.00      0    H  
ATOM   2996  HD1 HIS A 217      37.308  61.419  66.018  0.00 99.00      0    H  
ATOM   2997  HD2 HIS A 217      35.630  57.798  65.037  0.00 99.00      0    H  
ATOM   2998  HE1 HIS A 217      35.078  61.267  67.132  0.00 99.00      0    H  
ATOM   2999  N   ILE A 218      41.394  59.009  63.913  1.00  0.75      0    N  
ATOM   3000  CA  ILE A 218      42.586  58.355  63.352  1.00  0.75      0    C  
ATOM   3001  C   ILE A 218      43.499  57.790  64.451  1.00  0.75      0    C  
ATOM   3002  O   ILE A 218      43.974  56.653  64.383  1.00  0.75      0    O  
ATOM   3003  CB  ILE A 218      43.378  59.335  62.459  1.00  0.75      0    C  
ATOM   3004  CG1 ILE A 218      42.616  59.649  61.148  1.00  0.75      0    C  
ATOM   3005  CG2 ILE A 218      44.791  58.807  62.119  1.00  0.75      0    C  
ATOM   3006  CD1 ILE A 218      43.123  60.893  60.398  1.00  0.75      0    C  
ATOM   3007  H   ILE A 218      41.165  60.019  63.733  0.00 99.00      0    H  
ATOM   3008  HA  ILE A 218      42.251  57.566  62.826  0.00 99.00      0    H  
ATOM   3009  HB  ILE A 218      43.485  60.190  62.958  0.00 99.00      0    H  
ATOM   3010 HG12 ILE A 218      42.693  58.860  60.544  0.00 99.00      0    H  
ATOM   3011 HG13 ILE A 218      41.654  59.789  61.374  0.00 99.00      0    H  
ATOM   3012 HG21 ILE A 218      45.279  59.504  61.604  0.00 99.00      0    H  
ATOM   3013 HG22 ILE A 218      45.272  58.608  62.966  0.00 99.00      0    H  
ATOM   3014 HG23 ILE A 218      44.702  57.979  61.574  0.00 99.00      0    H  
ATOM   3015 HD11 ILE A 218      44.079  60.754  60.160  0.00 99.00      0    H  
ATOM   3016 HD12 ILE A 218      42.577  61.013  59.575  0.00 99.00      0    H  
ATOM   3017 HD13 ILE A 218      43.028  61.684  60.993  0.00 99.00      0    H  
ATOM   3018  N   SER A 219      43.748  58.570  65.520  1.00  0.71      0    N  
ATOM   3019  CA  SER A 219      44.458  58.120  66.716  1.00  0.71      0    C  
ATOM   3020  C   SER A 219      43.726  57.093  67.562  1.00  0.71      0    C  
ATOM   3021  O   SER A 219      44.326  56.122  68.005  1.00  0.71      0    O  
ATOM   3022  CB  SER A 219      44.860  59.292  67.640  1.00  0.71      0    C  
ATOM   3023  OG  SER A 219      45.823  60.101  66.970  1.00  0.71      0    O  
ATOM   3024  H   SER A 219      43.378  59.550  65.414  0.00 99.00      0    H  
ATOM   3025  HA  SER A 219      45.342  57.700  66.411  0.00 99.00      0    H  
ATOM   3026  HB2 SER A 219      44.059  59.831  67.831  0.00 99.00      0    H  
ATOM   3027  HB3 SER A 219      45.261  58.922  68.460  0.00 99.00      0    H  
ATOM   3028  HG  SER A 219      46.519  59.514  66.562  0.00 99.00      0    H  
ATOM   3029  N   LEU A 220      42.412  57.243  67.828  1.00  0.70      0    N  
ATOM   3030  CA  LEU A 220      41.648  56.248  68.576  1.00  0.70      0    C  
ATOM   3031  C   LEU A 220      41.504  54.898  67.877  1.00  0.70      0    C  
ATOM   3032  O   LEU A 220      41.655  53.847  68.497  1.00  0.70      0    O  
ATOM   3033  CB  LEU A 220      40.241  56.773  68.959  1.00  0.70      0    C  
ATOM   3034  CG  LEU A 220      40.243  57.938  69.973  1.00  0.70      0    C  
ATOM   3035  CD1 LEU A 220      38.827  58.519  70.101  1.00  0.70      0    C  
ATOM   3036  CD2 LEU A 220      40.786  57.522  71.351  1.00  0.70      0    C  
ATOM   3037  H   LEU A 220      42.002  58.123  67.454  0.00 99.00      0    H  
ATOM   3038  HA  LEU A 220      42.115  56.093  69.471  0.00 99.00      0    H  
ATOM   3039  HB2 LEU A 220      39.807  57.099  68.135  0.00 99.00      0    H  
ATOM   3040  HB3 LEU A 220      39.742  56.027  69.366  0.00 99.00      0    H  
ATOM   3041  HG  LEU A 220      40.861  58.645  69.649  0.00 99.00      0    H  
ATOM   3042 HD11 LEU A 220      38.207  57.804  70.417  0.00 99.00      0    H  
ATOM   3043 HD12 LEU A 220      38.840  59.270  70.758  0.00 99.00      0    H  
ATOM   3044 HD13 LEU A 220      38.529  58.854  69.210  0.00 99.00      0    H  
ATOM   3045 HD21 LEU A 220      41.725  57.199  71.248  0.00 99.00      0    H  
ATOM   3046 HD22 LEU A 220      40.764  58.311  71.962  0.00 99.00      0    H  
ATOM   3047 HD23 LEU A 220      40.215  56.791  71.720  0.00 99.00      0    H  
ATOM   3048  N   ALA A 221      41.238  54.884  66.557  1.00  0.67      0    N  
ATOM   3049  CA  ALA A 221      41.072  53.660  65.795  1.00  0.67      0    C  
ATOM   3050  C   ALA A 221      42.377  52.888  65.567  1.00  0.67      0    C  
ATOM   3051  O   ALA A 221      42.364  51.672  65.394  1.00  0.67      0    O  
ATOM   3052  CB  ALA A 221      40.397  54.013  64.456  1.00  0.67      0    C  
ATOM   3053  H   ALA A 221      41.163  55.840  66.136  0.00 99.00      0    H  
ATOM   3054  HA  ALA A 221      40.427  53.048  66.293  0.00 99.00      0    H  
ATOM   3055  HB1 ALA A 221      41.094  54.074  63.747  0.00 99.00      0    H  
ATOM   3056  HB2 ALA A 221      39.740  53.300  64.225  0.00 99.00      0    H  
ATOM   3057  HB3 ALA A 221      39.929  54.888  64.549  0.00 99.00      0    H  
ATOM   3058  N   SER A 222      43.544  53.570  65.621  1.00  0.57      0    N  
ATOM   3059  CA  SER A 222      44.858  52.954  65.430  1.00  0.57      0    C  
ATOM   3060  C   SER A 222      45.537  52.545  66.733  1.00  0.57      0    C  
ATOM   3061  O   SER A 222      46.698  52.147  66.742  1.00  0.57      0    O  
ATOM   3062  CB  SER A 222      45.824  53.816  64.551  1.00  0.57      0    C  
ATOM   3063  OG  SER A 222      46.144  55.112  65.091  1.00  0.57      0    O  
ATOM   3064  H   SER A 222      43.417  54.594  65.815  0.00 99.00      0    H  
ATOM   3065  HA  SER A 222      44.729  52.115  64.871  0.00 99.00      0    H  
ATOM   3066  HB2 SER A 222      46.678  53.300  64.429  0.00 99.00      0    H  
ATOM   3067  HB3 SER A 222      45.395  53.942  63.650  0.00 99.00      0    H  
ATOM   3068  HG  SER A 222      45.393  55.736  64.897  0.00 99.00      0    H  
ATOM   3069  N   GLU A 395      52.271  52.789  58.784  1.00  0.56      0    N  
ATOM   3070  CA  GLU A 395      51.099  53.630  58.811  1.00  0.56      0    C  
ATOM   3071  C   GLU A 395      51.012  54.559  60.039  1.00  0.56      0    C  
ATOM   3072  O   GLU A 395      50.478  55.662  59.966  1.00  0.56      0    O  
ATOM   3073  CB  GLU A 395      49.842  52.727  58.712  1.00  0.56      0    C  
ATOM   3074  CG  GLU A 395      49.686  51.885  57.409  1.00  0.56      0    C  
ATOM   3075  CD  GLU A 395      48.259  51.343  57.260  1.00  0.56      0    C  
ATOM   3076  OE1 GLU A 395      47.443  51.587  58.178  1.00  0.56      0    O  
ATOM   3077  OE2 GLU A 395      47.946  50.732  56.205  1.00  0.56      0    O1-
ATOM   3078  H   GLU A 395      52.975  52.820  59.527  0.00 99.00      0    H  
ATOM   3079  HA  GLU A 395      51.064  54.206  57.968  0.00 99.00      0    H  
ATOM   3080  HB2 GLU A 395      49.873  52.086  59.465  0.00 99.00      0    H  
ATOM   3081  HB3 GLU A 395      49.047  53.311  58.772  0.00 99.00      0    H  
ATOM   3082  HG2 GLU A 395      49.863  52.473  56.656  0.00 99.00      0    H  
ATOM   3083  HG3 GLU A 395      50.289  51.125  57.474  0.00 99.00      0    H  
ATOM   3084  N   ARG A 396      51.545  54.150  61.207  1.00  0.54      0    N  
ATOM   3085  CA  ARG A 396      51.646  54.977  62.408  1.00  0.54      0    C  
ATOM   3086  C   ARG A 396      52.634  56.139  62.293  1.00  0.54      0    C  
ATOM   3087  O   ARG A 396      52.462  57.217  62.860  1.00  0.54      0    O  
ATOM   3088  CB  ARG A 396      52.054  54.093  63.604  1.00  0.54      0    C  
ATOM   3089  CG  ARG A 396      52.026  54.821  64.964  1.00  0.54      0    C  
ATOM   3090  CD  ARG A 396      52.527  53.966  66.132  1.00  0.54      0    C  
ATOM   3091  NE  ARG A 396      53.964  53.609  65.847  1.00  0.54      0    N  
ATOM   3092  CZ  ARG A 396      55.021  54.409  66.042  1.00  0.54      0    C  
ATOM   3093  NH1 ARG A 396      56.239  53.978  65.719  1.00  0.54      0    N1+
ATOM   3094  NH2 ARG A 396      54.895  55.624  66.559  1.00  0.54      0    N1+
ATOM   3095  H   ARG A 396      51.892  53.153  61.175  0.00 99.00      0    H  
ATOM   3096  HA  ARG A 396      50.724  55.361  62.615  0.00 99.00      0    H  
ATOM   3097  HB2 ARG A 396      51.423  53.329  63.657  0.00 99.00      0    H  
ATOM   3098  HB3 ARG A 396      52.980  53.772  63.453  0.00 99.00      0    H  
ATOM   3099  HG2 ARG A 396      52.603  55.639  64.907  0.00 99.00      0    H  
ATOM   3100  HG3 ARG A 396      51.084  55.099  65.165  0.00 99.00      0    H  
ATOM   3101  HD2 ARG A 396      52.495  54.496  66.946  0.00 99.00      0    H  
ATOM   3102  HD3 ARG A 396      52.005  53.146  66.167  0.00 99.00      0    H  
ATOM   3103  HE  ARG A 396      54.130  52.685  65.478  0.00 99.00      0    H  
ATOM   3104 HH11 ARG A 396      56.381  53.081  65.317  0.00 99.00      0    H  
ATOM   3105 HH12 ARG A 396      57.034  54.577  65.886  0.00 99.00      0    H  
ATOM   3106 HH21 ARG A 396      53.966  55.947  66.789  0.00 99.00      0    H  
ATOM   3107 HH22 ARG A 396      55.683  56.197  66.714  0.00 99.00      0    H  
ATOM   3108  N   LYS A 397      53.734  55.965  61.539  1.00  0.63      0    N  
ATOM   3109  CA  LYS A 397      54.588  57.085  61.191  1.00  0.63      0    C  
ATOM   3110  C   LYS A 397      53.884  58.070  60.264  1.00  0.63      0    C  
ATOM   3111  O   LYS A 397      54.029  59.283  60.397  1.00  0.63      0    O  
ATOM   3112  CB  LYS A 397      55.930  56.628  60.592  1.00  0.63      0    C  
ATOM   3113  CG  LYS A 397      56.854  57.819  60.317  1.00  0.63      0    C  
ATOM   3114  CD  LYS A 397      58.169  57.413  59.661  1.00  0.63      0    C  
ATOM   3115  CE  LYS A 397      59.017  58.649  59.385  1.00  0.63      0    C  
ATOM   3116  NZ  LYS A 397      60.248  58.232  58.702  1.00  0.63      0    N1+
ATOM   3117  H   LYS A 397      53.903  54.989  61.244  0.00 99.00      0    H  
ATOM   3118  HA  LYS A 397      54.852  57.574  62.037  0.00 99.00      0    H  
ATOM   3119  HB2 LYS A 397      56.373  56.034  61.240  0.00 99.00      0    H  
ATOM   3120  HB3 LYS A 397      55.749  56.171  59.738  0.00 99.00      0    H  
ATOM   3121  HG2 LYS A 397      56.376  58.465  59.713  0.00 99.00      0    H  
ATOM   3122  HG3 LYS A 397      57.054  58.280  61.187  0.00 99.00      0    H  
ATOM   3123  HD2 LYS A 397      58.665  56.820  60.276  0.00 99.00      0    H  
ATOM   3124  HD3 LYS A 397      57.975  56.964  58.803  0.00 99.00      0    H  
ATOM   3125  HE2 LYS A 397      58.500  59.267  58.806  0.00 99.00      0    H  
ATOM   3126  HE3 LYS A 397      59.239  59.083  60.250  0.00 99.00      0    H  
ATOM   3127  HZ1 LYS A 397      60.329  58.708  57.823  0.00 99.00      0    H  
ATOM   3128  HZ2 LYS A 397      61.045  58.454  59.269  0.00 99.00      0    H  
ATOM   3129  HZ3 LYS A 397      60.229  57.243  58.537  0.00 99.00      0    H  
ATOM   3130  N   VAL A 398      53.048  57.567  59.330  1.00  0.68      0    N  
ATOM   3131  CA  VAL A 398      52.209  58.406  58.485  1.00  0.68      0    C  
ATOM   3132  C   VAL A 398      51.263  59.274  59.325  1.00  0.68      0    C  
ATOM   3133  O   VAL A 398      51.170  60.473  59.092  1.00  0.68      0    O  
ATOM   3134  CB  VAL A 398      51.431  57.586  57.444  1.00  0.68      0    C  
ATOM   3135  CG1 VAL A 398      50.599  58.485  56.504  1.00  0.68      0    C  
ATOM   3136  CG2 VAL A 398      52.406  56.736  56.601  1.00  0.68      0    C  
ATOM   3137  H   VAL A 398      53.062  56.524  59.274  0.00 99.00      0    H  
ATOM   3138  HA  VAL A 398      52.806  59.025  57.960  0.00 99.00      0    H  
ATOM   3139  HB  VAL A 398      50.778  57.007  57.930  0.00 99.00      0    H  
ATOM   3140 HG11 VAL A 398      51.210  59.123  56.043  0.00 99.00      0    H  
ATOM   3141 HG12 VAL A 398      50.136  57.911  55.834  0.00 99.00      0    H  
ATOM   3142 HG13 VAL A 398      49.929  58.985  57.045  0.00 99.00      0    H  
ATOM   3143 HG21 VAL A 398      52.971  56.194  57.217  0.00 99.00      0    H  
ATOM   3144 HG22 VAL A 398      51.876  56.140  56.004  0.00 99.00      0    H  
ATOM   3145 HG23 VAL A 398      52.976  57.348  56.059  0.00 99.00      0    H  
ATOM   3146  N   THR A 399      50.598  58.733  60.380  1.00  0.72      0    N  
ATOM   3147  CA  THR A 399      49.729  59.515  61.285  1.00  0.72      0    C  
ATOM   3148  C   THR A 399      50.447  60.631  62.035  1.00  0.72      0    C  
ATOM   3149  O   THR A 399      49.910  61.727  62.193  1.00  0.72      0    O  
ATOM   3150  CB  THR A 399      48.899  58.723  62.310  1.00  0.72      0    C  
ATOM   3151  CG2 THR A 399      48.072  57.641  61.616  1.00  0.72      0    C  
ATOM   3152  OG1 THR A 399      49.682  58.028  63.264  1.00  0.72      0    O  
ATOM   3153  H   THR A 399      50.758  57.708  60.494  0.00 99.00      0    H  
ATOM   3154  HA  THR A 399      48.989  59.931  60.722  0.00 99.00      0    H  
ATOM   3155  HB  THR A 399      48.286  59.390  62.819  0.00 99.00      0    H  
ATOM   3156  HG1 THR A 399      50.599  57.826  62.896  0.00 99.00      0    H  
ATOM   3157 HG21 THR A 399      47.099  57.796  61.793  0.00 99.00      0    H  
ATOM   3158 HG22 THR A 399      48.238  57.672  60.629  0.00 99.00      0    H  
ATOM   3159 HG23 THR A 399      48.333  56.740  61.967  0.00 99.00      0    H  
ATOM   3160  N   ARG A 400      51.699  60.391  62.476  1.00  0.68      0    N  
ATOM   3161  CA  ARG A 400      52.603  61.405  63.006  1.00  0.68      0    C  
ATOM   3162  C   ARG A 400      52.906  62.532  62.016  1.00  0.68      0    C  
ATOM   3163  O   ARG A 400      52.850  63.708  62.372  1.00  0.68      0    O  
ATOM   3164  CB  ARG A 400      53.954  60.747  63.399  1.00  0.68      0    C  
ATOM   3165  CG  ARG A 400      54.054  60.292  64.865  1.00  0.68      0    C  
ATOM   3166  CD  ARG A 400      55.393  59.608  65.155  1.00  0.68      0    C  
ATOM   3167  NE  ARG A 400      55.559  59.572  66.652  1.00  0.68      0    N  
ATOM   3168  CZ  ARG A 400      56.342  60.410  67.350  1.00  0.68      0    C  
ATOM   3169  NH1 ARG A 400      56.994  61.418  66.782  1.00  0.68      0    N1+
ATOM   3170  NH2 ARG A 400      56.455  60.252  68.668  1.00  0.68      0    N1+
ATOM   3171  H   ARG A 400      51.971  59.371  62.399  0.00 99.00      0    H  
ATOM   3172  HA  ARG A 400      52.182  61.815  63.836  0.00 99.00      0    H  
ATOM   3173  HB2 ARG A 400      54.084  59.948  62.820  0.00 99.00      0    H  
ATOM   3174  HB3 ARG A 400      54.677  61.411  63.234  0.00 99.00      0    H  
ATOM   3175  HG2 ARG A 400      53.975  61.085  65.460  0.00 99.00      0    H  
ATOM   3176  HG3 ARG A 400      53.327  59.642  65.056  0.00 99.00      0    H  
ATOM   3177  HD2 ARG A 400      55.358  58.696  64.825  0.00 99.00      0    H  
ATOM   3178  HD3 ARG A 400      56.108  60.146  64.776  0.00 99.00      0    H  
ATOM   3179  HE  ARG A 400      55.046  58.872  67.148  0.00 99.00      0    H  
ATOM   3180 HH11 ARG A 400      56.886  61.576  65.797  0.00 99.00      0    H  
ATOM   3181 HH12 ARG A 400      57.581  62.009  67.325  0.00 99.00      0    H  
ATOM   3182 HH21 ARG A 400      55.943  59.526  69.128  0.00 99.00      0    H  
ATOM   3183 HH22 ARG A 400      57.049  60.858  69.195  0.00 99.00      0    H  
ATOM   3184  N   THR A 401      53.204  62.204  60.740  1.00  0.74      0    N  
ATOM   3185  CA  THR A 401      53.388  63.189  59.668  1.00  0.74      0    C  
ATOM   3186  C   THR A 401      52.135  64.009  59.413  1.00  0.74      0    C  
ATOM   3187  O   THR A 401      52.197  65.229  59.294  1.00  0.74      0    O  
ATOM   3188  CB  THR A 401      53.817  62.574  58.337  1.00  0.74      0    C  
ATOM   3189  CG2 THR A 401      54.117  63.652  57.284  1.00  0.74      0    C  
ATOM   3190  OG1 THR A 401      55.021  61.837  58.491  1.00  0.74      0    O  
ATOM   3191  H   THR A 401      53.293  61.171  60.584  0.00 99.00      0    H  
ATOM   3192  HA  THR A 401      54.133  63.818  59.943  0.00 99.00      0    H  
ATOM   3193  HB  THR A 401      53.084  61.929  58.018  0.00 99.00      0    H  
ATOM   3194  HG1 THR A 401      54.865  61.013  59.049  0.00 99.00      0    H  
ATOM   3195 HG21 THR A 401      53.264  63.937  56.848  0.00 99.00      0    H  
ATOM   3196 HG22 THR A 401      54.545  64.440  57.727  0.00 99.00      0    H  
ATOM   3197 HG23 THR A 401      54.737  63.279  56.594  0.00 99.00      0    H  
ATOM   3198  N   ILE A 402      50.935  63.380  59.378  1.00  0.72      0    N  
ATOM   3199  CA  ILE A 402      49.661  64.090  59.220  1.00  0.72      0    C  
ATOM   3200  C   ILE A 402      49.434  65.078  60.357  1.00  0.72      0    C  
ATOM   3201  O   ILE A 402      49.068  66.231  60.137  1.00  0.72      0    O  
ATOM   3202  CB  ILE A 402      48.454  63.144  59.105  1.00  0.72      0    C  
ATOM   3203  CG1 ILE A 402      48.594  62.128  57.943  1.00  0.72      0    C  
ATOM   3204  CG2 ILE A 402      47.129  63.931  58.959  1.00  0.72      0    C  
ATOM   3205  CD1 ILE A 402      48.838  62.733  56.560  1.00  0.72      0    C  
ATOM   3206  H   ILE A 402      51.004  62.343  59.474  0.00 99.00      0    H  
ATOM   3207  HA  ILE A 402      49.747  64.632  58.378  0.00 99.00      0    H  
ATOM   3208  HB  ILE A 402      48.386  62.618  59.956  0.00 99.00      0    H  
ATOM   3209 HG12 ILE A 402      49.352  61.509  58.162  0.00 99.00      0    H  
ATOM   3210 HG13 ILE A 402      47.751  61.584  57.908  0.00 99.00      0    H  
ATOM   3211 HG21 ILE A 402      46.370  63.289  58.984  0.00 99.00      0    H  
ATOM   3212 HG22 ILE A 402      47.055  64.577  59.711  0.00 99.00      0    H  
ATOM   3213 HG23 ILE A 402      47.138  64.416  58.091  0.00 99.00      0    H  
ATOM   3214 HD11 ILE A 402      49.684  63.259  56.582  0.00 99.00      0    H  
ATOM   3215 HD12 ILE A 402      48.912  61.996  55.893  0.00 99.00      0    H  
ATOM   3216 HD13 ILE A 402      48.073  63.328  56.328  0.00 99.00      0    H  
ATOM   3217  N   PHE A 403      49.729  64.671  61.608  1.00  0.75      0    N  
ATOM   3218  CA  PHE A 403      49.671  65.551  62.761  1.00  0.75      0    C  
ATOM   3219  C   PHE A 403      50.615  66.748  62.660  1.00  0.75      0    C  
ATOM   3220  O   PHE A 403      50.218  67.879  62.927  1.00  0.75      0    O  
ATOM   3221  CB  PHE A 403      49.975  64.743  64.048  1.00  0.75      0    C  
ATOM   3222  CG  PHE A 403      49.527  65.455  65.302  1.00  0.75      0    C  
ATOM   3223  CD1 PHE A 403      48.217  65.953  65.428  1.00  0.75      0    C  
ATOM   3224  CD2 PHE A 403      50.401  65.576  66.394  1.00  0.75      0    C  
ATOM   3225  CE1 PHE A 403      47.787  66.550  66.619  1.00  0.75      0    C  
ATOM   3226  CE2 PHE A 403      49.974  66.168  67.590  1.00  0.75      0    C  
ATOM   3227  CZ  PHE A 403      48.665  66.653  67.702  1.00  0.75      0    C  
ATOM   3228  H   PHE A 403      50.003  63.662  61.665  0.00 99.00      0    H  
ATOM   3229  HA  PHE A 403      48.729  65.929  62.800  0.00 99.00      0    H  
ATOM   3230  HB2 PHE A 403      49.488  63.894  63.985  0.00 99.00      0    H  
ATOM   3231  HB3 PHE A 403      50.947  64.618  64.095  0.00 99.00      0    H  
ATOM   3232  HD1 PHE A 403      47.588  65.880  64.664  0.00 99.00      0    H  
ATOM   3233  HD2 PHE A 403      51.334  65.237  66.317  0.00 99.00      0    H  
ATOM   3234  HE1 PHE A 403      46.851  66.902  66.687  0.00 99.00      0    H  
ATOM   3235  HE2 PHE A 403      50.614  66.243  68.366  0.00 99.00      0    H  
ATOM   3236  HZ  PHE A 403      48.357  67.071  68.552  0.00 99.00      0    H  
ATOM   3237  N   ALA A 404      51.869  66.537  62.203  1.00  0.81      0    N  
ATOM   3238  CA  ALA A 404      52.837  67.595  61.973  1.00  0.81      0    C  
ATOM   3239  C   ALA A 404      52.371  68.659  60.976  1.00  0.81      0    C  
ATOM   3240  O   ALA A 404      52.497  69.856  61.224  1.00  0.81      0    O  
ATOM   3241  CB  ALA A 404      54.157  66.970  61.469  1.00  0.81      0    C  
ATOM   3242  H   ALA A 404      52.077  65.520  62.028  0.00 99.00      0    H  
ATOM   3243  HA  ALA A 404      53.034  68.058  62.860  0.00 99.00      0    H  
ATOM   3244  HB1 ALA A 404      54.490  66.326  62.151  0.00 99.00      0    H  
ATOM   3245  HB2 ALA A 404      53.983  66.498  60.610  0.00 99.00      0    H  
ATOM   3246  HB3 ALA A 404      54.825  67.695  61.330  0.00 99.00      0    H  
ATOM   3247  N   ILE A 405      51.774  68.248  59.837  1.00  0.77      0    N  
ATOM   3248  CA  ILE A 405      51.192  69.161  58.853  1.00  0.77      0    C  
ATOM   3249  C   ILE A 405      49.974  69.918  59.389  1.00  0.77      0    C  
ATOM   3250  O   ILE A 405      49.855  71.136  59.244  1.00  0.77      0    O  
ATOM   3251  CB  ILE A 405      50.793  68.433  57.566  1.00  0.77      0    C  
ATOM   3252  CG1 ILE A 405      51.960  67.606  56.976  1.00  0.77      0    C  
ATOM   3253  CG2 ILE A 405      50.307  69.465  56.524  1.00  0.77      0    C  
ATOM   3254  CD1 ILE A 405      51.506  66.674  55.847  1.00  0.77      0    C  
ATOM   3255  H   ILE A 405      51.766  67.206  59.723  0.00 99.00      0    H  
ATOM   3256  HA  ILE A 405      51.899  69.857  58.660  0.00 99.00      0    H  
ATOM   3257  HB  ILE A 405      50.053  67.795  57.781  0.00 99.00      0    H  
ATOM   3258 HG12 ILE A 405      52.639  68.232  56.622  0.00 99.00      0    H  
ATOM   3259 HG13 ILE A 405      52.348  67.057  57.703  0.00 99.00      0    H  
ATOM   3260 HG21 ILE A 405      49.997  68.981  55.712  0.00 99.00      0    H  
ATOM   3261 HG22 ILE A 405      49.558  69.989  56.915  0.00 99.00      0    H  
ATOM   3262 HG23 ILE A 405      51.062  70.070  56.293  0.00 99.00      0    H  
ATOM   3263 HD11 ILE A 405      51.111  67.223  55.116  0.00 99.00      0    H  
ATOM   3264 HD12 ILE A 405      52.296  66.171  55.509  0.00 99.00      0    H  
ATOM   3265 HD13 ILE A 405      50.825  66.042  56.206  0.00 99.00      0    H  
ATOM   3266  N   LEU A 406      49.028  69.220  60.055  1.00  0.76      0    N  
ATOM   3267  CA  LEU A 406      47.840  69.849  60.613  1.00  0.76      0    C  
ATOM   3268  C   LEU A 406      48.150  70.820  61.737  1.00  0.76      0    C  
ATOM   3269  O   LEU A 406      47.653  71.944  61.753  1.00  0.76      0    O  
ATOM   3270  CB  LEU A 406      46.831  68.790  61.116  1.00  0.76      0    C  
ATOM   3271  CG  LEU A 406      46.235  67.905  60.002  1.00  0.76      0    C  
ATOM   3272  CD1 LEU A 406      45.359  66.804  60.615  1.00  0.76      0    C  
ATOM   3273  CD2 LEU A 406      45.438  68.711  58.967  1.00  0.76      0    C  
ATOM   3274  H   LEU A 406      49.231  68.201  60.128  0.00 99.00      0    H  
ATOM   3275  HA  LEU A 406      47.369  70.359  59.870  0.00 99.00      0    H  
ATOM   3276  HB2 LEU A 406      47.305  68.196  61.743  0.00 99.00      0    H  
ATOM   3277  HB3 LEU A 406      46.085  69.265  61.548  0.00 99.00      0    H  
ATOM   3278  HG  LEU A 406      46.979  67.487  59.490  0.00 99.00      0    H  
ATOM   3279 HD11 LEU A 406      44.618  67.226  61.134  0.00 99.00      0    H  
ATOM   3280 HD12 LEU A 406      44.981  66.240  59.883  0.00 99.00      0    H  
ATOM   3281 HD13 LEU A 406      45.917  66.240  61.221  0.00 99.00      0    H  
ATOM   3282 HD21 LEU A 406      46.041  69.382  58.538  0.00 99.00      0    H  
ATOM   3283 HD22 LEU A 406      45.078  68.089  58.274  0.00 99.00      0    H  
ATOM   3284 HD23 LEU A 406      44.684  69.179  59.425  0.00 99.00      0    H  
ATOM   3285  N   LEU A 407      49.036  70.442  62.679  1.00  0.78      0    N  
ATOM   3286  CA  LEU A 407      49.518  71.346  63.705  1.00  0.78      0    C  
ATOM   3287  C   LEU A 407      50.294  72.525  63.159  1.00  0.78      0    C  
ATOM   3288  O   LEU A 407      50.126  73.639  63.651  1.00  0.78      0    O  
ATOM   3289  CB  LEU A 407      50.409  70.651  64.754  1.00  0.78      0    C  
ATOM   3290  CG  LEU A 407      49.699  69.696  65.731  1.00  0.78      0    C  
ATOM   3291  CD1 LEU A 407      50.691  69.391  66.862  1.00  0.78      0    C  
ATOM   3292  CD2 LEU A 407      48.374  70.238  66.294  1.00  0.78      0    C  
ATOM   3293  H   LEU A 407      49.337  69.446  62.597  0.00 99.00      0    H  
ATOM   3294  HA  LEU A 407      48.715  71.703  64.222  0.00 99.00      0    H  
ATOM   3295  HB2 LEU A 407      51.093  70.118  64.265  0.00 99.00      0    H  
ATOM   3296  HB3 LEU A 407      50.846  71.360  65.297  0.00 99.00      0    H  
ATOM   3297  HG  LEU A 407      49.472  68.864  65.261  0.00 99.00      0    H  
ATOM   3298 HD11 LEU A 407      50.941  70.243  67.318  0.00 99.00      0    H  
ATOM   3299 HD12 LEU A 407      50.262  68.772  67.516  0.00 99.00      0    H  
ATOM   3300 HD13 LEU A 407      51.506  68.963  66.477  0.00 99.00      0    H  
ATOM   3301 HD21 LEU A 407      47.745  70.410  65.539  0.00 99.00      0    H  
ATOM   3302 HD22 LEU A 407      47.982  69.562  66.914  0.00 99.00      0    H  
ATOM   3303 HD23 LEU A 407      48.552  71.087  66.787  0.00 99.00      0    H  
ATOM   3304  N   ALA A 408      51.135  72.332  62.117  1.00  0.82      0    N  
ATOM   3305  CA  ALA A 408      51.815  73.432  61.461  1.00  0.82      0    C  
ATOM   3306  C   ALA A 408      50.855  74.486  60.930  1.00  0.82      0    C  
ATOM   3307  O   ALA A 408      51.004  75.656  61.267  1.00  0.82      0    O  
ATOM   3308  CB  ALA A 408      52.671  72.915  60.291  1.00  0.82      0    C  
ATOM   3309  H   ALA A 408      51.240  71.335  61.842  0.00 99.00      0    H  
ATOM   3310  HA  ALA A 408      52.440  73.875  62.129  0.00 99.00      0    H  
ATOM   3311  HB1 ALA A 408      53.002  73.692  59.761  0.00 99.00      0    H  
ATOM   3312  HB2 ALA A 408      53.443  72.400  60.655  0.00 99.00      0    H  
ATOM   3313  HB3 ALA A 408      52.112  72.325  59.714  0.00 99.00      0    H  
ATOM   3314  N   PHE A 409      49.804  74.051  60.216  1.00  0.78      0    N  
ATOM   3315  CA  PHE A 409      48.730  74.933  59.751  1.00  0.78      0    C  
ATOM   3316  C   PHE A 409      47.964  75.616  60.895  1.00  0.78      0    C  
ATOM   3317  O   PHE A 409      47.860  76.842  60.904  1.00  0.78      0    O  
ATOM   3318  CB  PHE A 409      47.792  74.211  58.757  1.00  0.78      0    C  
ATOM   3319  CG  PHE A 409      46.561  75.007  58.328  1.00  0.78      0    C  
ATOM   3320  CD1 PHE A 409      45.328  74.844  58.998  1.00  0.78      0    C  
ATOM   3321  CD2 PHE A 409      46.688  76.048  57.383  1.00  0.78      0    C  
ATOM   3322  CE1 PHE A 409      44.256  75.674  58.697  1.00  0.78      0    C  
ATOM   3323  CE2 PHE A 409      45.604  76.865  57.093  1.00  0.78      0    C  
ATOM   3324  CZ  PHE A 409      44.397  76.683  57.752  1.00  0.78      0    C  
ATOM   3325  H   PHE A 409      49.745  73.066  59.977  0.00 99.00      0    H  
ATOM   3326  HA  PHE A 409      49.205  75.743  59.196  0.00 99.00      0    H  
ATOM   3327  HB2 PHE A 409      48.362  73.972  57.859  0.00 99.00      0    H  
ATOM   3328  HB3 PHE A 409      47.470  73.254  59.170  0.00 99.00      0    H  
ATOM   3329  HD1 PHE A 409      45.216  74.083  59.757  0.00 99.00      0    H  
ATOM   3330  HD2 PHE A 409      47.635  76.236  56.899  0.00 99.00      0    H  
ATOM   3331  HE1 PHE A 409      43.314  75.545  59.212  0.00 99.00      0    H  
ATOM   3332  HE2 PHE A 409      45.716  77.668  56.378  0.00 99.00      0    H  
ATOM   3333  HZ  PHE A 409      43.566  77.336  57.534  0.00 99.00      0    H  
ATOM   3334  N   ILE A 410      47.459  74.821  61.854  1.00  0.77      0    N  
ATOM   3335  CA  ILE A 410      46.622  75.367  62.917  1.00  0.77      0    C  
ATOM   3336  C   ILE A 410      47.374  76.377  63.777  1.00  0.77      0    C  
ATOM   3337  O   ILE A 410      46.902  77.487  64.011  1.00  0.77      0    O  
ATOM   3338  CB  ILE A 410      46.006  74.259  63.780  1.00  0.77      0    C  
ATOM   3339  CG1 ILE A 410      45.014  73.418  62.936  1.00  0.77      0    C  
ATOM   3340  CG2 ILE A 410      45.296  74.852  65.023  1.00  0.77      0    C  
ATOM   3341  CD1 ILE A 410      44.510  72.154  63.647  1.00  0.77      0    C  
ATOM   3342  H   ILE A 410      47.740  73.830  61.788  0.00 99.00      0    H  
ATOM   3343  HA  ILE A 410      45.880  75.875  62.460  0.00 99.00      0    H  
ATOM   3344  HB  ILE A 410      46.731  73.653  64.078  0.00 99.00      0    H  
ATOM   3345 HG12 ILE A 410      44.233  73.991  62.710  0.00 99.00      0    H  
ATOM   3346 HG13 ILE A 410      45.476  73.146  62.097  0.00 99.00      0    H  
ATOM   3347 HG21 ILE A 410      44.944  74.105  65.577  0.00 99.00      0    H  
ATOM   3348 HG22 ILE A 410      45.954  75.385  65.544  0.00 99.00      0    H  
ATOM   3349 HG23 ILE A 410      44.550  75.433  64.718  0.00 99.00      0    H  
ATOM   3350 HD11 ILE A 410      44.042  72.422  64.484  0.00 99.00      0    H  
ATOM   3351 HD12 ILE A 410      43.882  71.675  63.041  0.00 99.00      0    H  
ATOM   3352 HD13 ILE A 410      45.290  71.574  63.861  0.00 99.00      0    H  
ATOM   3353  N   LEU A 411      48.599  76.059  64.236  1.00  0.81      0    N  
ATOM   3354  CA  LEU A 411      49.365  76.953  65.091  1.00  0.81      0    C  
ATOM   3355  C   LEU A 411      49.779  78.263  64.434  1.00  0.81      0    C  
ATOM   3356  O   LEU A 411      49.707  79.328  65.042  1.00  0.81      0    O  
ATOM   3357  CB  LEU A 411      50.623  76.238  65.638  1.00  0.81      0    C  
ATOM   3358  CG  LEU A 411      50.324  75.114  66.653  1.00  0.81      0    C  
ATOM   3359  CD1 LEU A 411      51.612  74.331  66.948  1.00  0.81      0    C  
ATOM   3360  CD2 LEU A 411      49.709  75.654  67.954  1.00  0.81      0    C  
ATOM   3361  H   LEU A 411      48.939  75.126  63.924  0.00 99.00      0    H  
ATOM   3362  HA  LEU A 411      48.798  77.175  65.913  0.00 99.00      0    H  
ATOM   3363  HB2 LEU A 411      51.093  75.829  64.875  0.00 99.00      0    H  
ATOM   3364  HB3 LEU A 411      51.177  76.910  66.096  0.00 99.00      0    H  
ATOM   3365  HG  LEU A 411      49.648  74.501  66.264  0.00 99.00      0    H  
ATOM   3366 HD11 LEU A 411      52.293  74.953  67.329  0.00 99.00      0    H  
ATOM   3367 HD12 LEU A 411      51.412  73.606  67.604  0.00 99.00      0    H  
ATOM   3368 HD13 LEU A 411      51.955  73.933  66.099  0.00 99.00      0    H  
ATOM   3369 HD21 LEU A 411      48.852  76.120  67.742  0.00 99.00      0    H  
ATOM   3370 HD22 LEU A 411      49.535  74.892  68.575  0.00 99.00      0    H  
ATOM   3371 HD23 LEU A 411      50.347  76.295  68.376  0.00 99.00      0    H  
ATOM   3372  N   THR A 412      50.218  78.217  63.166  1.00  0.81      0    N  
ATOM   3373  CA  THR A 412      50.617  79.389  62.397  1.00  0.81      0    C  
ATOM   3374  C   THR A 412      49.467  80.288  61.971  1.00  0.81      0    C  
ATOM   3375  O   THR A 412      49.609  81.508  61.944  1.00  0.81      0    O  
ATOM   3376  CB  THR A 412      51.416  79.021  61.166  1.00  0.81      0    C  
ATOM   3377  CG2 THR A 412      52.727  78.321  61.539  1.00  0.81      0    C  
ATOM   3378  OG1 THR A 412      50.711  78.078  60.378  1.00  0.81      0    O  
ATOM   3379  H   THR A 412      50.248  77.240  62.771  0.00 99.00      0    H  
ATOM   3380  HA  THR A 412      51.258  79.943  62.970  0.00 99.00      0    H  
ATOM   3381  HB  THR A 412      51.566  79.864  60.596  0.00 99.00      0    H  
ATOM   3382  HG1 THR A 412      50.821  77.147  60.750  0.00 99.00      0    H  
ATOM   3383 HG21 THR A 412      52.582  77.331  61.568  0.00 99.00      0    H  
ATOM   3384 HG22 THR A 412      53.427  78.535  60.856  0.00 99.00      0    H  
ATOM   3385 HG23 THR A 412      53.032  78.638  62.438  0.00 99.00      0    H  
ATOM   3386  N   TRP A 413      48.298  79.708  61.638  1.00  0.74      0    N  
ATOM   3387  CA  TRP A 413      47.138  80.463  61.138  1.00  0.74      0    C  
ATOM   3388  C   TRP A 413      46.179  80.954  62.234  1.00  0.74      0    C  
ATOM   3389  O   TRP A 413      45.443  81.916  61.990  1.00  0.74      0    O  
ATOM   3390  CB  TRP A 413      46.379  79.663  60.065  1.00  0.74      0    C  
ATOM   3391  CG  TRP A 413      47.016  79.683  58.712  1.00  0.74      0    C  
ATOM   3392  CD1 TRP A 413      48.120  79.001  58.335  1.00  0.74      0    C  
ATOM   3393  CD2 TRP A 413      46.649  80.505  57.566  1.00  0.74      0    C  
ATOM   3394  CE2 TRP A 413      47.563  80.240  56.502  1.00  0.74      0    C  
ATOM   3395  CE3 TRP A 413      45.642  81.464  57.319  1.00  0.74      0    C  
ATOM   3396  NE1 TRP A 413      48.450  79.337  57.038  1.00  0.74      0    N  
ATOM   3397  CZ2 TRP A 413      47.463  80.867  55.249  1.00  0.74      0    C  
ATOM   3398  CZ3 TRP A 413      45.529  82.099  56.069  1.00  0.74      0    C  
ATOM   3399  CH2 TRP A 413      46.440  81.806  55.035  1.00  0.74      0    C  
ATOM   3400  H   TRP A 413      48.265  78.695  61.547  0.00 99.00      0    H  
ATOM   3401  HA  TRP A 413      47.483  81.378  60.651  0.00 99.00      0    H  
ATOM   3402  HB2 TRP A 413      46.218  78.634  60.380  0.00 99.00      0    H  
ATOM   3403  HB3 TRP A 413      45.381  80.080  59.928  0.00 99.00      0    H  
ATOM   3404  HD1 TRP A 413      48.660  78.319  58.974  0.00 99.00      0    H  
ATOM   3405  HE1 TRP A 413      49.280  78.992  56.590  0.00 99.00      0    H  
ATOM   3406  HE3 TRP A 413      44.947  81.713  58.105  0.00 99.00      0    H  
ATOM   3407  HZ2 TRP A 413      48.176  80.645  54.469  0.00 99.00      0    H  
ATOM   3408  HZ3 TRP A 413      44.734  82.811  55.916  0.00 99.00      0    H  
ATOM   3409  HH2 TRP A 413      46.370  82.308  54.084  0.00 99.00      0    H  
ATOM   3410  N   THR A 414      46.188  80.321  63.416  1.00  0.79      0    N  
ATOM   3411  CA  THR A 414      45.364  80.770  64.556  1.00  0.79      0    C  
ATOM   3412  C   THR A 414      45.565  82.235  64.943  1.00  0.79      0    C  
ATOM   3413  O   THR A 414      44.538  82.908  65.046  1.00  0.79      0    O  
ATOM   3414  CB  THR A 414      45.470  79.895  65.822  1.00  0.79      0    C  
ATOM   3415  CG2 THR A 414      44.705  80.472  67.030  1.00  0.79      0    C  
ATOM   3416  OG1 THR A 414      44.862  78.633  65.591  1.00  0.79      0    O  
ATOM   3417  H   THR A 414      46.799  79.479  63.454  0.00 99.00      0    H  
ATOM   3418  HA  THR A 414      44.385  80.638  64.305  0.00 99.00      0    H  
ATOM   3419  HB  THR A 414      46.460  79.745  66.031  0.00 99.00      0    H  
ATOM   3420  HG1 THR A 414      45.449  78.056  65.009  0.00 99.00      0    H  
ATOM   3421 HG21 THR A 414      45.353  80.685  67.760  0.00 99.00      0    H  
ATOM   3422 HG22 THR A 414      44.227  81.304  66.751  0.00 99.00      0    H  
ATOM   3423 HG23 THR A 414      44.044  79.797  67.355  0.00 99.00      0    H  
ATOM   3424  N   PRO A 415      46.741  82.862  65.122  1.00  0.83      0    N  
ATOM   3425  CA  PRO A 415      46.830  84.276  65.492  1.00  0.83      0    C  
ATOM   3426  C   PRO A 415      46.175  85.233  64.514  1.00  0.83      0    C  
ATOM   3427  O   PRO A 415      45.481  86.141  64.957  1.00  0.83      0    O  
ATOM   3428  CB  PRO A 415      48.337  84.548  65.633  1.00  0.83      0    C  
ATOM   3429  CG  PRO A 415      48.935  83.173  65.938  1.00  0.83      0    C  
ATOM   3430  CD  PRO A 415      48.064  82.233  65.107  1.00  0.83      0    C  
ATOM   3431  HA  PRO A 415      46.456  84.417  66.437  0.00 99.00      0    H  
ATOM   3432  HB2 PRO A 415      48.717  84.907  64.785  0.00 99.00      0    H  
ATOM   3433  HB3 PRO A 415      48.519  85.176  66.383  0.00 99.00      0    H  
ATOM   3434  HG2 PRO A 415      49.877  83.138  65.641  0.00 99.00      0    H  
ATOM   3435  HG3 PRO A 415      48.852  82.973  66.902  0.00 99.00      0    H  
ATOM   3436  HD2 PRO A 415      48.416  82.158  64.172  0.00 99.00      0    H  
ATOM   3437  HD3 PRO A 415      48.033  81.320  65.520  0.00 99.00      0    H  
ATOM   3438  N   TYR A 416      46.348  85.018  63.201  1.00  0.77      0    N  
ATOM   3439  CA  TYR A 416      45.740  85.842  62.146  1.00  0.77      0    C  
ATOM   3440  C   TYR A 416      44.201  85.856  62.227  1.00  0.77      0    C  
ATOM   3441  O   TYR A 416      43.590  86.924  62.205  1.00  0.77      0    O  
ATOM   3442  CB  TYR A 416      46.269  85.369  60.771  1.00  0.77      0    C  
ATOM   3443  CG  TYR A 416      45.652  85.952  59.502  1.00  0.77      0    C  
ATOM   3444  CD1 TYR A 416      45.286  87.314  59.411  1.00  0.77      0    C  
ATOM   3445  CD2 TYR A 416      45.487  85.121  58.374  1.00  0.77      0    C  
ATOM   3446  CE1 TYR A 416      44.761  87.827  58.208  1.00  0.77      0    C  
ATOM   3447  CE2 TYR A 416      45.007  85.644  57.161  1.00  0.77      0    C  
ATOM   3448  CZ  TYR A 416      44.647  86.999  57.074  1.00  0.77      0    C  
ATOM   3449  OH  TYR A 416      44.218  87.510  55.885  1.00  0.77      0    O  
ATOM   3450  H   TYR A 416      46.894  84.226  62.894  0.00 99.00      0    H  
ATOM   3451  HA  TYR A 416      46.080  86.868  62.306  0.00 99.00      0    H  
ATOM   3452  HB2 TYR A 416      47.344  85.549  60.719  0.00 99.00      0    H  
ATOM   3453  HB3 TYR A 416      46.151  84.286  60.712  0.00 99.00      0    H  
ATOM   3454  HD1 TYR A 416      45.406  87.976  60.256  0.00 99.00      0    H  
ATOM   3455  HD2 TYR A 416      45.765  84.079  58.419  0.00 99.00      0    H  
ATOM   3456  HE1 TYR A 416      44.487  88.870  58.146  0.00 99.00      0    H  
ATOM   3457  HE2 TYR A 416      44.931  85.007  56.295  0.00 99.00      0    H  
ATOM   3458  HH  TYR A 416      44.387  86.908  55.132  0.00 99.00      0    H  
ATOM   3459  N   ASN A 417      43.600  84.672  62.398  1.00  0.75      0    N  
ATOM   3460  CA  ASN A 417      42.148  84.511  62.498  1.00  0.75      0    C  
ATOM   3461  C   ASN A 417      41.571  85.128  63.781  1.00  0.75      0    C  
ATOM   3462  O   ASN A 417      40.479  85.690  63.729  1.00  0.75      0    O  
ATOM   3463  CB  ASN A 417      41.802  83.020  62.355  1.00  0.75      0    C  
ATOM   3464  CG  ASN A 417      41.938  82.585  60.902  1.00  0.75      0    C  
ATOM   3465  ND2 ASN A 417      43.053  81.977  60.521  0.00 99.00      0    N  
ATOM   3466  OD1 ASN A 417      41.036  82.823  60.108  0.00 99.00      0    O  
ATOM   3467  H   ASN A 417      44.172  83.841  62.462  0.00 99.00      0    H  
ATOM   3468  HA  ASN A 417      41.742  85.052  61.640  0.00 99.00      0    H  
ATOM   3469  HB2 ASN A 417      42.395  82.393  63.021  0.00 99.00      0    H  
ATOM   3470  HB3 ASN A 417      40.759  82.852  62.624  0.00 99.00      0    H  
ATOM   3471 HD21 ASN A 417      43.828  81.823  61.164  0.00 99.00      0    H  
ATOM   3472 HD22 ASN A 417      43.129  81.637  59.579  0.00 99.00      0    H  
ATOM   3473  N   VAL A 418      42.309  85.049  64.895  1.00  0.78      0    N  
ATOM   3474  CA  VAL A 418      41.975  85.752  66.130  1.00  0.78      0    C  
ATOM   3475  C   VAL A 418      42.033  87.266  65.964  1.00  0.78      0    C  
ATOM   3476  O   VAL A 418      41.118  87.979  66.375  1.00  0.78      0    O  
ATOM   3477  CB  VAL A 418      42.884  85.322  67.278  1.00  0.78      0    C  
ATOM   3478  CG1 VAL A 418      42.611  86.132  68.562  1.00  0.78      0    C  
ATOM   3479  CG2 VAL A 418      42.646  83.829  67.567  1.00  0.78      0    C  
ATOM   3480  H   VAL A 418      43.139  84.412  64.807  0.00 99.00      0    H  
ATOM   3481  HA  VAL A 418      41.028  85.504  66.386  0.00 99.00      0    H  
ATOM   3482  HB  VAL A 418      43.830  85.518  67.021  0.00 99.00      0    H  
ATOM   3483 HG11 VAL A 418      42.651  87.104  68.346  0.00 99.00      0    H  
ATOM   3484 HG12 VAL A 418      41.706  85.897  68.907  0.00 99.00      0    H  
ATOM   3485 HG13 VAL A 418      43.304  85.905  69.241  0.00 99.00      0    H  
ATOM   3486 HG21 VAL A 418      42.095  83.746  68.394  0.00 99.00      0    H  
ATOM   3487 HG22 VAL A 418      42.166  83.424  66.793  0.00 99.00      0    H  
ATOM   3488 HG23 VAL A 418      43.528  83.382  67.696  0.00 99.00      0    H  
ATOM   3489  N   MET A 419      43.078  87.802  65.294  1.00  0.73      0    N  
ATOM   3490  CA  MET A 419      43.175  89.217  64.960  1.00  0.73      0    C  
ATOM   3491  C   MET A 419      42.015  89.687  64.089  1.00  0.73      0    C  
ATOM   3492  O   MET A 419      41.422  90.720  64.379  1.00  0.73      0    O  
ATOM   3493  CB  MET A 419      44.509  89.563  64.252  1.00  0.73      0    C  
ATOM   3494  CG  MET A 419      45.765  89.361  65.118  1.00  0.73      0    C  
ATOM   3495  SD  MET A 419      47.295  89.392  64.142  1.00  0.73      0    S  
ATOM   3496  CE  MET A 419      48.285  88.543  65.406  1.00  0.73      0    C  
ATOM   3497  H   MET A 419      43.812  87.099  65.038  0.00 99.00      0    H  
ATOM   3498  HA  MET A 419      43.150  89.747  65.822  0.00 99.00      0    H  
ATOM   3499  HB2 MET A 419      44.597  88.987  63.430  0.00 99.00      0    H  
ATOM   3500  HB3 MET A 419      44.479  90.527  63.961  0.00 99.00      0    H  
ATOM   3501  HG2 MET A 419      45.778  90.088  65.835  0.00 99.00      0    H  
ATOM   3502  HG3 MET A 419      45.671  88.474  65.616  0.00 99.00      0    H  
ATOM   3503  HE1 MET A 419      48.393  89.147  66.192  0.00 99.00      0    H  
ATOM   3504  HE2 MET A 419      47.813  87.709  65.680  0.00 99.00      0    H  
ATOM   3505  HE3 MET A 419      49.177  88.320  65.022  0.00 99.00      0    H  
ATOM   3506  N   VAL A 420      41.607  88.892  63.089  1.00  0.73      0    N  
ATOM   3507  CA  VAL A 420      40.402  89.150  62.287  1.00  0.73      0    C  
ATOM   3508  C   VAL A 420      39.112  89.230  63.143  1.00  0.73      0    C  
ATOM   3509  O   VAL A 420      38.355  90.191  63.004  1.00  0.73      0    O  
ATOM   3510  CB  VAL A 420      40.248  88.117  61.131  1.00  0.73      0    C  
ATOM   3511  CG1 VAL A 420      38.874  88.116  60.423  1.00  0.73      0    C  
ATOM   3512  CG2 VAL A 420      41.364  88.313  60.085  1.00  0.73      0    C  
ATOM   3513  H   VAL A 420      42.161  88.072  62.855  0.00 99.00      0    H  
ATOM   3514  HA  VAL A 420      40.521  90.135  61.834  0.00 99.00      0    H  
ATOM   3515  HB  VAL A 420      40.386  87.123  61.554  0.00 99.00      0    H  
ATOM   3516 HG11 VAL A 420      38.077  87.752  61.072  0.00 99.00      0    H  
ATOM   3517 HG12 VAL A 420      38.600  89.119  60.090  0.00 99.00      0    H  
ATOM   3518 HG13 VAL A 420      38.874  87.474  59.544  0.00 99.00      0    H  
ATOM   3519 HG21 VAL A 420      41.223  89.235  59.520  0.00 99.00      0    H  
ATOM   3520 HG22 VAL A 420      42.351  88.369  60.541  0.00 99.00      0    H  
ATOM   3521 HG23 VAL A 420      41.399  87.486  59.377  0.00 99.00      0    H  
ATOM   3522  N   LEU A 421      38.921  88.268  64.057  1.00  0.76      0    N  
ATOM   3523  CA  LEU A 421      37.789  88.280  64.978  1.00  0.76      0    C  
ATOM   3524  C   LEU A 421      37.766  89.452  65.949  1.00  0.76      0    C  
ATOM   3525  O   LEU A 421      36.715  90.030  66.191  1.00  0.76      0    O  
ATOM   3526  CB  LEU A 421      37.682  86.989  65.823  1.00  0.76      0    C  
ATOM   3527  CG  LEU A 421      37.368  85.695  65.049  1.00  0.76      0    C  
ATOM   3528  CD1 LEU A 421      37.176  84.570  66.073  1.00  0.76      0    C  
ATOM   3529  CD2 LEU A 421      36.128  85.802  64.148  1.00  0.76      0    C  
ATOM   3530  H   LEU A 421      39.642  87.511  64.042  0.00 99.00      0    H  
ATOM   3531  HA  LEU A 421      36.929  88.307  64.425  0.00 99.00      0    H  
ATOM   3532  HB2 LEU A 421      38.554  86.856  66.281  0.00 99.00      0    H  
ATOM   3533  HB3 LEU A 421      36.956  87.123  66.486  0.00 99.00      0    H  
ATOM   3534  HG  LEU A 421      38.129  85.478  64.461  0.00 99.00      0    H  
ATOM   3535 HD11 LEU A 421      36.419  84.804  66.681  0.00 99.00      0    H  
ATOM   3536 HD12 LEU A 421      36.971  83.719  65.592  0.00 99.00      0    H  
ATOM   3537 HD13 LEU A 421      38.014  84.463  66.605  0.00 99.00      0    H  
ATOM   3538 HD21 LEU A 421      36.273  86.527  63.477  0.00 99.00      0    H  
ATOM   3539 HD22 LEU A 421      35.987  84.931  63.681  0.00 99.00      0    H  
ATOM   3540 HD23 LEU A 421      35.332  86.017  64.711  0.00 99.00      0    H  
ATOM   3541  N   VAL A 422      38.917  89.850  66.523  1.00  0.76      0    N  
ATOM   3542  CA  VAL A 422      39.034  91.060  67.335  1.00  0.76      0    C  
ATOM   3543  C   VAL A 422      38.770  92.320  66.509  1.00  0.76      0    C  
ATOM   3544  O   VAL A 422      38.096  93.257  66.937  1.00  0.76      0    O  
ATOM   3545  CB  VAL A 422      40.375  91.110  68.066  1.00  0.76      0    C  
ATOM   3546  CG1 VAL A 422      40.522  92.427  68.857  1.00  0.76      0    C  
ATOM   3547  CG2 VAL A 422      40.427  89.915  69.041  1.00  0.76      0    C  
ATOM   3548  H   VAL A 422      39.724  89.210  66.333  0.00 99.00      0    H  
ATOM   3549  HA  VAL A 422      38.338  91.017  68.064  0.00 99.00      0    H  
ATOM   3550  HB  VAL A 422      41.103  91.110  67.386  0.00 99.00      0    H  
ATOM   3551 HG11 VAL A 422      41.392  92.417  69.342  0.00 99.00      0    H  
ATOM   3552 HG12 VAL A 422      40.496  93.192  68.219  0.00 99.00      0    H  
ATOM   3553 HG13 VAL A 422      39.770  92.500  69.507  0.00 99.00      0    H  
ATOM   3554 HG21 VAL A 422      39.541  89.460  69.036  0.00 99.00      0    H  
ATOM   3555 HG22 VAL A 422      41.138  89.286  68.738  0.00 99.00      0    H  
ATOM   3556 HG23 VAL A 422      40.634  90.256  69.954  0.00 99.00      0    H  
ATOM   3557  N   ASN A 423      39.251  92.346  65.252  1.00  0.70      0    N  
ATOM   3558  CA  ASN A 423      39.114  93.461  64.336  1.00  0.70      0    C  
ATOM   3559  C   ASN A 423      37.685  93.747  63.875  1.00  0.70      0    C  
ATOM   3560  O   ASN A 423      37.394  94.863  63.450  1.00  0.70      0    O  
ATOM   3561  CB  ASN A 423      40.033  93.204  63.115  1.00  0.70      0    C  
ATOM   3562  CG  ASN A 423      40.240  94.412  62.207  1.00  0.70      0    C  
ATOM   3563  ND2 ASN A 423      40.583  95.566  62.820  0.00 99.00      0    N  
ATOM   3564  OD1 ASN A 423      40.159  94.326  60.985  0.00 99.00      0    O  
ATOM   3565  H   ASN A 423      39.753  91.450  64.989  0.00 99.00      0    H  
ATOM   3566  HA  ASN A 423      39.434  94.298  64.828  0.00 99.00      0    H  
ATOM   3567  HB2 ASN A 423      40.926  92.907  63.459  0.00 99.00      0    H  
ATOM   3568  HB3 ASN A 423      39.626  92.464  62.574  0.00 99.00      0    H  
ATOM   3569 HD21 ASN A 423      40.689  95.576  63.811  0.00 99.00      0    H  
ATOM   3570 HD22 ASN A 423      40.726  96.386  62.280  0.00 99.00      0    H  
ATOM   3571  N   THR A 424      36.752  92.775  63.985  1.00  0.67      0    N  
ATOM   3572  CA  THR A 424      35.334  92.967  63.661  1.00  0.67      0    C  
ATOM   3573  C   THR A 424      34.648  93.996  64.544  1.00  0.67      0    C  
ATOM   3574  O   THR A 424      33.694  94.643  64.118  1.00  0.67      0    O  
ATOM   3575  CB  THR A 424      34.479  91.691  63.657  1.00  0.67      0    C  
ATOM   3576  CG2 THR A 424      35.095  90.615  62.765  1.00  0.67      0    C  
ATOM   3577  OG1 THR A 424      34.346  91.092  64.929  1.00  0.67      0    O  
ATOM   3578  H   THR A 424      37.139  91.863  64.326  0.00 99.00      0    H  
ATOM   3579  HA  THR A 424      35.272  93.280  62.696  0.00 99.00      0    H  
ATOM   3580  HB  THR A 424      33.529  91.935  63.313  0.00 99.00      0    H  
ATOM   3581  HG1 THR A 424      35.240  90.773  65.272  0.00 99.00      0    H  
ATOM   3582 HG21 THR A 424      35.556  91.045  61.987  0.00 99.00      0    H  
ATOM   3583 HG22 THR A 424      35.761  90.082  63.290  0.00 99.00      0    H  
ATOM   3584 HG23 THR A 424      34.376  90.005  62.427  0.00 99.00      0    H  
ATOM   3585  N   PHE A 425      35.130  94.177  65.792  1.00  0.65      0    N  
ATOM   3586  CA  PHE A 425      34.546  95.111  66.740  1.00  0.65      0    C  
ATOM   3587  C   PHE A 425      35.550  96.082  67.364  1.00  0.65      0    C  
ATOM   3588  O   PHE A 425      35.178  97.190  67.744  1.00  0.65      0    O  
ATOM   3589  CB  PHE A 425      33.748  94.338  67.833  1.00  0.65      0    C  
ATOM   3590  CG  PHE A 425      34.587  93.358  68.621  1.00  0.65      0    C  
ATOM   3591  CD1 PHE A 425      34.687  92.022  68.205  1.00  0.65      0    C  
ATOM   3592  CD2 PHE A 425      35.268  93.752  69.786  1.00  0.65      0    C  
ATOM   3593  CE1 PHE A 425      35.469  91.102  68.911  1.00  0.65      0    C  
ATOM   3594  CE2 PHE A 425      36.057  92.837  70.498  1.00  0.65      0    C  
ATOM   3595  CZ  PHE A 425      36.162  91.512  70.055  1.00  0.65      0    C  
ATOM   3596  H   PHE A 425      35.962  93.581  66.008  0.00 99.00      0    H  
ATOM   3597  HA  PHE A 425      33.878  95.680  66.224  0.00 99.00      0    H  
ATOM   3598  HB2 PHE A 425      33.385  95.007  68.458  0.00 99.00      0    H  
ATOM   3599  HB3 PHE A 425      33.036  93.836  67.374  0.00 99.00      0    H  
ATOM   3600  HD1 PHE A 425      34.196  91.722  67.394  0.00 99.00      0    H  
ATOM   3601  HD2 PHE A 425      35.189  94.690  70.107  0.00 99.00      0    H  
ATOM   3602  HE1 PHE A 425      35.527  90.153  68.594  0.00 99.00      0    H  
ATOM   3603  HE2 PHE A 425      36.544  93.138  71.327  0.00 99.00      0    H  
ATOM   3604  HZ  PHE A 425      36.729  90.861  70.551  0.00 99.00      0    H  
ATOM   3605  N   CYS A 426      36.854  95.746  67.462  1.00  0.75      0    N  
ATOM   3606  CA  CYS A 426      37.846  96.679  67.976  1.00  0.75      0    C  
ATOM   3607  C   CYS A 426      39.025  96.776  67.023  1.00  0.75      0    C  
ATOM   3608  O   CYS A 426      39.960  95.979  67.047  1.00  0.75      0    O  
ATOM   3609  CB  CYS A 426      38.340  96.250  69.383  1.00  0.75      0    C  
ATOM   3610  SG  CYS A 426      39.474  97.454  70.157  1.00  0.75      0    S  
ATOM   3611  H   CYS A 426      37.071  94.785  67.144  0.00 99.00      0    H  
ATOM   3612  HA  CYS A 426      37.421  97.587  68.043  0.00 99.00      0    H  
ATOM   3613  HB2 CYS A 426      37.547  96.150  69.967  0.00 99.00      0    H  
ATOM   3614  HB3 CYS A 426      38.820  95.388  69.287  0.00 99.00      0    H  
ATOM   3615  N   GLN A 427      39.037  97.810  66.156  1.00  0.66      0    N  
ATOM   3616  CA  GLN A 427      40.137  98.045  65.237  1.00  0.66      0    C  
ATOM   3617  C   GLN A 427      41.442  98.450  65.908  1.00  0.66      0    C  
ATOM   3618  O   GLN A 427      42.509  97.959  65.558  1.00  0.66      0    O  
ATOM   3619  CB  GLN A 427      39.752  99.041  64.118  1.00  0.66      0    C  
ATOM   3620  CG  GLN A 427      38.630  98.497  63.198  1.00  0.66      0    C  
ATOM   3621  CD  GLN A 427      38.306  99.490  62.081  1.00  0.66      0    C  
ATOM   3622  NE2 GLN A 427      37.907  98.974  60.896  0.00 99.00      0    N  
ATOM   3623  OE1 GLN A 427      38.397 100.703  62.258  0.00 99.00      0    O  
ATOM   3624  H   GLN A 427      38.189  98.415  66.211  0.00 99.00      0    H  
ATOM   3625  HA  GLN A 427      40.310  97.177  64.728  0.00 99.00      0    H  
ATOM   3626  HB2 GLN A 427      39.424  99.879  64.533  0.00 99.00      0    H  
ATOM   3627  HB3 GLN A 427      40.549  99.214  63.554  0.00 99.00      0    H  
ATOM   3628  HG2 GLN A 427      38.943  97.651  62.793  0.00 99.00      0    H  
ATOM   3629  HG3 GLN A 427      37.820  98.356  63.747  0.00 99.00      0    H  
ATOM   3630 HE21 GLN A 427      37.668  99.573  60.134  0.00 99.00      0    H  
ATOM   3631 HE22 GLN A 427      37.860  97.961  60.812  0.00 99.00      0    H  
ATOM   3632  N   SER A 428      41.380  99.321  66.933  1.00  0.76      0    N  
ATOM   3633  CA  SER A 428      42.545  99.867  67.621  1.00  0.76      0    C  
ATOM   3634  C   SER A 428      43.208  98.887  68.573  1.00  0.76      0    C  
ATOM   3635  O   SER A 428      44.327  99.107  69.028  1.00  0.76      0    O  
ATOM   3636  CB  SER A 428      42.188 101.152  68.414  1.00  0.76      0    C  
ATOM   3637  OG  SER A 428      41.054 100.939  69.259  1.00  0.76      0    O  
ATOM   3638  H   SER A 428      40.391  99.577  67.198  0.00 99.00      0    H  
ATOM   3639  HA  SER A 428      43.230 100.127  66.914  0.00 99.00      0    H  
ATOM   3640  HB2 SER A 428      42.967 101.402  68.975  0.00 99.00      0    H  
ATOM   3641  HB3 SER A 428      41.977 101.873  67.765  0.00 99.00      0    H  
ATOM   3642  HG  SER A 428      40.881  99.960  69.332  0.00 99.00      0    H  
ATOM   3643  N   CYS A 429      42.538  97.757  68.875  1.00  0.76      0    N  
ATOM   3644  CA  CYS A 429      43.053  96.690  69.718  1.00  0.76      0    C  
ATOM   3645  C   CYS A 429      44.163  95.882  69.065  1.00  0.76      0    C  
ATOM   3646  O   CYS A 429      44.925  95.211  69.757  1.00  0.76      0    O  
ATOM   3647  CB  CYS A 429      41.941  95.667  70.087  1.00  0.76      0    C  
ATOM   3648  SG  CYS A 429      40.707  96.294  71.270  1.00  0.76      0    S  
ATOM   3649  H   CYS A 429      41.579  97.719  68.430  0.00 99.00      0    H  
ATOM   3650  HA  CYS A 429      43.428  97.110  70.566  0.00 99.00      0    H  
ATOM   3651  HB2 CYS A 429      41.473  95.415  69.247  0.00 99.00      0    H  
ATOM   3652  HB3 CYS A 429      42.385  94.872  70.487  0.00 99.00      0    H  
ATOM   3653  N   ILE A 430      44.289  95.916  67.724  1.00  0.74      0    N  
ATOM   3654  CA  ILE A 430      45.312  95.159  67.020  1.00  0.74      0    C  
ATOM   3655  C   ILE A 430      46.234  96.153  66.304  1.00  0.74      0    C  
ATOM   3656  O   ILE A 430      45.847  96.696  65.270  1.00  0.74      0    O  
ATOM   3657  CB  ILE A 430      44.686  94.174  66.024  1.00  0.74      0    C  
ATOM   3658  CG1 ILE A 430      43.598  93.268  66.665  1.00  0.74      0    C  
ATOM   3659  CG2 ILE A 430      45.788  93.306  65.385  1.00  0.74      0    C  
ATOM   3660  CD1 ILE A 430      44.102  92.351  67.790  1.00  0.74      0    C  
ATOM   3661  H   ILE A 430      43.593  96.528  67.249  0.00 99.00      0    H  
ATOM   3662  HA  ILE A 430      45.867  94.714  67.715  0.00 99.00      0    H  
ATOM   3663  HB  ILE A 430      44.241  94.701  65.296  0.00 99.00      0    H  
ATOM   3664 HG12 ILE A 430      42.879  93.857  67.029  0.00 99.00      0    H  
ATOM   3665 HG13 ILE A 430      43.209  92.698  65.943  0.00 99.00      0    H  
ATOM   3666 HG21 ILE A 430      45.380  92.731  64.682  0.00 99.00      0    H  
ATOM   3667 HG22 ILE A 430      46.475  93.901  64.980  0.00 99.00      0    H  
ATOM   3668 HG23 ILE A 430      46.203  92.739  66.090  0.00 99.00      0    H  
ATOM   3669 HD11 ILE A 430      44.479  92.916  68.518  0.00 99.00      0    H  
ATOM   3670 HD12 ILE A 430      43.337  91.815  68.133  0.00 99.00      0    H  
ATOM   3671 HD13 ILE A 430      44.805  91.750  67.422  0.00 99.00      0    H  
ATOM   3672  N   PRO A 431      47.449  96.443  66.794  1.00  0.80      0    N  
ATOM   3673  CA  PRO A 431      48.419  97.277  66.079  1.00  0.80      0    C  
ATOM   3674  C   PRO A 431      48.946  96.662  64.785  1.00  0.80      0    C  
ATOM   3675  O   PRO A 431      48.952  95.441  64.637  1.00  0.80      0    O  
ATOM   3676  CB  PRO A 431      49.575  97.453  67.091  1.00  0.80      0    C  
ATOM   3677  CG  PRO A 431      48.940  97.245  68.470  1.00  0.80      0    C  
ATOM   3678  CD  PRO A 431      47.821  96.244  68.199  1.00  0.80      0    C  
ATOM   3679  HA  PRO A 431      48.025  98.202  65.898  0.00 99.00      0    H  
ATOM   3680  HB2 PRO A 431      50.290  96.772  66.935  0.00 99.00      0    H  
ATOM   3681  HB3 PRO A 431      49.967  98.370  67.027  0.00 99.00      0    H  
ATOM   3682  HG2 PRO A 431      49.608  96.870  69.098  0.00 99.00      0    H  
ATOM   3683  HG3 PRO A 431      48.577  98.102  68.808  0.00 99.00      0    H  
ATOM   3684  HD2 PRO A 431      48.141  95.302  68.355  0.00 99.00      0    H  
ATOM   3685  HD3 PRO A 431      47.035  96.415  68.806  0.00 99.00      0    H  
ATOM   3686  N   ASP A 432      49.482  97.479  63.857  1.00  0.74      0    N  
ATOM   3687  CA  ASP A 432      50.079  97.027  62.606  1.00  0.74      0    C  
ATOM   3688  C   ASP A 432      51.228  96.031  62.788  1.00  0.74      0    C  
ATOM   3689  O   ASP A 432      51.394  95.084  62.019  1.00  0.74      0    O  
ATOM   3690  CB  ASP A 432      50.557  98.250  61.786  1.00  0.74      0    C  
ATOM   3691  CG  ASP A 432      49.377  99.134  61.408  1.00  0.74      0    C  
ATOM   3692  OD1 ASP A 432      48.217  98.666  61.514  1.00  0.74      0    O  
ATOM   3693  OD2 ASP A 432      49.644 100.302  61.036  1.00  0.74      0    O1-
ATOM   3694  H   ASP A 432      49.428  98.499  64.126  0.00 99.00      0    H  
ATOM   3695  HA  ASP A 432      49.352  96.542  62.084  0.00 99.00      0    H  
ATOM   3696  HB2 ASP A 432      51.177  98.764  62.348  0.00 99.00      0    H  
ATOM   3697  HB3 ASP A 432      50.983  97.915  60.968  0.00 99.00      0    H  
ATOM   3698  N   THR A 433      52.044  96.180  63.855  1.00  0.75      0    N  
ATOM   3699  CA  THR A 433      53.120  95.245  64.193  1.00  0.75      0    C  
ATOM   3700  C   THR A 433      52.641  93.821  64.402  1.00  0.75      0    C  
ATOM   3701  O   THR A 433      53.179  92.888  63.814  1.00  0.75      0    O  
ATOM   3702  CB  THR A 433      53.873  95.633  65.464  1.00  0.75      0    C  
ATOM   3703  CG2 THR A 433      55.138  94.780  65.652  1.00  0.75      0    C  
ATOM   3704  OG1 THR A 433      54.300  96.980  65.377  1.00  0.75      0    O  
ATOM   3705  H   THR A 433      51.833  97.036  64.424  0.00 99.00      0    H  
ATOM   3706  HA  THR A 433      53.792  95.249  63.429  0.00 99.00      0    H  
ATOM   3707  HB  THR A 433      53.239  95.546  66.264  0.00 99.00      0    H  
ATOM   3708  HG1 THR A 433      53.716  97.501  64.741  0.00 99.00      0    H  
ATOM   3709 HG21 THR A 433      54.878  93.821  65.764  0.00 99.00      0    H  
ATOM   3710 HG22 THR A 433      55.726  94.876  64.849  0.00 99.00      0    H  
ATOM   3711 HG23 THR A 433      55.630  95.090  66.465  0.00 99.00      0    H  
ATOM   3712  N   VAL A 434      51.575  93.606  65.201  1.00  0.79      0    N  
ATOM   3713  CA  VAL A 434      51.007  92.280  65.420  1.00  0.79      0    C  
ATOM   3714  C   VAL A 434      50.287  91.743  64.189  1.00  0.79      0    C  
ATOM   3715  O   VAL A 434      50.365  90.550  63.904  1.00  0.79      0    O  
ATOM   3716  CB  VAL A 434      50.169  92.160  66.690  1.00  0.79      0    C  
ATOM   3717  CG1 VAL A 434      51.068  92.373  67.925  1.00  0.79      0    C  
ATOM   3718  CG2 VAL A 434      49.029  93.178  66.680  1.00  0.79      0    C  
ATOM   3719  H   VAL A 434      51.199  94.473  65.643  0.00 99.00      0    H  
ATOM   3720  HA  VAL A 434      51.766  91.646  65.637  0.00 99.00      0    H  
ATOM   3721  HB  VAL A 434      49.826  91.232  66.752  0.00 99.00      0    H  
ATOM   3722 HG11 VAL A 434      50.553  92.136  68.745  0.00 99.00      0    H  
ATOM   3723 HG12 VAL A 434      51.871  91.788  67.846  0.00 99.00      0    H  
ATOM   3724 HG13 VAL A 434      51.346  93.329  67.962  0.00 99.00      0    H  
ATOM   3725 HG21 VAL A 434      48.495  93.079  67.518  0.00 99.00      0    H  
ATOM   3726 HG22 VAL A 434      49.413  94.098  66.630  0.00 99.00      0    H  
ATOM   3727 HG23 VAL A 434      48.448  93.010  65.886  0.00 99.00      0    H  
ATOM   3728  N   TRP A 435      49.672  92.620  63.370  1.00  0.70      0    N  
ATOM   3729  CA  TRP A 435      49.171  92.238  62.036  1.00  0.70      0    C  
ATOM   3730  C   TRP A 435      50.273  91.654  61.144  1.00  0.70      0    C  
ATOM   3731  O   TRP A 435      50.104  90.559  60.608  1.00  0.70      0    O  
ATOM   3732  CB  TRP A 435      48.501  93.403  61.287  1.00  0.70      0    C  
ATOM   3733  CG  TRP A 435      47.119  93.745  61.718  1.00  0.70      0    C  
ATOM   3734  CD1 TRP A 435      46.730  94.885  62.328  1.00  0.70      0    C  
ATOM   3735  CD2 TRP A 435      45.921  92.930  61.575  1.00  0.70      0    C  
ATOM   3736  CE2 TRP A 435      44.828  93.653  62.133  1.00  0.70      0    C  
ATOM   3737  CE3 TRP A 435      45.642  91.653  61.028  1.00  0.70      0    C  
ATOM   3738  NE1 TRP A 435      45.378  94.836  62.578  1.00  0.70      0    N  
ATOM   3739  CZ2 TRP A 435      43.532  93.131  62.160  1.00  0.70      0    C  
ATOM   3740  CZ3 TRP A 435      44.334  91.127  61.031  1.00  0.70      0    C  
ATOM   3741  CH2 TRP A 435      43.278  91.869  61.594  1.00  0.70      0    C  
ATOM   3742  H   TRP A 435      49.593  93.595  63.636  0.00 99.00      0    H  
ATOM   3743  HA  TRP A 435      48.434  91.442  62.164  0.00 99.00      0    H  
ATOM   3744  HB2 TRP A 435      49.119  94.297  61.308  0.00 99.00      0    H  
ATOM   3745  HB3 TRP A 435      48.406  93.147  60.231  0.00 99.00      0    H  
ATOM   3746  HD1 TRP A 435      47.380  95.707  62.581  0.00 99.00      0    H  
ATOM   3747  HE1 TRP A 435      44.906  95.584  63.075  0.00 99.00      0    H  
ATOM   3748  HE3 TRP A 435      46.445  91.078  60.588  0.00 99.00      0    H  
ATOM   3749  HZ2 TRP A 435      42.753  93.718  62.606  0.00 99.00      0    H  
ATOM   3750  HZ3 TRP A 435      44.143  90.156  60.598  0.00 99.00      0    H  
ATOM   3751  HH2 TRP A 435      42.275  91.475  61.592  0.00 99.00      0    H  
ATOM   3752  N   SER A 436      51.407  92.364  61.072  1.00  0.74      0    N  
ATOM   3753  CA  SER A 436      52.584  91.870  60.359  1.00  0.74      0    C  
ATOM   3754  C   SER A 436      53.091  90.542  60.877  1.00  0.74      0    C  
ATOM   3755  O   SER A 436      53.457  89.672  60.089  1.00  0.74      0    O  
ATOM   3756  CB  SER A 436      53.785  92.849  60.377  1.00  0.74      0    C  
ATOM   3757  OG  SER A 436      53.574  93.936  59.475  1.00  0.74      0    O  
ATOM   3758  H   SER A 436      51.385  93.280  61.575  0.00 99.00      0    H  
ATOM   3759  HA  SER A 436      52.324  91.749  59.383  0.00 99.00      0    H  
ATOM   3760  HB2 SER A 436      53.886  93.206  61.297  0.00 99.00      0    H  
ATOM   3761  HB3 SER A 436      54.599  92.353  60.101  0.00 99.00      0    H  
ATOM   3762  HG  SER A 436      54.454  94.341  59.238  0.00 99.00      0    H  
ATOM   3763  N   ILE A 437      53.087  90.320  62.210  1.00  0.75      0    N  
ATOM   3764  CA  ILE A 437      53.393  89.018  62.798  1.00  0.75      0    C  
ATOM   3765  C   ILE A 437      52.435  87.936  62.299  1.00  0.75      0    C  
ATOM   3766  O   ILE A 437      52.873  86.874  61.869  1.00  0.75      0    O  
ATOM   3767  CB  ILE A 437      53.414  89.065  64.335  1.00  0.75      0    C  
ATOM   3768  CG1 ILE A 437      54.517  90.030  64.842  1.00  0.75      0    C  
ATOM   3769  CG2 ILE A 437      53.631  87.655  64.932  1.00  0.75      0    C  
ATOM   3770  CD1 ILE A 437      54.462  90.318  66.350  1.00  0.75      0    C  
ATOM   3771  H   ILE A 437      52.846  91.163  62.775  0.00 99.00      0    H  
ATOM   3772  HA  ILE A 437      54.308  88.765  62.465  0.00 99.00      0    H  
ATOM   3773  HB  ILE A 437      52.540  89.419  64.649  0.00 99.00      0    H  
ATOM   3774 HG12 ILE A 437      55.404  89.632  64.625  0.00 99.00      0    H  
ATOM   3775 HG13 ILE A 437      54.420  90.893  64.352  0.00 99.00      0    H  
ATOM   3776 HG21 ILE A 437      53.589  87.716  65.924  0.00 99.00      0    H  
ATOM   3777 HG22 ILE A 437      52.916  87.051  64.597  0.00 99.00      0    H  
ATOM   3778 HG23 ILE A 437      54.523  87.319  64.648  0.00 99.00      0    H  
ATOM   3779 HD11 ILE A 437      54.567  89.460  66.843  0.00 99.00      0    H  
ATOM   3780 HD12 ILE A 437      55.202  90.942  66.584  0.00 99.00      0    H  
ATOM   3781 HD13 ILE A 437      53.583  90.732  66.565  0.00 99.00      0    H  
ATOM   3782  N   GLY A 438      51.107  88.188  62.254  1.00  0.82      0    N  
ATOM   3783  CA  GLY A 438      50.146  87.198  61.759  1.00  0.82      0    C  
ATOM   3784  C   GLY A 438      50.255  86.869  60.287  1.00  0.82      0    C  
ATOM   3785  O   GLY A 438      50.097  85.719  59.889  1.00  0.82      0    O  
ATOM   3786  H   GLY A 438      50.840  89.129  62.596  0.00 99.00      0    H  
ATOM   3787  HA2 GLY A 438      50.252  86.337  62.307  0.00 99.00      0    H  
ATOM   3788  HA3 GLY A 438      49.198  87.533  61.961  0.00 99.00      0    H  
ATOM   3789  N   TYR A 439      50.544  87.867  59.442  1.00  0.75      0    N  
ATOM   3790  CA  TYR A 439      50.748  87.653  58.005  1.00  0.75      0    C  
ATOM   3791  C   TYR A 439      52.028  86.846  57.731  1.00  0.75      0    C  
ATOM   3792  O   TYR A 439      51.974  85.843  57.015  1.00  0.75      0    O  
ATOM   3793  CB  TYR A 439      50.724  88.994  57.246  1.00  0.75      0    C  
ATOM   3794  CG  TYR A 439      49.360  89.670  57.200  1.00  0.75      0    C  
ATOM   3795  CD1 TYR A 439      48.265  89.005  56.616  1.00  0.75      0    C  
ATOM   3796  CD2 TYR A 439      49.178  90.973  57.711  1.00  0.75      0    C  
ATOM   3797  CE1 TYR A 439      47.009  89.634  56.551  1.00  0.75      0    C  
ATOM   3798  CE2 TYR A 439      47.923  91.608  57.631  1.00  0.75      0    C  
ATOM   3799  CZ  TYR A 439      46.835  90.935  57.051  1.00  0.75      0    C  
ATOM   3800  OH  TYR A 439      45.616  91.540  56.973  1.00  0.75      0    O  
ATOM   3801  H   TYR A 439      50.578  88.823  59.790  0.00 99.00      0    H  
ATOM   3802  HA  TYR A 439      49.919  87.043  57.642  0.00 99.00      0    H  
ATOM   3803  HB2 TYR A 439      51.466  89.677  57.662  0.00 99.00      0    H  
ATOM   3804  HB3 TYR A 439      51.024  88.826  56.210  0.00 99.00      0    H  
ATOM   3805  HD1 TYR A 439      48.383  88.011  56.213  0.00 99.00      0    H  
ATOM   3806  HD2 TYR A 439      50.000  91.499  58.167  0.00 99.00      0    H  
ATOM   3807  HE1 TYR A 439      46.180  89.113  56.100  0.00 99.00      0    H  
ATOM   3808  HE2 TYR A 439      47.797  92.609  58.013  0.00 99.00      0    H  
ATOM   3809  HH  TYR A 439      44.953  90.982  56.555  0.00 99.00      0    H  
ATOM   3810  N   TRP A 440      53.135  87.233  58.384  1.00  0.74      0    N  
ATOM   3811  CA  TRP A 440      54.375  86.495  58.303  1.00  0.74      0    C  
ATOM   3812  C   TRP A 440      54.260  85.101  58.888  1.00  0.74      0    C  
ATOM   3813  O   TRP A 440      54.810  84.180  58.308  1.00  0.74      0    O  
ATOM   3814  CB  TRP A 440      55.593  87.261  58.885  1.00  0.74      0    C  
ATOM   3815  CG  TRP A 440      56.094  88.375  57.971  1.00  0.74      0    C  
ATOM   3816  CD1 TRP A 440      56.037  89.734  58.127  1.00  0.74      0    C  
ATOM   3817  CD2 TRP A 440      56.727  88.143  56.696  1.00  0.74      0    C  
ATOM   3818  CE2 TRP A 440      56.961  89.408  56.115  1.00  0.74      0    C  
ATOM   3819  CE3 TRP A 440      57.096  86.970  56.036  1.00  0.74      0    C  
ATOM   3820  NE1 TRP A 440      56.549  90.367  57.011  1.00  0.74      0    N  
ATOM   3821  CZ2 TRP A 440      57.521  89.519  54.851  1.00  0.74      0    C  
ATOM   3822  CZ3 TRP A 440      57.719  87.089  54.784  1.00  0.74      0    C  
ATOM   3823  CH2 TRP A 440      57.908  88.344  54.189  1.00  0.74      0    C  
ATOM   3824  H   TRP A 440      53.012  88.101  58.957  0.00 99.00      0    H  
ATOM   3825  HA  TRP A 440      54.614  86.394  57.322  0.00 99.00      0    H  
ATOM   3826  HB2 TRP A 440      55.327  87.683  59.736  0.00 99.00      0    H  
ATOM   3827  HB3 TRP A 440      56.339  86.628  59.006  0.00 99.00      0    H  
ATOM   3828  HD1 TRP A 440      55.678  90.205  58.930  0.00 99.00      0    H  
ATOM   3829  HE1 TRP A 440      56.610  91.350  56.877  0.00 99.00      0    H  
ATOM   3830  HE3 TRP A 440      56.931  86.076  56.425  0.00 99.00      0    H  
ATOM   3831  HZ2 TRP A 440      57.647  90.417  54.417  0.00 99.00      0    H  
ATOM   3832  HZ3 TRP A 440      58.025  86.266  54.323  0.00 99.00      0    H  
ATOM   3833  HH2 TRP A 440      58.320  88.407  53.290  0.00 99.00      0    H  
ATOM   3834  N   LEU A 441      53.522  84.868  59.994  1.00  0.78      0    N  
ATOM   3835  CA  LEU A 441      53.268  83.523  60.507  1.00  0.78      0    C  
ATOM   3836  C   LEU A 441      52.569  82.581  59.526  1.00  0.78      0    C  
ATOM   3837  O   LEU A 441      53.009  81.448  59.332  1.00  0.78      0    O  
ATOM   3838  CB  LEU A 441      52.465  83.569  61.833  1.00  0.78      0    C  
ATOM   3839  CG  LEU A 441      53.327  83.896  63.070  1.00  0.78      0    C  
ATOM   3840  CD1 LEU A 441      52.433  84.142  64.292  1.00  0.78      0    C  
ATOM   3841  CD2 LEU A 441      54.339  82.781  63.382  1.00  0.78      0    C  
ATOM   3842  H   LEU A 441      53.153  85.733  60.444  0.00 99.00      0    H  
ATOM   3843  HA  LEU A 441      54.164  83.104  60.763  0.00 99.00      0    H  
ATOM   3844  HB2 LEU A 441      51.788  84.276  61.748  0.00 99.00      0    H  
ATOM   3845  HB3 LEU A 441      52.067  82.683  61.974  0.00 99.00      0    H  
ATOM   3846  HG  LEU A 441      53.861  84.715  62.882  0.00 99.00      0    H  
ATOM   3847 HD11 LEU A 441      51.894  83.322  64.475  0.00 99.00      0    H  
ATOM   3848 HD12 LEU A 441      53.007  84.352  65.082  0.00 99.00      0    H  
ATOM   3849 HD13 LEU A 441      51.824  84.910  64.104  0.00 99.00      0    H  
ATOM   3850 HD21 LEU A 441      54.946  82.663  62.599  0.00 99.00      0    H  
ATOM   3851 HD22 LEU A 441      54.870  83.038  64.187  0.00 99.00      0    H  
ATOM   3852 HD23 LEU A 441      53.845  81.932  63.559  0.00 99.00      0    H  
ATOM   3853  N   CYS A 442      51.567  83.104  58.812  1.00  0.78      0    N  
ATOM   3854  CA  CYS A 442      50.863  82.394  57.740  1.00  0.78      0    C  
ATOM   3855  C   CYS A 442      51.794  82.043  56.557  1.00  0.78      0    C  
ATOM   3856  O   CYS A 442      51.707  80.945  56.000  1.00  0.78      0    O  
ATOM   3857  CB  CYS A 442      49.644  83.192  57.253  1.00  0.78      0    C  
ATOM   3858  SG  CYS A 442      48.481  83.395  58.631  1.00  0.78      0    S  
ATOM   3859  H   CYS A 442      51.255  84.048  59.013  0.00 99.00      0    H  
ATOM   3860  HA  CYS A 442      50.502  81.447  58.152  0.00 99.00      0    H  
ATOM   3861  HB2 CYS A 442      49.933  84.175  56.879  0.00 99.00      0    H  
ATOM   3862  HB3 CYS A 442      49.142  82.676  56.437  0.00 99.00      0    H  
ATOM   3863  HG  CYS A 442      49.181  84.353  59.264  0.00 99.00      0    H  
ATOM   3864  N   TYR A 443      52.721  82.948  56.215  1.00  0.78      0    N  
ATOM   3865  CA  TYR A 443      53.732  82.693  55.188  1.00  0.78      0    C  
ATOM   3866  C   TYR A 443      54.892  81.795  55.710  1.00  0.78      0    C  
ATOM   3867  O   TYR A 443      55.416  80.976  54.951  1.00  0.78      0    O  
ATOM   3868  CB  TYR A 443      54.206  84.023  54.562  1.00  0.78      0    C  
ATOM   3869  CG  TYR A 443      53.164  85.000  54.021  1.00  0.78      0    C  
ATOM   3870  CD1 TYR A 443      52.008  84.546  53.344  1.00  0.78      0    C  
ATOM   3871  CD2 TYR A 443      53.390  86.391  54.128  1.00  0.78      0    C  
ATOM   3872  CE1 TYR A 443      51.107  85.463  52.765  1.00  0.78      0    C  
ATOM   3873  CE2 TYR A 443      52.483  87.306  53.559  1.00  0.78      0    C  
ATOM   3874  CZ  TYR A 443      51.348  86.847  52.863  1.00  0.78      0    C  
ATOM   3875  OH  TYR A 443      50.504  87.747  52.276  1.00  0.78      0    O  
ATOM   3876  H   TYR A 443      52.715  83.863  56.657  0.00 99.00      0    H  
ATOM   3877  HA  TYR A 443      53.264  82.124  54.382  0.00 99.00      0    H  
ATOM   3878  HB2 TYR A 443      54.855  84.549  55.265  0.00 99.00      0    H  
ATOM   3879  HB3 TYR A 443      54.798  83.774  53.687  0.00 99.00      0    H  
ATOM   3880  HD1 TYR A 443      51.806  83.490  53.247  0.00 99.00      0    H  
ATOM   3881  HD2 TYR A 443      54.263  86.770  54.641  0.00 99.00      0    H  
ATOM   3882  HE1 TYR A 443      50.239  85.095  52.236  0.00 99.00      0    H  
ATOM   3883  HE2 TYR A 443      52.666  88.364  53.650  0.00 99.00      0    H  
ATOM   3884  HH  TYR A 443      49.764  87.376  51.772  0.00 99.00      0    H  
ATOM   3885  N   VAL A 444      55.236  81.884  57.006  1.00  0.81      0    N  
ATOM   3886  CA  VAL A 444      56.127  80.955  57.695  1.00  0.81      0    C  
ATOM   3887  C   VAL A 444      55.591  79.521  57.685  1.00  0.81      0    C  
ATOM   3888  O   VAL A 444      56.359  78.575  57.563  1.00  0.81      0    O  
ATOM   3889  CB  VAL A 444      56.525  81.459  59.094  1.00  0.81      0    C  
ATOM   3890  CG1 VAL A 444      57.141  80.359  59.983  1.00  0.81      0    C  
ATOM   3891  CG2 VAL A 444      57.553  82.601  58.928  1.00  0.81      0    C  
ATOM   3892  H   VAL A 444      54.813  82.730  57.504  0.00 99.00      0    H  
ATOM   3893  HA  VAL A 444      57.016  80.955  57.212  0.00 99.00      0    H  
ATOM   3894  HB  VAL A 444      55.691  81.765  59.561  0.00 99.00      0    H  
ATOM   3895 HG11 VAL A 444      56.698  79.490  59.777  0.00 99.00      0    H  
ATOM   3896 HG12 VAL A 444      58.117  80.298  59.792  0.00 99.00      0    H  
ATOM   3897 HG13 VAL A 444      56.995  80.597  60.940  0.00 99.00      0    H  
ATOM   3898 HG21 VAL A 444      57.446  83.238  59.686  0.00 99.00      0    H  
ATOM   3899 HG22 VAL A 444      58.468  82.208  58.933  0.00 99.00      0    H  
ATOM   3900 HG23 VAL A 444      57.380  83.062  58.062  0.00 99.00      0    H  
ATOM   3901  N   ASN A 445      54.261  79.285  57.731  1.00  0.78      0    N  
ATOM   3902  CA  ASN A 445      53.686  77.960  57.485  1.00  0.78      0    C  
ATOM   3903  C   ASN A 445      54.071  77.365  56.129  1.00  0.78      0    C  
ATOM   3904  O   ASN A 445      54.532  76.229  56.033  1.00  0.78      0    O  
ATOM   3905  CB  ASN A 445      52.148  78.075  57.546  1.00  0.78      0    C  
ATOM   3906  CG  ASN A 445      51.435  76.726  57.466  1.00  0.78      0    C  
ATOM   3907  ND2 ASN A 445      50.486  76.611  56.506  0.00 99.00      0    N  
ATOM   3908  OD1 ASN A 445      51.716  75.799  58.218  0.00 99.00      0    O  
ATOM   3909  H   ASN A 445      53.690  80.125  57.955  0.00 99.00      0    H  
ATOM   3910  HA  ASN A 445      54.059  77.338  58.196  0.00 99.00      0    H  
ATOM   3911  HB2 ASN A 445      51.902  78.512  58.408  0.00 99.00      0    H  
ATOM   3912  HB3 ASN A 445      51.848  78.638  56.780  0.00 99.00      0    H  
ATOM   3913 HD21 ASN A 445      50.306  77.387  55.909  0.00 99.00      0    H  
ATOM   3914 HD22 ASN A 445      49.986  75.760  56.410  0.00 99.00      0    H  
ATOM   3915  N   SER A 446      53.958  78.179  55.065  1.00  0.80      0    N  
ATOM   3916  CA  SER A 446      54.375  77.846  53.712  1.00  0.80      0    C  
ATOM   3917  C   SER A 446      55.869  77.540  53.626  1.00  0.80      0    C  
ATOM   3918  O   SER A 446      56.324  76.678  52.875  1.00  0.80      0    O  
ATOM   3919  CB  SER A 446      54.031  78.985  52.715  1.00  0.80      0    C  
ATOM   3920  OG  SER A 446      52.682  79.437  52.867  1.00  0.80      0    O  
ATOM   3921  H   SER A 446      53.523  79.115  55.311  0.00 99.00      0    H  
ATOM   3922  HA  SER A 446      53.875  77.015  53.423  0.00 99.00      0    H  
ATOM   3923  HB2 SER A 446      54.648  79.747  52.883  0.00 99.00      0    H  
ATOM   3924  HB3 SER A 446      54.153  78.640  51.790  0.00 99.00      0    H  
ATOM   3925  HG  SER A 446      52.560  79.796  53.789  0.00 99.00      0    H  
ATOM   3926  N   THR A 447      56.693  78.242  54.434  1.00  0.80      0    N  
ATOM   3927  CA  THR A 447      58.102  77.907  54.676  1.00  0.80      0    C  
ATOM   3928  C   THR A 447      58.357  76.555  55.338  1.00  0.80      0    C  
ATOM   3929  O   THR A 447      59.259  75.820  54.939  1.00  0.80      0    O  
ATOM   3930  CB  THR A 447      58.836  78.907  55.582  1.00  0.80      0    C  
ATOM   3931  CG2 THR A 447      60.358  78.791  55.423  1.00  0.80      0    C  
ATOM   3932  OG1 THR A 447      58.533  80.248  55.256  1.00  0.80      0    O  
ATOM   3933  H   THR A 447      56.223  79.070  54.885  0.00 99.00      0    H  
ATOM   3934  HA  THR A 447      58.587  77.914  53.772  0.00 99.00      0    H  
ATOM   3935  HB  THR A 447      58.546  78.736  56.559  0.00 99.00      0    H  
ATOM   3936  HG1 THR A 447      57.536  80.384  55.185  0.00 99.00      0    H  
ATOM   3937 HG21 THR A 447      60.619  77.825  55.410  0.00 99.00      0    H  
ATOM   3938 HG22 THR A 447      60.638  79.224  54.566  0.00 99.00      0    H  
ATOM   3939 HG23 THR A 447      60.809  79.248  56.190  0.00 99.00      0    H  
ATOM   3940  N   ILE A 448      57.601  76.186  56.399  1.00  0.80      0    N  
ATOM   3941  CA  ILE A 448      57.957  75.061  57.270  1.00  0.80      0    C  
ATOM   3942  C   ILE A 448      57.318  73.742  56.865  1.00  0.80      0    C  
ATOM   3943  O   ILE A 448      57.758  72.680  57.306  1.00  0.80      0    O  
ATOM   3944  CB  ILE A 448      57.639  75.313  58.750  1.00  0.80      0    C  
ATOM   3945  CG1 ILE A 448      56.118  75.448  59.007  1.00  0.80      0    C  
ATOM   3946  CG2 ILE A 448      58.445  76.552  59.208  1.00  0.80      0    C  
ATOM   3947  CD1 ILE A 448      55.708  75.577  60.480  1.00  0.80      0    C  
ATOM   3948  H   ILE A 448      56.752  76.771  56.536  0.00 99.00      0    H  
ATOM   3949  HA  ILE A 448      58.960  74.941  57.174  0.00 99.00      0    H  
ATOM   3950  HB  ILE A 448      57.963  74.529  59.279  0.00 99.00      0    H  
ATOM   3951 HG12 ILE A 448      55.788  76.253  58.512  0.00 99.00      0    H  
ATOM   3952 HG13 ILE A 448      55.667  74.639  58.624  0.00 99.00      0    H  
ATOM   3953 HG21 ILE A 448      58.309  76.680  60.185  0.00 99.00      0    H  
ATOM   3954 HG22 ILE A 448      59.408  76.398  59.014  0.00 99.00      0    H  
ATOM   3955 HG23 ILE A 448      58.119  77.349  58.710  0.00 99.00      0    H  
ATOM   3956 HD11 ILE A 448      56.138  76.389  60.862  0.00 99.00      0    H  
ATOM   3957 HD12 ILE A 448      54.717  75.657  60.531  0.00 99.00      0    H  
ATOM   3958 HD13 ILE A 448      56.012  74.765  60.970  0.00 99.00      0    H  
ATOM   3959  N   ASN A 449      56.317  73.754  55.959  1.00  0.76      0    N  
ATOM   3960  CA  ASN A 449      55.666  72.559  55.429  1.00  0.76      0    C  
ATOM   3961  C   ASN A 449      56.633  71.497  54.865  1.00  0.76      0    C  
ATOM   3962  O   ASN A 449      56.476  70.333  55.246  1.00  0.76      0    O  
ATOM   3963  CB  ASN A 449      54.607  72.961  54.356  1.00  0.76      0    C  
ATOM   3964  CG  ASN A 449      53.188  73.042  54.919  1.00  0.76      0    C  
ATOM   3965  ND2 ASN A 449      52.315  73.794  54.217  0.00 99.00      0    N  
ATOM   3966  OD1 ASN A 449      52.841  72.414  55.921  0.00 99.00      0    O  
ATOM   3967  H   ASN A 449      56.043  74.729  55.663  0.00 99.00      0    H  
ATOM   3968  HA  ASN A 449      55.172  72.117  56.202  0.00 99.00      0    H  
ATOM   3969  HB2 ASN A 449      54.860  73.852  53.998  0.00 99.00      0    H  
ATOM   3970  HB3 ASN A 449      54.628  72.276  53.637  0.00 99.00      0    H  
ATOM   3971 HD21 ASN A 449      52.621  74.246  53.383  0.00 99.00      0    H  
ATOM   3972 HD22 ASN A 449      51.379  73.889  54.537  0.00 99.00      0    H  
ATOM   3973  N   PRO A 450      57.673  71.757  54.058  1.00  0.78      0    N  
ATOM   3974  CA  PRO A 450      58.632  70.733  53.640  1.00  0.78      0    C  
ATOM   3975  C   PRO A 450      59.386  70.083  54.790  1.00  0.78      0    C  
ATOM   3976  O   PRO A 450      59.741  68.910  54.698  1.00  0.78      0    O  
ATOM   3977  CB  PRO A 450      59.589  71.470  52.684  1.00  0.78      0    C  
ATOM   3978  CG  PRO A 450      58.772  72.657  52.173  1.00  0.78      0    C  
ATOM   3979  CD  PRO A 450      57.910  73.030  53.373  1.00  0.78      0    C  
ATOM   3980  HA  PRO A 450      58.167  70.023  53.071  0.00 99.00      0    H  
ATOM   3981  HB2 PRO A 450      60.399  71.792  53.168  0.00 99.00      0    H  
ATOM   3982  HB3 PRO A 450      59.857  70.883  51.925  0.00 99.00      0    H  
ATOM   3983  HG2 PRO A 450      59.374  73.402  51.923  0.00 99.00      0    H  
ATOM   3984  HG3 PRO A 450      58.212  72.378  51.406  0.00 99.00      0    H  
ATOM   3985  HD2 PRO A 450      58.392  73.675  53.970  0.00 99.00      0    H  
ATOM   3986  HD3 PRO A 450      57.046  73.445  53.076  0.00 99.00      0    H  
ATOM   3987  N   ALA A 451      59.662  70.812  55.887  1.00  0.79      0    N  
ATOM   3988  CA  ALA A 451      60.264  70.244  57.078  1.00  0.79      0    C  
ATOM   3989  C   ALA A 451      59.345  69.246  57.780  1.00  0.79      0    C  
ATOM   3990  O   ALA A 451      59.781  68.179  58.204  1.00  0.79      0    O  
ATOM   3991  CB  ALA A 451      60.762  71.356  58.027  1.00  0.79      0    C  
ATOM   3992  H   ALA A 451      59.401  71.821  55.796  0.00 99.00      0    H  
ATOM   3993  HA  ALA A 451      61.117  69.761  56.817  0.00 99.00      0    H  
ATOM   3994  HB1 ALA A 451      60.088  72.089  58.048  0.00 99.00      0    H  
ATOM   3995  HB2 ALA A 451      60.878  70.974  58.939  0.00 99.00      0    H  
ATOM   3996  HB3 ALA A 451      61.632  71.703  57.689  0.00 99.00      0    H  
ATOM   3997  N   CYS A 452      58.035  69.561  57.853  1.00  0.78      0    N  
ATOM   3998  CA  CYS A 452      57.002  68.695  58.405  1.00  0.78      0    C  
ATOM   3999  C   CYS A 452      56.803  67.350  57.701  1.00  0.78      0    C  
ATOM   4000  O   CYS A 452      56.614  66.341  58.375  1.00  0.78      0    O  
ATOM   4001  CB  CYS A 452      55.634  69.427  58.459  1.00  0.78      0    C  
ATOM   4002  SG  CYS A 452      55.644  70.816  59.636  1.00  0.78      0    S  
ATOM   4003  H   CYS A 452      57.823  70.521  57.461  0.00 99.00      0    H  
ATOM   4004  HA  CYS A 452      57.243  68.498  59.384  0.00 99.00      0    H  
ATOM   4005  HB2 CYS A 452      55.443  69.781  57.560  0.00 99.00      0    H  
ATOM   4006  HB3 CYS A 452      54.954  68.777  58.751  0.00 99.00      0    H  
ATOM   4007  HG  CYS A 452      54.812  70.784  60.186  0.00 99.00      0    H  
ATOM   4008  N   TYR A 453      56.820  67.281  56.346  1.00  0.68      0    N  
ATOM   4009  CA  TYR A 453      56.601  66.013  55.643  1.00  0.68      0    C  
ATOM   4010  C   TYR A 453      57.792  65.434  54.873  1.00  0.68      0    C  
ATOM   4011  O   TYR A 453      57.905  64.216  54.734  1.00  0.68      0    O  
ATOM   4012  CB  TYR A 453      55.346  66.101  54.715  1.00  0.68      0    C  
ATOM   4013  CG  TYR A 453      55.427  67.164  53.646  1.00  0.68      0    C  
ATOM   4014  CD1 TYR A 453      54.706  68.364  53.773  1.00  0.68      0    C  
ATOM   4015  CD2 TYR A 453      56.192  66.960  52.484  1.00  0.68      0    C  
ATOM   4016  CE1 TYR A 453      54.787  69.352  52.782  1.00  0.68      0    C  
ATOM   4017  CE2 TYR A 453      56.311  67.966  51.519  1.00  0.68      0    C  
ATOM   4018  CZ  TYR A 453      55.613  69.168  51.674  1.00  0.68      0    C  
ATOM   4019  OH  TYR A 453      55.742  70.228  50.760  1.00  0.68      0    O  
ATOM   4020  H   TYR A 453      56.997  68.181  55.875  0.00 99.00      0    H  
ATOM   4021  HA  TYR A 453      56.313  65.314  56.342  0.00 99.00      0    H  
ATOM   4022  HB2 TYR A 453      55.238  65.212  54.277  0.00 99.00      0    H  
ATOM   4023  HB3 TYR A 453      54.559  66.291  55.297  0.00 99.00      0    H  
ATOM   4024  HD1 TYR A 453      54.133  68.514  54.571  0.00 99.00      0    H  
ATOM   4025  HD2 TYR A 453      56.653  66.092  52.349  0.00 99.00      0    H  
ATOM   4026  HE1 TYR A 453      54.250  70.193  52.873  0.00 99.00      0    H  
ATOM   4027  HE2 TYR A 453      56.893  67.827  50.720  0.00 99.00      0    H  
ATOM   4028  HH  TYR A 453      55.064  70.108  50.044  0.00 99.00      0    H  
ATOM   4029  N   ALA A 454      58.715  66.259  54.338  1.00  0.73      0    N  
ATOM   4030  CA  ALA A 454      59.763  65.773  53.457  1.00  0.73      0    C  
ATOM   4031  C   ALA A 454      61.067  65.489  54.193  1.00  0.73      0    C  
ATOM   4032  O   ALA A 454      61.708  64.460  53.984  1.00  0.73      0    O  
ATOM   4033  CB  ALA A 454      59.980  66.775  52.303  1.00  0.73      0    C  
ATOM   4034  H   ALA A 454      58.603  67.255  54.613  0.00 99.00      0    H  
ATOM   4035  HA  ALA A 454      59.449  64.912  53.020  0.00 99.00      0    H  
ATOM   4036  HB1 ALA A 454      59.114  66.920  51.833  0.00 99.00      0    H  
ATOM   4037  HB2 ALA A 454      60.311  67.636  52.680  0.00 99.00      0    H  
ATOM   4038  HB3 ALA A 454      60.652  66.399  51.671  0.00 99.00      0    H  
ATOM   4039  N   LEU A 455      61.488  66.364  55.129  1.00  0.70      0    N  
ATOM   4040  CA  LEU A 455      62.775  66.217  55.806  1.00  0.70      0    C  
ATOM   4041  C   LEU A 455      62.827  65.049  56.806  1.00  0.70      0    C  
ATOM   4042  O   LEU A 455      63.892  64.514  57.128  1.00  0.70      0    O  
ATOM   4043  CB  LEU A 455      63.208  67.540  56.502  1.00  0.70      0    C  
ATOM   4044  CG  LEU A 455      63.587  68.703  55.548  1.00  0.70      0    C  
ATOM   4045  CD1 LEU A 455      64.000  69.953  56.341  1.00  0.70      0    C  
ATOM   4046  CD2 LEU A 455      64.745  68.346  54.605  1.00  0.70      0    C  
ATOM   4047  H   LEU A 455      60.822  67.138  55.319  0.00 99.00      0    H  
ATOM   4048  HA  LEU A 455      63.493  66.058  55.103  0.00 99.00      0    H  
ATOM   4049  HB2 LEU A 455      62.449  67.849  57.056  0.00 99.00      0    H  
ATOM   4050  HB3 LEU A 455      64.002  67.342  57.055  0.00 99.00      0    H  
ATOM   4051  HG  LEU A 455      62.797  68.919  54.979  0.00 99.00      0    H  
ATOM   4052 HD11 LEU A 455      64.789  69.733  56.911  0.00 99.00      0    H  
ATOM   4053 HD12 LEU A 455      64.237  70.682  55.702  0.00 99.00      0    H  
ATOM   4054 HD13 LEU A 455      63.237  70.242  56.916  0.00 99.00      0    H  
ATOM   4055 HD21 LEU A 455      64.482  67.562  54.045  0.00 99.00      0    H  
ATOM   4056 HD22 LEU A 455      64.943  69.129  54.018  0.00 99.00      0    H  
ATOM   4057 HD23 LEU A 455      65.551  68.118  55.148  0.00 99.00      0    H  
ATOM   4058  N   CYS A 456      61.667  64.554  57.285  1.00  0.68      0    N  
ATOM   4059  CA  CYS A 456      61.606  63.435  58.217  1.00  0.68      0    C  
ATOM   4060  C   CYS A 456      61.505  62.085  57.493  1.00  0.68      0    C  
ATOM   4061  O   CYS A 456      61.593  60.990  58.073  1.00  0.68      0    O  
ATOM   4062  CB  CYS A 456      60.404  63.639  59.183  1.00  0.68      0    C  
ATOM   4063  SG  CYS A 456      58.755  63.550  58.393  1.00  0.68      0    S  
ATOM   4064  H   CYS A 456      60.820  65.049  56.924  0.00 99.00      0    H  
ATOM   4065  HA  CYS A 456      62.456  63.428  58.763  0.00 99.00      0    H  
ATOM   4066  HB2 CYS A 456      60.453  62.931  59.882  0.00 99.00      0    H  
ATOM   4067  HB3 CYS A 456      60.501  64.539  59.601  0.00 99.00      0    H  
ATOM   4068  HG  CYS A 456      58.309  64.437  58.478  0.00 99.00      0    H  
ATOM   4069  N   ASN A 457      61.356  62.132  56.158  1.00  0.72      0    N  
ATOM   4070  CA  ASN A 457      61.123  60.983  55.322  1.00  0.72      0    C  
ATOM   4071  C   ASN A 457      62.437  60.481  54.716  1.00  0.72      0    C  
ATOM   4072  O   ASN A 457      63.281  61.232  54.241  1.00  0.72      0    O  
ATOM   4073  CB  ASN A 457      60.047  61.338  54.269  1.00  0.72      0    C  
ATOM   4074  CG  ASN A 457      59.703  60.127  53.415  1.00  0.72      0    C  
ATOM   4075  ND2 ASN A 457      58.693  59.337  53.839  0.00 99.00      0    N  
ATOM   4076  OD1 ASN A 457      60.376  59.843  52.425  0.00 99.00      0    O  
ATOM   4077  H   ASN A 457      61.428  63.118  55.775  0.00 99.00      0    H  
ATOM   4078  HA  ASN A 457      60.776  60.241  55.907  0.00 99.00      0    H  
ATOM   4079  HB2 ASN A 457      59.236  61.634  54.746  0.00 99.00      0    H  
ATOM   4080  HB3 ASN A 457      60.409  62.048  53.687  0.00 99.00      0    H  
ATOM   4081 HD21 ASN A 457      58.220  59.589  54.685  0.00 99.00      0    H  
ATOM   4082 HD22 ASN A 457      58.437  58.538  53.322  0.00 99.00      0    H  
ATOM   4083  N   ALA A 458      62.673  59.152  54.763  1.00  0.71      0    N  
ATOM   4084  CA  ALA A 458      63.889  58.553  54.247  1.00  0.71      0    C  
ATOM   4085  C   ALA A 458      64.046  58.655  52.733  1.00  0.71      0    C  
ATOM   4086  O   ALA A 458      65.133  58.960  52.248  1.00  0.71      0    O  
ATOM   4087  CB  ALA A 458      63.973  57.080  54.697  1.00  0.71      0    C  
ATOM   4088  H   ALA A 458      61.899  58.606  55.204  0.00 99.00      0    H  
ATOM   4089  HA  ALA A 458      64.691  59.014  54.682  0.00 99.00      0    H  
ATOM   4090  HB1 ALA A 458      63.461  56.516  54.055  0.00 99.00      0    H  
ATOM   4091  HB2 ALA A 458      64.929  56.799  54.710  0.00 99.00      0    H  
ATOM   4092  HB3 ALA A 458      63.582  56.997  55.610  0.00 99.00      0    H  
ATOM   4093  N   THR A 459      62.964  58.405  51.973  1.00  0.75      0    N  
ATOM   4094  CA  THR A 459      62.912  58.450  50.515  1.00  0.75      0    C  
ATOM   4095  C   THR A 459      63.106  59.844  49.963  1.00  0.75      0    C  
ATOM   4096  O   THR A 459      63.925  60.049  49.072  1.00  0.75      0    O  
ATOM   4097  CB  THR A 459      61.605  57.893  49.963  1.00  0.75      0    C  
ATOM   4098  CG2 THR A 459      61.735  57.567  48.469  1.00  0.75      0    C  
ATOM   4099  OG1 THR A 459      61.286  56.675  50.620  1.00  0.75      0    O  
ATOM   4100  H   THR A 459      62.107  58.159  52.558  0.00 99.00      0    H  
ATOM   4101  HA  THR A 459      63.652  57.854  50.154  0.00 99.00      0    H  
ATOM   4102  HB  THR A 459      60.853  58.563  50.148  0.00 99.00      0    H  
ATOM   4103  HG1 THR A 459      61.431  55.890  50.005  0.00 99.00      0    H  
ATOM   4104 HG21 THR A 459      61.829  58.417  47.949  0.00 99.00      0    H  
ATOM   4105 HG22 THR A 459      62.542  56.995  48.322  0.00 99.00      0    H  
ATOM   4106 HG23 THR A 459      60.918  57.077  48.162  0.00 99.00      0    H  
ATOM   4107  N   PHE A 460      62.424  60.862  50.539  1.00  0.77      0    N  
ATOM   4108  CA  PHE A 460      62.655  62.266  50.212  1.00  0.77      0    C  
ATOM   4109  C   PHE A 460      64.088  62.697  50.486  1.00  0.77      0    C  
ATOM   4110  O   PHE A 460      64.734  63.290  49.630  1.00  0.77      0    O  
ATOM   4111  CB  PHE A 460      61.725  63.211  51.020  1.00  0.77      0    C  
ATOM   4112  CG  PHE A 460      60.393  63.395  50.354  1.00  0.77      0    C  
ATOM   4113  CD1 PHE A 460      60.325  64.182  49.194  1.00  0.77      0    C  
ATOM   4114  CD2 PHE A 460      59.205  62.869  50.886  1.00  0.77      0    C  
ATOM   4115  CE1 PHE A 460      59.099  64.421  48.565  1.00  0.77      0    C  
ATOM   4116  CE2 PHE A 460      57.975  63.106  50.264  1.00  0.77      0    C  
ATOM   4117  CZ  PHE A 460      57.924  63.873  49.097  1.00  0.77      0    C  
ATOM   4118  H   PHE A 460      61.716  60.544  51.240  0.00 99.00      0    H  
ATOM   4119  HA  PHE A 460      62.506  62.363  49.216  0.00 99.00      0    H  
ATOM   4120  HB2 PHE A 460      61.582  62.799  51.897  0.00 99.00      0    H  
ATOM   4121  HB3 PHE A 460      62.170  64.081  51.074  0.00 99.00      0    H  
ATOM   4122  HD1 PHE A 460      61.153  64.573  48.814  0.00 99.00      0    H  
ATOM   4123  HD2 PHE A 460      59.241  62.320  51.717  0.00 99.00      0    H  
ATOM   4124  HE1 PHE A 460      59.066  64.984  47.737  0.00 99.00      0    H  
ATOM   4125  HE2 PHE A 460      57.131  62.723  50.662  0.00 99.00      0    H  
ATOM   4126  HZ  PHE A 460      57.054  64.033  48.638  0.00 99.00      0    H  
ATOM   4127  N   LYS A 461      64.659  62.340  51.654  1.00  0.74      0    N  
ATOM   4128  CA  LYS A 461      66.061  62.578  51.956  1.00  0.74      0    C  
ATOM   4129  C   LYS A 461      67.064  61.912  51.012  1.00  0.74      0    C  
ATOM   4130  O   LYS A 461      68.126  62.471  50.746  1.00  0.74      0    O  
ATOM   4131  CB  LYS A 461      66.403  62.136  53.398  1.00  0.74      0    C  
ATOM   4132  CG  LYS A 461      65.961  63.152  54.456  1.00  0.74      0    C  
ATOM   4133  CD  LYS A 461      66.387  62.769  55.881  1.00  0.74      0    C  
ATOM   4134  CE  LYS A 461      65.548  61.641  56.477  1.00  0.74      0    C  
ATOM   4135  NZ  LYS A 461      65.889  61.494  57.907  1.00  0.74      0    N1+
ATOM   4136  H   LYS A 461      63.997  61.877  52.319  0.00 99.00      0    H  
ATOM   4137  HA  LYS A 461      66.232  63.591  51.939  0.00 99.00      0    H  
ATOM   4138  HB2 LYS A 461      65.939  61.279  53.575  0.00 99.00      0    H  
ATOM   4139  HB3 LYS A 461      67.386  62.026  53.460  0.00 99.00      0    H  
ATOM   4140  HG2 LYS A 461      66.360  64.047  54.234  0.00 99.00      0    H  
ATOM   4141  HG3 LYS A 461      64.960  63.232  54.433  0.00 99.00      0    H  
ATOM   4142  HD2 LYS A 461      67.343  62.476  55.858  0.00 99.00      0    H  
ATOM   4143  HD3 LYS A 461      66.298  63.574  56.466  0.00 99.00      0    H  
ATOM   4144  HE2 LYS A 461      64.588  61.873  56.382  0.00 99.00      0    H  
ATOM   4145  HE3 LYS A 461      65.755  60.799  55.994  0.00 99.00      0    H  
ATOM   4146  HZ1 LYS A 461      66.148  62.384  58.285  0.00 99.00      0    H  
ATOM   4147  HZ2 LYS A 461      65.097  61.140  58.408  0.00 99.00      0    H  
ATOM   4148  HZ3 LYS A 461      66.655  60.857  58.007  0.00 99.00      0    H  
ATOM   4149  N   LYS A 462      66.797  60.686  50.515  1.00  0.73      0    N  
ATOM   4150  CA  LYS A 462      67.605  60.061  49.474  1.00  0.73      0    C  
ATOM   4151  C   LYS A 462      67.536  60.806  48.152  1.00  0.73      0    C  
ATOM   4152  O   LYS A 462      68.569  61.091  47.549  1.00  0.73      0    O  
ATOM   4153  CB  LYS A 462      67.180  58.591  49.225  1.00  0.73      0    C  
ATOM   4154  CG  LYS A 462      67.514  57.643  50.386  1.00  0.73      0    C  
ATOM   4155  CD  LYS A 462      66.906  56.242  50.200  1.00  0.73      0    C  
ATOM   4156  CE  LYS A 462      67.090  55.341  51.425  1.00  0.73      0    C  
ATOM   4157  NZ  LYS A 462      66.477  54.016  51.182  1.00  0.73      0    N1+
ATOM   4158  H   LYS A 462      65.961  60.231  50.945  0.00 99.00      0    H  
ATOM   4159  HA  LYS A 462      68.572  60.037  49.784  0.00 99.00      0    H  
ATOM   4160  HB2 LYS A 462      66.197  58.576  49.083  0.00 99.00      0    H  
ATOM   4161  HB3 LYS A 462      67.653  58.269  48.412  0.00 99.00      0    H  
ATOM   4162  HG2 LYS A 462      68.509  57.552  50.454  0.00 99.00      0    H  
ATOM   4163  HG3 LYS A 462      67.160  58.034  51.237  0.00 99.00      0    H  
ATOM   4164  HD2 LYS A 462      65.928  56.342  50.025  0.00 99.00      0    H  
ATOM   4165  HD3 LYS A 462      67.347  55.806  49.418  0.00 99.00      0    H  
ATOM   4166  HE2 LYS A 462      68.066  55.234  51.597  0.00 99.00      0    H  
ATOM   4167  HE3 LYS A 462      66.652  55.775  52.208  0.00 99.00      0    H  
ATOM   4168  HZ1 LYS A 462      66.139  53.639  52.045  0.00 99.00      0    H  
ATOM   4169  HZ2 LYS A 462      65.715  54.111  50.541  0.00 99.00      0    H  
ATOM   4170  HZ3 LYS A 462      67.161  53.396  50.795  0.00 99.00      0    H  
ATOM   4171  N   THR A 463      66.319  61.187  47.709  1.00  0.79      0    N  
ATOM   4172  CA  THR A 463      66.114  61.997  46.510  1.00  0.79      0    C  
ATOM   4173  C   THR A 463      66.760  63.372  46.631  1.00  0.79      0    C  
ATOM   4174  O   THR A 463      67.450  63.821  45.725  1.00  0.79      0    O  
ATOM   4175  CB  THR A 463      64.649  62.171  46.117  1.00  0.79      0    C  
ATOM   4176  CG2 THR A 463      64.554  62.619  44.654  1.00  0.79      0    C  
ATOM   4177  OG1 THR A 463      63.940  60.941  46.182  1.00  0.79      0    O  
ATOM   4178  H   THR A 463      65.531  60.845  48.310  0.00 99.00      0    H  
ATOM   4179  HA  THR A 463      66.534  61.517  45.726  0.00 99.00      0    H  
ATOM   4180  HB  THR A 463      64.205  62.831  46.773  0.00 99.00      0    H  
ATOM   4181  HG1 THR A 463      63.934  60.584  47.124  0.00 99.00      0    H  
ATOM   4182 HG21 THR A 463      63.897  63.369  44.576  0.00 99.00      0    H  
ATOM   4183 HG22 THR A 463      65.452  62.929  44.340  0.00 99.00      0    H  
ATOM   4184 HG23 THR A 463      64.251  61.851  44.088  0.00 99.00      0    H  
ATOM   4185  N   PHE A 464      66.635  64.060  47.788  1.00  0.76      0    N  
ATOM   4186  CA  PHE A 464      67.336  65.311  48.062  1.00  0.76      0    C  
ATOM   4187  C   PHE A 464      68.855  65.199  48.020  1.00  0.76      0    C  
ATOM   4188  O   PHE A 464      69.519  66.029  47.412  1.00  0.76      0    O  
ATOM   4189  CB  PHE A 464      66.949  65.903  49.451  1.00  0.76      0    C  
ATOM   4190  CG  PHE A 464      65.526  66.392  49.570  1.00  0.76      0    C  
ATOM   4191  CD1 PHE A 464      64.685  66.631  48.466  1.00  0.76      0    C  
ATOM   4192  CD2 PHE A 464      65.028  66.663  50.858  1.00  0.76      0    C  
ATOM   4193  CE1 PHE A 464      63.372  67.076  48.655  1.00  0.76      0    C  
ATOM   4194  CE2 PHE A 464      63.728  67.154  51.043  1.00  0.76      0    C  
ATOM   4195  CZ  PHE A 464      62.900  67.360  49.937  1.00  0.76      0    C  
ATOM   4196  H   PHE A 464      65.983  63.607  48.473  0.00 99.00      0    H  
ATOM   4197  HA  PHE A 464      67.071  65.963  47.326  0.00 99.00      0    H  
ATOM   4198  HB2 PHE A 464      67.088  65.187  50.122  0.00 99.00      0    H  
ATOM   4199  HB3 PHE A 464      67.555  66.669  49.620  0.00 99.00      0    H  
ATOM   4200  HD1 PHE A 464      65.025  66.482  47.548  0.00 99.00      0    H  
ATOM   4201  HD2 PHE A 464      65.611  66.502  51.651  0.00 99.00      0    H  
ATOM   4202  HE1 PHE A 464      62.771  67.191  47.855  0.00 99.00      0    H  
ATOM   4203  HE2 PHE A 464      63.400  67.357  51.974  0.00 99.00      0    H  
ATOM   4204  HZ  PHE A 464      61.975  67.708  50.060  0.00 99.00      0    H  
ATOM   4205  N   ARG A 465      69.465  64.154  48.615  1.00  0.68      0    N  
ATOM   4206  CA  ARG A 465      70.896  63.928  48.457  1.00  0.68      0    C  
ATOM   4207  C   ARG A 465      71.323  63.656  47.019  1.00  0.68      0    C  
ATOM   4208  O   ARG A 465      72.351  64.148  46.579  1.00  0.68      0    O  
ATOM   4209  CB  ARG A 465      71.407  62.787  49.364  1.00  0.68      0    C  
ATOM   4210  CG  ARG A 465      71.393  63.169  50.855  1.00  0.68      0    C  
ATOM   4211  CD  ARG A 465      72.160  62.182  51.733  1.00  0.68      0    C  
ATOM   4212  NE  ARG A 465      71.462  60.856  51.649  1.00  0.68      0    N  
ATOM   4213  CZ  ARG A 465      70.433  60.481  52.416  1.00  0.68      0    C  
ATOM   4214  NH1 ARG A 465      69.883  59.284  52.238  1.00  0.68      0    N1+
ATOM   4215  NH2 ARG A 465      69.907  61.299  53.319  1.00  0.68      0    N1+
ATOM   4216  H   ARG A 465      68.840  63.552  49.173  0.00 99.00      0    H  
ATOM   4217  HA  ARG A 465      71.394  64.753  48.789  0.00 99.00      0    H  
ATOM   4218  HB2 ARG A 465      70.816  62.008  49.244  0.00 99.00      0    H  
ATOM   4219  HB3 ARG A 465      72.337  62.583  49.111  0.00 99.00      0    H  
ATOM   4220  HG2 ARG A 465      71.809  64.072  50.964  0.00 99.00      0    H  
ATOM   4221  HG3 ARG A 465      70.445  63.199  51.175  0.00 99.00      0    H  
ATOM   4222  HD2 ARG A 465      73.063  62.082  51.380  0.00 99.00      0    H  
ATOM   4223  HD3 ARG A 465      72.129  62.493  52.656  0.00 99.00      0    H  
ATOM   4224  HE  ARG A 465      71.803  60.209  50.960  0.00 99.00      0    H  
ATOM   4225 HH11 ARG A 465      70.232  58.648  51.559  0.00 99.00      0    H  
ATOM   4226 HH12 ARG A 465      69.094  59.014  52.807  0.00 99.00      0    H  
ATOM   4227 HH21 ARG A 465      70.316  62.214  53.431  0.00 99.00      0    H  
ATOM   4228 HH22 ARG A 465      69.135  61.020  53.870  0.00 99.00      0    H  
ATOM   4229  N   HIS A 466      70.529  62.882  46.255  1.00  0.75      0    N  
ATOM   4230  CA  HIS A 466      70.728  62.665  44.827  1.00  0.75      0    C  
ATOM   4231  C   HIS A 466      70.630  63.924  43.960  1.00  0.75      0    C  
ATOM   4232  O   HIS A 466      71.423  64.108  43.048  1.00  0.75      0    O  
ATOM   4233  CB  HIS A 466      69.709  61.608  44.327  1.00  0.75      0    C  
ATOM   4234  CG  HIS A 466      69.761  61.337  42.852  1.00  0.75      0    C  
ATOM   4235  CD2 HIS A 466      70.712  60.726  42.098  0.00 99.00      0    C  
ATOM   4236  ND1 HIS A 466      68.787  61.888  42.042  0.00 99.00      0    N  
ATOM   4237  CE1 HIS A 466      69.169  61.615  40.814  0.00 99.00      0    C  
ATOM   4238  NE2 HIS A 466      70.326  60.911  40.788  0.00 99.00      0    N  
ATOM   4239  H   HIS A 466      69.738  62.441  46.794  0.00 99.00      0    H  
ATOM   4240  HA  HIS A 466      71.659  62.265  44.691  0.00 99.00      0    H  
ATOM   4241  HB2 HIS A 466      69.880  60.744  44.817  0.00 99.00      0    H  
ATOM   4242  HB3 HIS A 466      68.782  61.925  44.561  0.00 99.00      0    H  
ATOM   4243  HD1 HIS A 466      67.993  62.373  42.329  0.00 99.00      0    H  
ATOM   4244  HD2 HIS A 466      71.512  60.249  42.419  0.00 99.00      0    H  
ATOM   4245  HE1 HIS A 466      68.672  61.888  39.974  0.00 99.00      0    H  
ATOM   4246  N   LEU A 467      69.653  64.817  44.213  1.00  0.78      0    N  
ATOM   4247  CA  LEU A 467      69.510  66.072  43.487  1.00  0.78      0    C  
ATOM   4248  C   LEU A 467      70.533  67.159  43.810  1.00  0.78      0    C  
ATOM   4249  O   LEU A 467      70.829  67.997  42.962  1.00  0.78      0    O  
ATOM   4250  CB  LEU A 467      68.101  66.677  43.716  1.00  0.78      0    C  
ATOM   4251  CG  LEU A 467      66.946  65.887  43.069  1.00  0.78      0    C  
ATOM   4252  CD1 LEU A 467      65.600  66.493  43.492  1.00  0.78      0    C  
ATOM   4253  CD2 LEU A 467      67.049  65.842  41.537  1.00  0.78      0    C  
ATOM   4254  H   LEU A 467      69.006  64.522  44.982  0.00 99.00      0    H  
ATOM   4255  HA  LEU A 467      69.573  65.869  42.481  0.00 99.00      0    H  
ATOM   4256  HB2 LEU A 467      67.938  66.697  44.690  0.00 99.00      0    H  
ATOM   4257  HB3 LEU A 467      68.097  67.583  43.327  0.00 99.00      0    H  
ATOM   4258  HG  LEU A 467      66.991  64.942  43.373  0.00 99.00      0    H  
ATOM   4259 HD11 LEU A 467      65.561  67.444  43.193  0.00 99.00      0    H  
ATOM   4260 HD12 LEU A 467      64.860  65.975  43.068  0.00 99.00      0    H  
ATOM   4261 HD13 LEU A 467      65.518  66.448  44.486  0.00 99.00      0    H  
ATOM   4262 HD21 LEU A 467      67.908  65.403  41.279  0.00 99.00      0    H  
ATOM   4263 HD22 LEU A 467      66.280  65.321  41.172  0.00 99.00      0    H  
ATOM   4264 HD23 LEU A 467      67.026  66.774  41.180  0.00 99.00      0    H  
ATOM   4265  N   LEU A 468      71.047  67.224  45.055  1.00  0.66      0    N  
ATOM   4266  CA  LEU A 468      71.988  68.266  45.444  1.00  0.66      0    C  
ATOM   4267  C   LEU A 468      73.463  67.891  45.265  1.00  0.66      0    C  
ATOM   4268  O   LEU A 468      74.317  68.779  45.287  1.00  0.66      0    O  
ATOM   4269  CB  LEU A 468      71.791  68.628  46.942  1.00  0.66      0    C  
ATOM   4270  CG  LEU A 468      70.388  69.149  47.331  1.00  0.66      0    C  
ATOM   4271  CD1 LEU A 468      70.308  69.382  48.848  1.00  0.66      0    C  
ATOM   4272  CD2 LEU A 468      69.980  70.415  46.567  1.00  0.66      0    C  
ATOM   4273  H   LEU A 468      70.714  66.477  45.693  0.00 99.00      0    H  
ATOM   4274  HA  LEU A 468      71.804  69.095  44.877  0.00 99.00      0    H  
ATOM   4275  HB2 LEU A 468      71.959  67.808  47.473  0.00 99.00      0    H  
ATOM   4276  HB3 LEU A 468      72.444  69.338  47.167  0.00 99.00      0    H  
ATOM   4277  HG  LEU A 468      69.709  68.472  47.066  0.00 99.00      0    H  
ATOM   4278 HD11 LEU A 468      70.994  70.057  49.112  0.00 99.00      0    H  
ATOM   4279 HD12 LEU A 468      69.397  69.717  49.080  0.00 99.00      0    H  
ATOM   4280 HD13 LEU A 468      70.482  68.520  49.321  0.00 99.00      0    H  
ATOM   4281 HD21 LEU A 468      69.971  70.219  45.588  0.00 99.00      0    H  
ATOM   4282 HD22 LEU A 468      69.069  70.698  46.863  0.00 99.00      0    H  
ATOM   4283 HD23 LEU A 468      70.638  71.141  46.759  0.00 99.00      0    H  
ATOM   4284  N   LEU A 469      73.789  66.593  45.100  1.00  0.49      0    N  
ATOM   4285  CA  LEU A 469      75.142  66.107  44.864  1.00  0.49      0    C  
ATOM   4286  C   LEU A 469      75.367  65.648  43.395  1.00  0.49      0    C  
ATOM   4287  O   LEU A 469      74.430  65.731  42.560  1.00  0.49      0    O  
ATOM   4288  CB  LEU A 469      75.480  64.906  45.792  1.00  0.49      0    C  
ATOM   4289  CG  LEU A 469      75.495  65.209  47.307  1.00  0.49      0    C  
ATOM   4290  CD1 LEU A 469      75.713  63.914  48.109  1.00  0.49      0    C  
ATOM   4291  CD2 LEU A 469      76.557  66.258  47.671  1.00  0.49      0    C  
ATOM   4292  OXT LEU A 469      76.515  65.205  43.101  1.00  0.49      0    O1-
ATOM   4293  H   LEU A 469      72.954  65.949  45.159  0.00 99.00      0    H  
ATOM   4294  HA  LEU A 469      75.797  66.853  45.052  0.00 99.00      0    H  
ATOM   4295  HB2 LEU A 469      74.795  64.207  45.636  0.00 99.00      0    H  
ATOM   4296  HB3 LEU A 469      76.382  64.582  45.545  0.00 99.00      0    H  
ATOM   4297  HG  LEU A 469      74.622  65.611  47.564  0.00 99.00      0    H  
ATOM   4298 HD11 LEU A 469      76.587  63.511  47.846  0.00 99.00      0    H  
ATOM   4299 HD12 LEU A 469      75.719  64.131  49.083  0.00 99.00      0    H  
ATOM   4300 HD13 LEU A 469      74.972  63.278  47.908  0.00 99.00      0    H  
ATOM   4301 HD21 LEU A 469      76.361  67.106  47.182  0.00 99.00      0    H  
ATOM   4302 HD22 LEU A 469      76.531  66.422  48.655  0.00 99.00      0    H  
ATOM   4303 HD23 LEU A 469      77.458  65.917  47.409  0.00 99.00      0    H  
TER   
HETATM 4304  C1  227   900      49.459  95.209  57.737  1.00  0.00           C  
HETATM 4305  N1  227   900      45.884  88.320  51.702  1.00  0.00           N1+
HETATM 4306  O1  227   900      48.647  94.307  54.296  1.00  0.00           O  
HETATM 4307  C2  227   900      49.556  94.749  56.427  1.00  0.00           C  
HETATM 4308  N2  227   900      45.004  85.958  53.239  1.00  0.00           N  
HETATM 4309  C3  227   900      48.462  94.822  55.563  1.00  0.00           C  
HETATM 4310  N3  227   900      40.791  83.863  56.075  1.00  0.00           N  
HETATM 4311  C4  227   900      47.263  95.392  56.023  1.00  0.00           C  
HETATM 4312  N4  227   900      40.979  81.732  55.094  1.00  0.00           N  
HETATM 4313  C5  227   900      47.164  95.851  57.334  1.00  0.00           C  
HETATM 4314  N5  227   900      41.255  81.920  57.301  1.00  0.00           N1+
HETATM 4315  C6  227   900      48.260  95.754  58.187  1.00  0.00           C  
HETATM 4316  C7  227   900      47.877  93.066  52.372  1.00  0.00           C  
HETATM 4317  C8  227   900      48.165  91.711  53.059  1.00  0.00           C  
HETATM 4318  C9  227   900      48.428  90.571  52.065  1.00  0.00           C  
HETATM 4319  C10 227   900      47.293  90.398  51.026  1.00  0.00           C  
HETATM 4320  C11 227   900      47.078  91.756  50.307  1.00  0.00           C  
HETATM 4321  C12 227   900      46.780  92.915  51.288  1.00  0.00           C  
HETATM 4322  C13 227   900      45.958  89.868  51.617  1.00  0.00           C  
HETATM 4323  C14 227   900      46.744  87.727  52.840  1.00  0.00           C  
HETATM 4324  C15 227   900      46.439  86.230  53.056  1.00  0.00           C  
HETATM 4325  C16 227   900      44.239  86.394  52.072  1.00  0.00           C  
HETATM 4326  C17 227   900      44.396  87.904  51.818  1.00  0.00           C  
HETATM 4327  C18 227   900      44.798  84.541  53.553  1.00  0.00           C  
HETATM 4328  C19 227   900      43.321  84.124  53.758  1.00  0.00           C  
HETATM 4329  C20 227   900      42.459  85.067  54.629  1.00  0.00           C  
HETATM 4330  C21 227   900      41.013  84.566  54.788  1.00  0.00           C  
HETATM 4331  C22 227   900      40.636  84.680  57.306  1.00  0.00           C  
HETATM 4332  C23 227   900      40.997  82.529  56.154  1.00  0.00           C  
HETATM 4333  C24 227   900      39.837  85.961  57.127  1.00  0.00           C  
HETATM 4334  C25 227   900      40.507  87.166  56.901  1.00  0.00           C  
HETATM 4335  C26 227   900      39.781  88.331  56.670  1.00  0.00           C  
HETATM 4336  C27 227   900      38.386  88.283  56.664  1.00  0.00           C  
HETATM 4337  C28 227   900      37.716  87.085  56.901  1.00  0.00           C  
HETATM 4338  C29 227   900      38.442  85.920  57.137  1.00  0.00           C  
HETATM 4339  C30 227   900      47.533  94.150  53.415  1.00  0.00           C  
HETATM 4340  H1  227   900      50.308  95.135  58.401  1.00  0.00           H  
HETATM 4341  H2  227   900      50.484  94.318  56.079  1.00  0.00           H  
HETATM 4342  H3  227   900      46.403  95.485  55.379  1.00  0.00           H  
HETATM 4343  H4  227   900      46.239  96.281  57.690  1.00  0.00           H  
HETATM 4344  H5  227   900      48.181  96.111  59.205  1.00  0.00           H  
HETATM 4345  H6  227   900      48.788  93.381  51.863  1.00  0.00           H  
HETATM 4346  H7  227   900      47.340  91.442  53.723  1.00  0.00           H  
HETATM 4347  H8  227   900      49.037  91.812  53.701  1.00  0.00           H  
HETATM 4348  H9  227   900      49.344  90.794  51.524  1.00  0.00           H  
HETATM 4349  H10 227   900      48.643  89.663  52.617  1.00  0.00           H  
HETATM 4350  H11 227   900      47.629  89.680  50.275  1.00  0.00           H  
HETATM 4351  H12 227   900      47.975  91.999  49.737  1.00  0.00           H  
HETATM 4352  H13 227   900      46.282  91.676  49.564  1.00  0.00           H  
HETATM 4353  H14 227   900      45.812  92.741  51.766  1.00  0.00           H  
HETATM 4354  H15 227   900      46.671  93.846  50.731  1.00  0.00           H  
HETATM 4355  H16 227   900      45.139  90.134  50.943  1.00  0.00           H  
HETATM 4356  H17 227   900      45.718  90.259  52.608  1.00  0.00           H  
HETATM 4357  H18 227   900      46.276  87.926  50.851  1.00  0.00           H  
HETATM 4358  H19 227   900      46.572  88.308  53.748  1.00  0.00           H  
HETATM 4359  H20 227   900      47.781  87.833  52.511  1.00  0.00           H  
HETATM 4360  H21 227   900      46.824  85.655  52.210  1.00  0.00           H  
HETATM 4361  H22 227   900      46.987  85.887  53.934  1.00  0.00           H  
HETATM 4362  H23 227   900      44.508  85.789  51.213  1.00  0.00           H  
HETATM 4363  H24 227   900      43.173  86.209  52.205  1.00  0.00           H  
HETATM 4364  H25 227   900      43.970  88.469  52.646  1.00  0.00           H  
HETATM 4365  H26 227   900      43.909  88.204  50.891  1.00  0.00           H  
HETATM 4366  H27 227   900      45.233  83.921  52.765  1.00  0.00           H  
HETATM 4367  H28 227   900      45.352  84.321  54.466  1.00  0.00           H  
HETATM 4368  H29 227   900      42.852  84.028  52.778  1.00  0.00           H  
HETATM 4369  H30 227   900      43.312  83.115  54.173  1.00  0.00           H  
HETATM 4370  H31 227   900      42.916  85.235  55.604  1.00  0.00           H  
HETATM 4371  H32 227   900      42.419  86.059  54.176  1.00  0.00           H  
HETATM 4372  H33 227   900      40.333  85.418  54.763  1.00  0.00           H  
HETATM 4373  H34 227   900      40.694  83.951  53.949  1.00  0.00           H  
HETATM 4374  H35 227   900      40.139  84.065  58.058  1.00  0.00           H  
HETATM 4375  H36 227   900      41.636  84.891  57.684  1.00  0.00           H  
HETATM 4376  H37 227   900      40.840  80.741  55.206  1.00  0.00           H  
HETATM 4377  H38 227   900      41.073  82.123  54.169  1.00  0.00           H  
HETATM 4378  H39 227   900      41.624  80.981  57.289  1.00  0.00           H  
HETATM 4379  H40 227   900      41.063  82.373  58.193  1.00  0.00           H  
HETATM 4380  H41 227   900      41.588  87.200  56.873  1.00  0.00           H  
HETATM 4381  H42 227   900      40.297  89.258  56.469  1.00  0.00           H  
HETATM 4382  H43 227   900      37.826  89.185  56.470  1.00  0.00           H  
HETATM 4383  H44 227   900      36.639  87.056  56.896  1.00  0.00           H  
HETATM 4384  H45 227   900      37.915  84.992  57.305  1.00  0.00           H  
HETATM 4385  H46 227   900      47.312  95.106  52.937  1.00  0.00           H  
HETATM 4386  H47 227   900      46.635  93.832  53.950  1.00  0.00           H
CONECT 4304 4307 4315 4340
CONECT 4305 4323 4326 4357 4322
CONECT 4306 4339 4309
CONECT 4307 4304 4309 4341
CONECT 4308 4325 4327 4324
CONECT 4309 4307 4306 4311
CONECT 4310 4331 4332 4330
CONECT 4311 4309 4313 4342
CONECT 4312 4376 4377 4332
CONECT 4313 4311 4315 4343
CONECT 4314 4378 4379 4332
CONECT 4315 4304 4313 4344
CONECT 4316 4317 4321 4339 4345
CONECT 4317 4316 4318 4346 4347
CONECT 4318 4317 4319 4348 4349
CONECT 4319 4318 4320 4322 4350
CONECT 4320 4319 4321 4351 4352
CONECT 4321 4316 4320 4353 4354
CONECT 4322 4319 4305 4355 4356
CONECT 4323 4305 4324 4358 4359
CONECT 4324 4323 4308 4360 4361
CONECT 4325 4308 4326 4362 4363
CONECT 4326 4305 4325 4364 4365
CONECT 4327 4308 4328 4366 4367
CONECT 4328 4327 4329 4368 4369
CONECT 4329 4328 4330 4370 4371
CONECT 4330 4329 4310 4372 4373
CONECT 4331 4310 4333 4374 4375
CONECT 4332 4310 4312 4314
CONECT 4333 4331 4334 4338
CONECT 4334 4333 4335 4380
CONECT 4335 4334 4336 4381
CONECT 4336 4335 4337 4382
CONECT 4337 4336 4338 4383
CONECT 4338 4333 4337 4384
CONECT 4339 4306 4316 4385 4386
CONECT 4340 4304
CONECT 4341 4307
CONECT 4342 4311
CONECT 4343 4313
CONECT 4344 4315
CONECT 4345 4316
CONECT 4346 4317
CONECT 4347 4317
CONECT 4348 4318
CONECT 4349 4318
CONECT 4350 4319
CONECT 4351 4320
CONECT 4352 4320
CONECT 4353 4321
CONECT 4354 4321
CONECT 4355 4322
CONECT 4356 4322
CONECT 4357 4305
CONECT 4358 4323
CONECT 4359 4323
CONECT 4360 4324
CONECT 4361 4324
CONECT 4362 4325
CONECT 4363 4325
CONECT 4364 4326
CONECT 4365 4326
CONECT 4366 4327
CONECT 4367 4327
CONECT 4368 4328
CONECT 4369 4328
CONECT 4370 4329
CONECT 4371 4329
CONECT 4372 4330
CONECT 4373 4330
CONECT 4374 4331
CONECT 4375 4331
CONECT 4376 4312
CONECT 4377 4312
CONECT 4378 4314
CONECT 4379 4314
CONECT 4380 4334
CONECT 4381 4335
CONECT 4382 4336
CONECT 4383 4337
CONECT 4384 4338
CONECT 4385 4339
CONECT 4386 4339
END
