# Supplementary material for: Guanidine Derivatives: How Simple Structural Modification of Histamine H3R Antagonists Has Led to the Discovery of Potent Muscarinic M2R/M4R Antagonists
Source: ACS Chem Neurosci. 2021 Jun 8;12(13):2503–19. doi: 10.1021/acschemneuro.1c00237 (PMC8291587; doi:10.1021/acschemneuro.1c00237)
Supplement: Supplementary file 8 — cn1c00237_si_008.csv [file cn1c00237_si_008.csv]

Compound	SMILE	M2/M3 pA2gpi± sem	H1 pA2gpi±sem	H1+atropine pA2gpi±sem	pEC50 ± sem	hH3R pKi ± sem	hM1R pKi ± sem	hM2R pKi ± sem	hM3R pKi ± sem	hM4R pKi ± sem	hM5R pKi ± sem	pKB M2	pKB M3
1a	O=C(C1=CC=CC=C1)OC[C@H]2CC[C@@H](CC2)COC(C3=CC=CC=C3)=O
1b	O=C(C1=CC=CC=C1)OC[C@H]2CC[C@H](CC2)COC(C3=CC=CC=C3)=O
2a	OC[C@H]1CC[C@@H](CC1)CO
2b	OC[C@H]1CC[C@H](CC1)CO
3a	BrC[C@H]1CC[C@@H](CC1)CBr
3b	BrC[C@H]1CC[C@H](CC1)CBr
4a	BrC[C@H]1CC[C@@H](CC1)COC2=CC=CC=C2
4b	BrC[C@H]1CC[C@H](CC1)COC2=CC=CC=C2
5a	N1(C[C@H]2CC[C@@H](CC2)COC3=CC=CC=C3)CCNCC1
5b	N1(C[C@H]2CC[C@H](CC2)COC3=CC=CC=C3)CCNCC1
6a	N#CCCCN1CCN(C[C@H]2CC[C@@H](CC2)COC3=CC=CC=C3)CC1
6b	N#CCCCN1CCN(C[C@H]2CC[C@H](CC2)COC3=CC=CC=C3)CC1
7a	NCCCCN1CCN(C[C@H]2CC[C@@H](CC2)COC3=CC=CC=C3)CC1
7b	NCCCCN1CCN(C[C@H]2CC[C@H](CC2)COC3=CC=CC=C3)CC1
8a	O=C(C1=CC=CC=C1)NCCCCN2CCN(C[C@H]3CC[C@@H](CC3)COC4=CC=CC=C4)CC2
8b	FC(F)(F)C(C=C1)=CC=C1C(NCCCCN2CCN(C[C@H]3CC[C@@H](CC3)COC4=CC=CC=C4)CC2)=O
8c	O=C(C1=CC=CC=C1)NCCCCN2CCN(C[C@H]3CC[C@H](CC3)COC4=CC=CC=C4)CC2
8d	O=C(C1=CC=C(C(F)(F)F)C=C1)NCCCCN2CCN(C[C@H]3CC[C@H](CC3)COC4=CC=CC=C4)CC2
9a	C1(CNCCCCN2CCN(C[C@H]3CC[C@@H](CC3)COC4=CC=CC=C4)CC2)=CC=CC=C1
9b	FC(F)(F)C(C=C1)=CC=C1CNCCCCN2CCN(C[C@H]3CC[C@@H](CC3)COC4=CC=CC=C4)CC2
9c	C1(CNCCCCN2CCN(C[C@H]3CC[C@H](CC3)COC4=CC=CC=C4)CC2)=CC=CC=C1
9d	FC(F)(F)C(C=C1)=CC=C1CNCCCCN2CCN(C[C@H]3CC[C@H](CC3)COC4=CC=CC=C4)CC2
10a	O=C(OC(C)(C)C)/N=C(N(CCCCN1CCN(C[C@H]2CC[C@@H](CC2)COC3=CC=CC=C3)CC1)CC4=CC=CC=C4)/NC(OC(C)(C)C)=O
10b	O=C(OC(C)(C)C)/N=C(N(CCCCN1CCN(C[C@H]2CC[C@@H](CC2)COC3=CC=CC=C3)CC1)CC4=CC=C(C(F)(F)F)C=C4)/NC(OC(C)(C)C)=O
10c	O=C(OC(C)(C)C)/N=C(N(CCCCN1CCN(C[C@H]2CC[C@H](CC2)COC3=CC=CC=C3)CC1)CC4=CC=CC=C4)/NC(OC(C)(C)C)=O
10d	O=C(OC(C)(C)C)/N=C(N(CCCCN1CCN(C[C@H]2CC[C@H](CC2)COC3=CC=CC=C3)CC1)CC4=CC=C(C(F)(F)F)C=C4)/NC(OC(C)(C)C)=O
ADS10283	N=C(N)N(CC1=CC=CC=C1)CCCCN(CC2)CCN2C[C@H]3CC[C@H](COC4=CC=CC=C4)CC3	6.02±0.07	6.84±0.11	6.78±0.20	6.08±0.03	5.69 ± 0.02
ADS10207	N=C(N)N(CC1=CC=C(C(F)(F)F)C=C1)CCCCN(CC2)CCN2C[C@H]3CC[C@H](COC4=CC=CC=C4)CC3	5.68±0.15	7.12±0.08	6.92±0.08	6.14±0.19	5.79 ± 0.01
ADS10227	N=C(N)N(CC1=CC=CC=C1)CCCCN(CC2)CCN2C[C@H]3CC[C@@H](COC4=CC=CC=C4)CC3	6.97±0.09	7.15±0.04	6.59±0.11	6.88±0.05	5.23 ± 0.13	7.71 ± 0.02	8.55 ± 0.12	7.29 ± 0.07	8.29 ± 0.11	6.71 ± 0.13	8.17 ± 0.02	7.43 ± 0.04
ADS10239	N=C(N)N(CC1=CC=C(C(F)(F)F)C=C1)CCCCN(CC2)CCN2C[C@H]3CC[C@@H](COC4=CC=CC=C4)CC3	6.46±0.11	6.96±0.13	6.82±0.16	6.62±0.04	5.63 ± 0.01	7.33 ± 0.05	7.28 ± 0.12	6.91 ± 0.10	7.82 ± 0.11	6.08 ± 0.10
11	BrCC(C=C1)=CC=C1COC2=CC=CC=C2
12	C1(OCC2=CC=C(CN3CCNCC3)C=C2)=CC=CC=C1
13	N#CCCCN(CC1)CCN1CC(C=C2)=CC=C2COC3=CC=CC=C3
14	NCCCCN(CC1)CCN1CC(C=C2)=CC=C2COC3=CC=CC=C3
15a	O=C(C1=CC=CC=C1)NCCCCN(CC2)CCN2CC(C=C3)=CC=C3COC4=CC=CC=C4
15b	O=C(C1=CC=C(C(F)(F)F)C=C1)NCCCCN(CC2)CCN2CC(C=C3)=CC=C3COC4=CC=CC=C4
16a	C1(OCC2=CC=C(CN3CCN(CCCCNCC4=CC=CC=C4)CC3)C=C2)=CC=CC=C1
16b	FC(F)(F)C(C=C1)=CC=C1CNCCCCN(CC2)CCN2CC(C=C3)=CC=C3COC4=CC=CC=C4
17a	O=C(OC(C)(C)C)N/C(N(CC1=CC=CC=C1)CCCCN(CC2)CCN2CC(C=C3)=CC=C3COC4=CC=CC=C4)=N/C(OC(C)(C)C)=O
17b	O=C(OC(C)(C)C)N/C(N(CC1=CC=C(C(F)(F)F)C=C1)CCCCN(CC2)CCN2CC(C=C3)=CC=C3COC4=CC=CC=C4)=N/C(OC(C)(C)C)=O
ADS10185	NC(N(CC1=CC=CC=C1)CCCCN(CC2)CCN2CC(C=C3)=CC=C3COC4=CC=CC=C4)=N	5.77±0.15	6.98±0.10	7.00±0.01	5.51±0.05	5.87 ± 0.11
ADS10183	NC(N(CC1=CC=C(C(F)(F)F)C=C1)CCCCN(CC2)CCN2CC(C=C3)=CC=C3COC4=CC=CC=C4)=N	5.83±0.22	6.74±0.15	6.82±0.01	5.64±0.13	5.78 ± 0.01
ADS1017	N=C(N)N(CC1=CC=CC=C1)CCCCN(CC2)CCN2CCCCCCCOC3=CC=CC=C3	6.36 ±0.10	6.48±0.11	6.60±0.14	6.18±0.12	6.80 ± 0.04	6.85 ± 0.05	7.43 ± 0.10	6.46 ± 0.05	7.17 ± 0.03	6.33 ± 0.10
18	C1(OC2=CC=CC=C2)=CC=C(CN3CCNCC3)C=C1
19	N#CCCCN(CC1)CCN1CC(C=C2)=CC=C2OC3=CC=CC=C3
20	NCCCCN(CC1)CCN1CC(C=C2)=CC=C2OC3=CC=CC=C3
21	O=C(C1=CC=C(C(F)(F)F)C=C1)NCCCCN(CC2)CCN2CC(C=C3)=CC=C3OC4=CC=CC=C4
22	FC(F)(F)C(C=C1)=CC=C1CNCCCCN(CC2)CCN2CC(C=C3)=CC=C3OC4=CC=CC=C4
23	O=C(OC(C)(C)C)N/C(N(CC1=CC=C(C(F)(F)F)C=C1)CCCCN(CC2)CCN2CC(C=C3)=CC=C3OC4=CC=CC=C4)=N\C(OC(C)(C)C)=O
ADS10210	NC(N(CC1=CC=C(C(F)(F)F)C=C1)CCCCN(CC2)CCN2CC(C=C3)=CC=C3OC4=CC=CC=C4)=N	5.83±0.14	7.22±0.06	7.01±0.12	6.24±0.07	5.78 ± 0.07
